# Supplementary material for: Catalogue of the ants (Hymenoptera, Formicidae) of Bulgaria
Source: Zookeys. 2010 Oct 14;(62):1–124. doi: 10.3897/zookeys.62.430 (PMC3088365; doi:10.3897/zookeys.62.430)
Supplement: XML Treatment for Amblyoponinae [file zookeys.62.430-treatment1.xml]

<!DOCTYPE tp:taxon-treatment
  PUBLIC "-//TaxonX//DTD Taxonomic Treatment Publishing DTD v0 20100105//EN" "tax-treatment-NSO.dtd">
<tp:taxon-treatment xmlns:tp="http://www.plazi.org/taxpub"><tp:treatment-meta><mixed-citation publication-type="journal"><person-group><name><surname>Lapeva-Gjonova</surname><given-names>Albena</given-names></name></person-group><person-group><name><surname>Antonova</surname><given-names>Vera</given-names></name></person-group><person-group><name><surname>Radchenko</surname><given-names>Alexander G.</given-names></name></person-group><person-group><name><surname>Atanasova</surname><given-names>Maria</given-names></name></person-group><article-title>Catalogue of the ants (Hymenoptera, Formicidae) of Bulgaria</article-title><source>Zookeys</source><day>14</day><month>10</month><year>2010</year><volume>2010</volume><issue>62</issue><fpage>1</fpage><lpage>124</lpage><pub-id pub-id-type="doi">10.3897/zookeys.62.430</pub-id></mixed-citation></tp:treatment-meta><tp:nomenclature><label>Subfamily</label><tp:taxon-name>
                        <tp:taxon-name-part taxon-name-part-type="subfamily">Amblyoponinae</tp:taxon-name-part>
                    </tp:taxon-name></tp:nomenclature><tp:taxon-treatment><tp:treatment-meta><mixed-citation publication-type="journal"><person-group><name><surname>Lapeva-Gjonova</surname><given-names>Albena</given-names></name></person-group><person-group><name><surname>Antonova</surname><given-names>Vera</given-names></name></person-group><person-group><name><surname>Radchenko</surname><given-names>Alexander G.</given-names></name></person-group><person-group><name><surname>Atanasova</surname><given-names>Maria</given-names></name></person-group><article-title>Catalogue of the ants (Hymenoptera, Formicidae) of Bulgaria</article-title><source>Zookeys</source><day>14</day><month>10</month><year>2010</year><volume>2010</volume><issue>62</issue><fpage>1</fpage><lpage>124</lpage><pub-id pub-id-type="doi">10.3897/zookeys.62.430</pub-id></mixed-citation></tp:treatment-meta><tp:nomenclature><label>Genus</label><tp:taxon-name>
                        <tp:taxon-name-part taxon-name-part-type="genus">Amblyopone</tp:taxon-name-part>
                    </tp:taxon-name><tp:taxon-authority>Erichson, 1842</tp:taxon-authority></tp:nomenclature><tp:taxon-treatment><tp:treatment-meta><mixed-citation publication-type="journal"><person-group><name><surname>Lapeva-Gjonova</surname><given-names>Albena</given-names></name></person-group><person-group><name><surname>Antonova</surname><given-names>Vera</given-names></name></person-group><person-group><name><surname>Radchenko</surname><given-names>Alexander G.</given-names></name></person-group><person-group><name><surname>Atanasova</surname><given-names>Maria</given-names></name></person-group><article-title>Catalogue of the ants (Hymenoptera, Formicidae) of Bulgaria</article-title><source>Zookeys</source><day>14</day><month>10</month><year>2010</year><volume>2010</volume><issue>62</issue><fpage>1</fpage><lpage>124</lpage><pub-id pub-id-type="doi">10.3897/zookeys.62.430</pub-id></mixed-citation></tp:treatment-meta><tp:nomenclature><tp:taxon-name>
                        <tp:taxon-name-part taxon-name-part-type="genus">Amblyopone</tp:taxon-name-part>
                        <tp:taxon-name-part taxon-name-part-type="species">denticulata</tp:taxon-name-part>
                    </tp:taxon-name><tp:taxon-authority>(Roger, 1859)</tp:taxon-authority><tp:nomenclature-citation-list><tp:nomenclature-citation><tp:taxon-name>Amblyopone gheorghieffi</tp:taxon-name><comment> Forel, 1892</comment></tp:nomenclature-citation></tp:nomenclature-citation-list></tp:nomenclature><tp:treatment-sec sec-type="Records"><title>Records</title><p>(<xref ref-type="fig" rid="F2">Map 2</xref>): <bold>Bulgaria</bold> (<xref ref-type="bibr" rid="B2">Agosti and Collingwood 1987a</xref>); <bold>Eastern Stara Planina Mts:</bold> Sliven [<xref ref-type="bibr" rid="B67">Forel 1892</xref> (as A. <italic>gheorghieffi</italic>), <xref ref-type="bibr" rid="B28">Baroni Urbani 1978</xref>]; <bold>Surnena Sredna Gora Mts:</bold> the slopes of Sredna Gora Mts by Stara Zagora (<xref ref-type="bibr" rid="B24">Atanassov and Dlusskij 1992</xref>).<!--PageBreak--></p></tp:treatment-sec></tp:taxon-treatment><tp:taxon-treatment><tp:treatment-meta><mixed-citation publication-type="journal"><person-group><name><surname>Lapeva-Gjonova</surname><given-names>Albena</given-names></name></person-group><person-group><name><surname>Antonova</surname><given-names>Vera</given-names></name></person-group><person-group><name><surname>Radchenko</surname><given-names>Alexander G.</given-names></name></person-group><person-group><name><surname>Atanasova</surname><given-names>Maria</given-names></name></person-group><article-title>Catalogue of the ants (Hymenoptera, Formicidae) of Bulgaria</article-title><source>Zookeys</source><day>14</day><month>10</month><year>2010</year><volume>2010</volume><issue>62</issue><fpage>1</fpage><lpage>124</lpage><pub-id pub-id-type="doi">10.3897/zookeys.62.430</pub-id></mixed-citation></tp:treatment-meta><tp:nomenclature><tp:taxon-name>
                        <tp:taxon-name-part taxon-name-part-type="genus">Amblyopone</tp:taxon-name-part>
                        <tp:taxon-name-part taxon-name-part-type="species">impressifrons</tp:taxon-name-part>
                    </tp:taxon-name><tp:taxon-authority>(Emery, 1869)</tp:taxon-authority></tp:nomenclature><tp:treatment-sec sec-type="Records"><title>Records</title><p>(<xref ref-type="fig" rid="F2">Map 2</xref>): <bold>Thracian Lowland</bold>: Svilengrad district, <bold>Krupnik-Sandanski-Petrich Valley</bold>: Kulata (<xref ref-type="bibr" rid="B24">Atanassov and Dlusskij 1992</xref>).</p></tp:treatment-sec></tp:taxon-treatment></tp:taxon-treatment><tp:treatment-sec><!--Section generated to contain objects referenced in tp:taxon-treatment.--><fig id="F2" position="float" orientation="portrait"><label>Map 2.</label><graphic xmlns:xlink="http://www.w3.org/1999/xlink" xlink:href="ZooKeys-062-001-g002.jpg" position="float" orientation="portrait" xlink:type="simple"/></fig></tp:treatment-sec><ref-list><ref id="B2"><mixed-citation xmlns:xlink="http://www.w3.org/1999/xlink" xlink:type="simple"><person-group><name name-style="western"><surname>Agosti</surname><given-names>D</given-names></name><name name-style="western"><surname>Collingwood</surname><given-names>CA</given-names></name></person-group> (<year>1987a</year>)<article-title> A provisional list of the Balkan ants (Hym. Formicidae) and a key to the worker caste. I. Synonymic list.</article-title><source>Mitteilungen der Schweizerischen Entomologischen Gesellschaft</source><volume>60</volume>:<fpage>51</fpage>-<lpage>62</lpage>.</mixed-citation></ref><ref id="B67"><mixed-citation xmlns:xlink="http://www.w3.org/1999/xlink" xlink:type="simple"><person-group><name name-style="western"><surname>Forel</surname><given-names>A</given-names></name></person-group> (<year>1892</year>)<article-title> Die Ameisenfauna Bulgariens. (Nebst biologischen Beobachtungen.</article-title><source>) Verhandlungen der Zoologisch-Botanischen Gesellschaft in Wien</source><volume>42</volume>:<fpage>305</fpage>-<lpage>318</lpage>.</mixed-citation></ref><ref id="B28"><mixed-citation xmlns:xlink="http://www.w3.org/1999/xlink" xlink:type="simple"><person-group><name name-style="western"><surname>Baroni Urbani</surname><given-names>C</given-names></name></person-group> (<year>1978</year>)<article-title> Contributo alla conoscenza del genere <italic>Amblyopone</italic> Erichson (Hymenoptera: Formicidae).</article-title><source>Mitteilungen der Schweizerischen Entomologischen Gesellschaft</source><volume>51</volume>:<fpage>39</fpage>-<lpage>51</lpage>.</mixed-citation></ref><ref id="B24"><mixed-citation xmlns:xlink="http://www.w3.org/1999/xlink" xlink:type="simple"><person-group><name name-style="western"><surname>Atanassov</surname><given-names>N</given-names></name><name name-style="western"><surname>Dlusskij</surname><given-names>G</given-names></name></person-group> (<year>1992</year>) <source>[Fauna Bulgarica. 22. Hymenoptera, Formicidae].</source><publisher-name>Bulgarian Academy of Sciences</publisher-name>, <publisher-loc>Sofia</publisher-loc>, <lpage>310</lpage> pp. [in Bulgarian].</mixed-citation></ref></ref-list></tp:taxon-treatment>
