# Supplementary material for: Catalogue of the ants (Hymenoptera, Formicidae) of Bulgaria
Source: Zookeys. 2010 Oct 14;(62):1–124. doi: 10.3897/zookeys.62.430 (PMC3088365; doi:10.3897/zookeys.62.430)
Supplement: XML Treatment for Ponerinae [file zookeys.62.430-treatment5.xml]

<!DOCTYPE tp:taxon-treatment
  PUBLIC "-//TaxonX//DTD Taxonomic Treatment Publishing DTD v0 20100105//EN" "tax-treatment-NSO.dtd">
<tp:taxon-treatment xmlns:tp="http://www.plazi.org/taxpub"><tp:treatment-meta><mixed-citation publication-type="journal"><person-group><name><surname>Lapeva-Gjonova</surname><given-names>Albena</given-names></name></person-group><person-group><name><surname>Antonova</surname><given-names>Vera</given-names></name></person-group><person-group><name><surname>Radchenko</surname><given-names>Alexander G.</given-names></name></person-group><person-group><name><surname>Atanasova</surname><given-names>Maria</given-names></name></person-group><article-title>Catalogue of the ants (Hymenoptera, Formicidae) of Bulgaria</article-title><source>Zookeys</source><day>14</day><month>10</month><year>2010</year><volume>2010</volume><issue>62</issue><fpage>1</fpage><lpage>124</lpage><pub-id pub-id-type="doi">10.3897/zookeys.62.430</pub-id></mixed-citation></tp:treatment-meta><tp:nomenclature><label>Subfamily</label><tp:taxon-name>
                        <tp:taxon-name-part taxon-name-part-type="subfamily">Ponerinae</tp:taxon-name-part>
                    </tp:taxon-name><tp:taxon-authority>Emery, 1893</tp:taxon-authority></tp:nomenclature><tp:taxon-treatment><tp:treatment-meta><mixed-citation publication-type="journal"><person-group><name><surname>Lapeva-Gjonova</surname><given-names>Albena</given-names></name></person-group><person-group><name><surname>Antonova</surname><given-names>Vera</given-names></name></person-group><person-group><name><surname>Radchenko</surname><given-names>Alexander G.</given-names></name></person-group><person-group><name><surname>Atanasova</surname><given-names>Maria</given-names></name></person-group><article-title>Catalogue of the ants (Hymenoptera, Formicidae) of Bulgaria</article-title><source>Zookeys</source><day>14</day><month>10</month><year>2010</year><volume>2010</volume><issue>62</issue><fpage>1</fpage><lpage>124</lpage><pub-id pub-id-type="doi">10.3897/zookeys.62.430</pub-id></mixed-citation></tp:treatment-meta><tp:nomenclature><label>Genus</label><tp:taxon-name>
                        <tp:taxon-name-part taxon-name-part-type="genus">Cryptopone</tp:taxon-name-part>
                    </tp:taxon-name><tp:taxon-authority>Emery, 1893</tp:taxon-authority></tp:nomenclature><tp:taxon-treatment><tp:treatment-meta><mixed-citation publication-type="journal"><person-group><name><surname>Lapeva-Gjonova</surname><given-names>Albena</given-names></name></person-group><person-group><name><surname>Antonova</surname><given-names>Vera</given-names></name></person-group><person-group><name><surname>Radchenko</surname><given-names>Alexander G.</given-names></name></person-group><person-group><name><surname>Atanasova</surname><given-names>Maria</given-names></name></person-group><article-title>Catalogue of the ants (Hymenoptera, Formicidae) of Bulgaria</article-title><source>Zookeys</source><day>14</day><month>10</month><year>2010</year><volume>2010</volume><issue>62</issue><fpage>1</fpage><lpage>124</lpage><pub-id pub-id-type="doi">10.3897/zookeys.62.430</pub-id></mixed-citation></tp:treatment-meta><tp:nomenclature><tp:taxon-name>
                        <tp:taxon-name-part taxon-name-part-type="genus">Cryptopone</tp:taxon-name-part>
                        <tp:taxon-name-part taxon-name-part-type="species">ochracea</tp:taxon-name-part>
                    </tp:taxon-name><tp:taxon-authority>(Mayr, 1855)</tp:taxon-authority></tp:nomenclature><tp:treatment-sec sec-type="Records"><title>Records</title><p>(<xref ref-type="fig" rid="F3">Map 3</xref>): <bold>Eastern Danubian Plain</bold>; <bold>Thracian Lowland</bold>; <bold>Krupnik-Sandanski-Petrich Valley</bold>:Petrich (<xref ref-type="bibr" rid="B24">Atanassov and Dlusskij 1992</xref>).</p></tp:treatment-sec></tp:taxon-treatment></tp:taxon-treatment><tp:taxon-treatment><tp:treatment-meta><mixed-citation publication-type="journal"><person-group><name><surname>Lapeva-Gjonova</surname><given-names>Albena</given-names></name></person-group><person-group><name><surname>Antonova</surname><given-names>Vera</given-names></name></person-group><person-group><name><surname>Radchenko</surname><given-names>Alexander G.</given-names></name></person-group><person-group><name><surname>Atanasova</surname><given-names>Maria</given-names></name></person-group><article-title>Catalogue of the ants (Hymenoptera, Formicidae) of Bulgaria</article-title><source>Zookeys</source><day>14</day><month>10</month><year>2010</year><volume>2010</volume><issue>62</issue><fpage>1</fpage><lpage>124</lpage><pub-id pub-id-type="doi">10.3897/zookeys.62.430</pub-id></mixed-citation></tp:treatment-meta><tp:nomenclature><label>Genus</label><tp:taxon-name>
                        <tp:taxon-name-part taxon-name-part-type="genus">Hypoponera</tp:taxon-name-part>
                    </tp:taxon-name><tp:taxon-authority>Santschi, 1938</tp:taxon-authority></tp:nomenclature><tp:taxon-treatment><tp:treatment-meta><mixed-citation publication-type="journal"><person-group><name><surname>Lapeva-Gjonova</surname><given-names>Albena</given-names></name></person-group><person-group><name><surname>Antonova</surname><given-names>Vera</given-names></name></person-group><person-group><name><surname>Radchenko</surname><given-names>Alexander G.</given-names></name></person-group><person-group><name><surname>Atanasova</surname><given-names>Maria</given-names></name></person-group><article-title>Catalogue of the ants (Hymenoptera, Formicidae) of Bulgaria</article-title><source>Zookeys</source><day>14</day><month>10</month><year>2010</year><volume>2010</volume><issue>62</issue><fpage>1</fpage><lpage>124</lpage><pub-id pub-id-type="doi">10.3897/zookeys.62.430</pub-id></mixed-citation></tp:treatment-meta><tp:nomenclature><tp:taxon-name>
                        <tp:taxon-name-part taxon-name-part-type="genus">Hypoponera</tp:taxon-name-part>
                        <tp:taxon-name-part taxon-name-part-type="species">eduardi</tp:taxon-name-part>
                    </tp:taxon-name><tp:taxon-authority>(Forel, 1894)</tp:taxon-authority></tp:nomenclature><tp:treatment-sec sec-type="Records"><title>Records</title><p>(<xref ref-type="fig" rid="F4">Map 4</xref>): <bold>Krupnik-Sandanski-Petrich Valley</bold>: Petrich district (<xref ref-type="bibr" rid="B24">Atanassov and Dlusskij 1992</xref>).</p></tp:treatment-sec><tp:treatment-sec sec-type="Notes"><title>Notes:</title><p><xref ref-type="bibr" rid="B24">Atanassov and Dlusskij (1992)</xref> on page 69 noted that this species is widespread in Southern Europe but is absent from Bulgaria, while on a page 71 they report it from the Petrich region.</p></tp:treatment-sec></tp:taxon-treatment><tp:taxon-treatment><tp:treatment-meta><mixed-citation publication-type="journal"><person-group><name><surname>Lapeva-Gjonova</surname><given-names>Albena</given-names></name></person-group><person-group><name><surname>Antonova</surname><given-names>Vera</given-names></name></person-group><person-group><name><surname>Radchenko</surname><given-names>Alexander G.</given-names></name></person-group><person-group><name><surname>Atanasova</surname><given-names>Maria</given-names></name></person-group><article-title>Catalogue of the ants (Hymenoptera, Formicidae) of Bulgaria</article-title><source>Zookeys</source><day>14</day><month>10</month><year>2010</year><volume>2010</volume><issue>62</issue><fpage>1</fpage><lpage>124</lpage><pub-id pub-id-type="doi">10.3897/zookeys.62.430</pub-id></mixed-citation></tp:treatment-meta><tp:nomenclature><tp:taxon-name>
                        <tp:taxon-name-part taxon-name-part-type="genus">Hypoponera</tp:taxon-name-part>
                        <tp:taxon-name-part taxon-name-part-type="species">punctatissima</tp:taxon-name-part>
                    </tp:taxon-name><tp:taxon-authority>(Roger, 1859)</tp:taxon-authority></tp:nomenclature><tp:treatment-sec sec-type="Records"><title>Records</title><p>(<xref ref-type="fig" rid="F4">Map 4</xref>): <bold>Eastern Danubian Plain</bold>: Silistra (<xref ref-type="bibr" rid="B24">Atanassov and Dlusskij 1992</xref>); <bold>Sofia Basin</bold>: Sofia [<xref ref-type="bibr" rid="B13">Atanassov 1936</xref> (as <tp:taxon-name>Ponera punctatissima</tp:taxon-name>), <xref ref-type="bibr" rid="B24">Atanassov and Dlusskij 1992</xref>]; <bold>Sredna Gora Mts</bold> (<xref ref-type="bibr" rid="B24">Atanassov and Dlusskij 1992</xref>); <bold>Sushtinska</bold> <bold>Sredna gora Mts:</bold> Hisarya [<xref ref-type="bibr" rid="B13">Atanassov 1936</xref> (as <tp:taxon-name>Ponera punctatissima</tp:taxon-name>)]; <bold>Krupnik-Sandanski-Petrich Valley</bold>: Kulata, Melnik (<xref ref-type="bibr" rid="B24">Atanassov and Dlusskij 1992</xref>).</p></tp:treatment-sec></tp:taxon-treatment></tp:taxon-treatment><tp:taxon-treatment><tp:treatment-meta><mixed-citation publication-type="journal"><person-group><name><surname>Lapeva-Gjonova</surname><given-names>Albena</given-names></name></person-group><person-group><name><surname>Antonova</surname><given-names>Vera</given-names></name></person-group><person-group><name><surname>Radchenko</surname><given-names>Alexander G.</given-names></name></person-group><person-group><name><surname>Atanasova</surname><given-names>Maria</given-names></name></person-group><article-title>Catalogue of the ants (Hymenoptera, Formicidae) of Bulgaria</article-title><source>Zookeys</source><day>14</day><month>10</month><year>2010</year><volume>2010</volume><issue>62</issue><fpage>1</fpage><lpage>124</lpage><pub-id pub-id-type="doi">10.3897/zookeys.62.430</pub-id></mixed-citation></tp:treatment-meta><tp:nomenclature><label>Genus</label><tp:taxon-name>
                        <tp:taxon-name-part taxon-name-part-type="genus">Ponera</tp:taxon-name-part>
                    </tp:taxon-name><tp:taxon-authority>Latreille, 1804</tp:taxon-authority></tp:nomenclature><tp:taxon-treatment><tp:treatment-meta><mixed-citation publication-type="journal"><person-group><name><surname>Lapeva-Gjonova</surname><given-names>Albena</given-names></name></person-group><person-group><name><surname>Antonova</surname><given-names>Vera</given-names></name></person-group><person-group><name><surname>Radchenko</surname><given-names>Alexander G.</given-names></name></person-group><person-group><name><surname>Atanasova</surname><given-names>Maria</given-names></name></person-group><article-title>Catalogue of the ants (Hymenoptera, Formicidae) of Bulgaria</article-title><source>Zookeys</source><day>14</day><month>10</month><year>2010</year><volume>2010</volume><issue>62</issue><fpage>1</fpage><lpage>124</lpage><pub-id pub-id-type="doi">10.3897/zookeys.62.430</pub-id></mixed-citation></tp:treatment-meta><tp:nomenclature><tp:taxon-name>
                        <tp:taxon-name-part taxon-name-part-type="genus">Ponera</tp:taxon-name-part>
                        <tp:taxon-name-part taxon-name-part-type="species">coarctata</tp:taxon-name-part>
                    </tp:taxon-name><tp:taxon-authority>(Latreille, 1802)</tp:taxon-authority></tp:nomenclature><tp:treatment-sec sec-type="Records"><title>Records</title><p>(<xref ref-type="fig" rid="F5">Map 5</xref>): <bold>Bulgaria</bold> (<xref ref-type="bibr" rid="B64">Emery 1914</xref>, <xref ref-type="bibr" rid="B156">Taylor 1967</xref>, <xref ref-type="bibr" rid="B2">Agosti and Collingwood 1987a</xref>, <xref ref-type="bibr" rid="B24">Atanassov and Dlusskij 1992</xref>); <bold>Eastern Danubian Plain</bold>: Razgrad, Ruse, Shumen (<xref ref-type="bibr" rid="B164">Wesselinoff 1936</xref>); <bold>Sofia Basin</bold>: Sofia (<xref ref-type="bibr" rid="B13">Atanassov 1936</xref>, <xref ref-type="bibr" rid="B91">Lapeva-Gjonova and Atanasova 2004</xref>, <xref ref-type="bibr" rid="B7">Antonova 2005</xref>, <xref ref-type="bibr" rid="B9">Antonova and Penev 2006</xref>, <xref ref-type="bibr" rid="B10">2008</xref>); <bold>Strandzha</bold> <bold>Mt.</bold> (<xref ref-type="bibr" rid="B164">Wesselinoff 1936</xref>); <bold>Belasitsa Mt.</bold> (<xref ref-type="bibr" rid="B16">Atanassov 1964</xref>, <xref ref-type="bibr" rid="B76">Hubenov et al. 1998</xref>); <bold>Krupnik-Sandanski-Petrich Valley</bold>: Petrich (<xref ref-type="bibr" rid="B16">Atanassov 1964</xref>); <bold>Western Rhodopi Mts:</bold> Asenovgrad (<xref ref-type="bibr" rid="B164">Wesselinoff 1936</xref>), Peshtera (<xref ref-type="bibr" rid="B89">Lapeva-Gjonova in press (a)</xref>); <bold>Eastern Rhodopi Mts:</bold> Zvezdel vill. (Momchilgrad) (<xref ref-type="bibr" rid="B87">Lapeva-Gjonova 2004a</xref>); <bold>Northern Black Sea coast</bold>: Varna district (<xref ref-type="bibr" rid="B164">Wesselinoff 1936</xref>); <bold>Southern Black Sea coast</bold>: Rezovo (<xref ref-type="bibr" rid="B13">Atanassov 1936</xref>).</p><!--PageBreak--></tp:treatment-sec><tp:treatment-sec sec-type="Notes"><title>Notes:</title><p>See <tp:taxon-name>Ponera testacea</tp:taxon-name>.</p></tp:treatment-sec></tp:taxon-treatment><tp:taxon-treatment><tp:treatment-meta><mixed-citation publication-type="journal"><person-group><name><surname>Lapeva-Gjonova</surname><given-names>Albena</given-names></name></person-group><person-group><name><surname>Antonova</surname><given-names>Vera</given-names></name></person-group><person-group><name><surname>Radchenko</surname><given-names>Alexander G.</given-names></name></person-group><person-group><name><surname>Atanasova</surname><given-names>Maria</given-names></name></person-group><article-title>Catalogue of the ants (Hymenoptera, Formicidae) of Bulgaria</article-title><source>Zookeys</source><day>14</day><month>10</month><year>2010</year><volume>2010</volume><issue>62</issue><fpage>1</fpage><lpage>124</lpage><pub-id pub-id-type="doi">10.3897/zookeys.62.430</pub-id></mixed-citation></tp:treatment-meta><tp:nomenclature><tp:taxon-name>
                        <tp:taxon-name-part taxon-name-part-type="genus">Ponera</tp:taxon-name-part>
                        <tp:taxon-name-part taxon-name-part-type="species">testacea</tp:taxon-name-part>
                    </tp:taxon-name><tp:taxon-authority>Emery, 1895</tp:taxon-authority></tp:nomenclature><tp:treatment-sec sec-type="Records"><title>Records</title><p>(<xref ref-type="fig" rid="F5">Map 5</xref>): <bold>Krupnik-Sandanski-Petrich Valley</bold>: Melnik, Melnik river valley, Rozhen (<xref ref-type="bibr" rid="B53">Csősz and Seifert 2003</xref>).</p></tp:treatment-sec><tp:treatment-sec sec-type="Notes"><title>Notes:</title><p><xref ref-type="bibr" rid="B55">Csősz and Seifert (2003)</xref> revived the name <tp:taxon-name>Ponera coarctata var. testacea</tp:taxon-name> from synonymy and raised it to species. <tp:taxon-name>Ponera testacea</tp:taxon-name> is a more thermophilous species than <tp:taxon-name>Ponera coarctata</tp:taxon-name> and seems to be widely distributed in Southern Europe. We are pretty sure that many of the previous records of <tp:taxon-name>Ponera coarctata</tp:taxon-name> for Bulgaria might belong to <tp:taxon-name>Ponera testacea</tp:taxon-name>.</p></tp:treatment-sec></tp:taxon-treatment></tp:taxon-treatment><tp:treatment-sec><!--Section generated to contain objects referenced in tp:taxon-treatment.--><fig id="F3" position="float" orientation="portrait"><label>Map 3.</label><graphic xmlns:xlink="http://www.w3.org/1999/xlink" xlink:href="ZooKeys-062-001-g003.jpg" position="float" orientation="portrait" xlink:type="simple"/></fig><fig id="F4" position="float" orientation="portrait"><label>Map 4.</label><graphic xmlns:xlink="http://www.w3.org/1999/xlink" xlink:href="ZooKeys-062-001-g004.jpg" position="float" orientation="portrait" xlink:type="simple"/></fig><fig id="F5" position="float" orientation="portrait"><label>Map 5.</label><graphic xmlns:xlink="http://www.w3.org/1999/xlink" xlink:href="ZooKeys-062-001-g005.jpg" position="float" orientation="portrait" xlink:type="simple"/></fig></tp:treatment-sec><ref-list><ref id="B24"><mixed-citation xmlns:xlink="http://www.w3.org/1999/xlink" xlink:type="simple"><person-group><name name-style="western"><surname>Atanassov</surname><given-names>N</given-names></name><name name-style="western"><surname>Dlusskij</surname><given-names>G</given-names></name></person-group> (<year>1992</year>) <source>[Fauna Bulgarica. 22. Hymenoptera, Formicidae].</source><publisher-name>Bulgarian Academy of Sciences</publisher-name>, <publisher-loc>Sofia</publisher-loc>, <lpage>310</lpage> pp. [in Bulgarian].</mixed-citation></ref><ref id="B13"><mixed-citation xmlns:xlink="http://www.w3.org/1999/xlink" xlink:type="simple"><person-group><name name-style="western"><surname>Atanassov</surname><given-names>N</given-names></name></person-group> (<year>1936</year>) <article-title>[Zweiter Beitrag zum Studium der Ameisenfauna Bulgariens (Formicidae)].</article-title><source>Bulletin de la Société Entomologique de Bulgarie</source><volume>9</volume>: <fpage>211</fpage>–<lpage>236</lpage>. [in Bulgarian].</mixed-citation></ref><ref id="B64"><mixed-citation xmlns:xlink="http://www.w3.org/1999/xlink" xlink:type="simple"><person-group><name name-style="western"><surname>Emery</surname><given-names>C</given-names></name></person-group> (<year>1914</year>)<article-title> Wissenschaftliche Ergebnisse der Bearbeitung von O. Leonhards Sammlungen. 5. Südeuropäische Ameisen (Hym.).</article-title><source>Entomologische Mitteilungen</source><volume>3</volume>:<fpage>156</fpage>-<lpage>159</lpage>.</mixed-citation></ref><ref id="B156"><mixed-citation xmlns:xlink="http://www.w3.org/1999/xlink" xlink:type="simple"><person-group><name name-style="western"><surname>Taylor</surname><given-names>RW</given-names></name></person-group> (<year>1967</year>)<article-title> A monographic revision of the ant genus <italic>Ponera</italic> Latreille (Hymenoptera: Formicidae).</article-title><source>Pacific Insects Monographs</source><volume>13</volume>:<fpage>1</fpage>-<lpage>112</lpage>.</mixed-citation></ref><ref id="B2"><mixed-citation xmlns:xlink="http://www.w3.org/1999/xlink" xlink:type="simple"><person-group><name name-style="western"><surname>Agosti</surname><given-names>D</given-names></name><name name-style="western"><surname>Collingwood</surname><given-names>CA</given-names></name></person-group> (<year>1987a</year>)<article-title> A provisional list of the Balkan ants (Hym. Formicidae) and a key to the worker caste. I. Synonymic list.</article-title><source>Mitteilungen der Schweizerischen Entomologischen Gesellschaft</source><volume>60</volume>:<fpage>51</fpage>-<lpage>62</lpage>.</mixed-citation></ref><ref id="B164"><mixed-citation xmlns:xlink="http://www.w3.org/1999/xlink" xlink:type="simple"><person-group><name name-style="western"><surname>Wesselinoff</surname><given-names>GD</given-names></name></person-group> (<year>1936</year>)<article-title> Die Ameise <italic>Ponera</italic> <italic>coarctata</italic> Latr. in Bulgarien.</article-title><source>Bulletin de la Société Entomologique de Bulgarie</source><volume>9</volume>:<fpage>131</fpage>-<lpage>134</lpage>.</mixed-citation></ref><ref id="B91"><mixed-citation xmlns:xlink="http://www.w3.org/1999/xlink" xlink:type="simple"><person-group><name name-style="western"><surname>Lapeva-Gjonova</surname><given-names>A</given-names></name><name name-style="western"><surname>Atanasova</surname><given-names>M</given-names></name></person-group> (<year>2004</year>) <article-title>A faunistic investigation of the ants (Hymenoptera, Formicidae) in the city of Sofia.</article-title> In: <person-group><name name-style="western"><surname>Penev</surname><given-names>L</given-names></name><name name-style="western"><surname>Niemala</surname><given-names>J</given-names></name><name name-style="western"><surname>Kotze</surname><given-names>DJ</given-names></name><name name-style="western"><surname>Chipev</surname><given-names>N</given-names></name></person-group> (<role>Eds</role>) <source>Ecology of the City of Sofia. Species and Communities in an Urban Environment.</source><publisher-name>Pensoft</publisher-name>, <publisher-loc>Sofia</publisher-loc>, <fpage>417</fpage>–<lpage>422</lpage>.</mixed-citation></ref><ref id="B7"><mixed-citation xmlns:xlink="http://www.w3.org/1999/xlink" xlink:type="simple"><person-group><name name-style="western"><surname>Antonova</surname><given-names>V</given-names></name></person-group> (<year>2005</year>) <article-title>Species diversity and distribution of ants in different habitats in the parks of the city of Sofia.</article-title> In: <person-group><name name-style="western"><surname>Chipev</surname><given-names>N</given-names></name><name name-style="western"><surname>Bogoev</surname><given-names>V</given-names></name></person-group> (<role>Eds</role>) <source>Biodiversity, Ecosystems, Global changes <italic>,</italic> I-st National Scientific Conference in Ecology</source>, <publisher-name>Petekston Press</publisher-name>, <publisher-loc>Sofia</publisher-loc>, <fpage>231</fpage>–<lpage>236</lpage>.</mixed-citation></ref><ref id="B9"><mixed-citation xmlns:xlink="http://www.w3.org/1999/xlink" xlink:type="simple"><person-group><name name-style="western"><surname>Antonova</surname><given-names>V</given-names></name><name name-style="western"><surname>Penev</surname><given-names>L</given-names></name></person-group> (<year>2006</year>)<article-title> Changes in the zoogeographical structure of ants (Hymenoptera: Formicidae) caused by urban pressure in the Sofia region (Bulgaria).</article-title><source>Myrmecological News</source><volume>8</volume>:<fpage>271</fpage>-<lpage>276</lpage>.</mixed-citation></ref><ref id="B10"><mixed-citation xmlns:xlink="http://www.w3.org/1999/xlink" xlink:type="simple"><person-group><name name-style="western"><surname>Antonova</surname><given-names>V</given-names></name><name name-style="western"><surname>Penev</surname><given-names>L</given-names></name></person-group> (<year>2008</year>) <article-title>Classification of ant assemblages in green areas of Sofia.</article-title><source>Acta Zoologica Bulgarica</source><volume>60</volume> Suppl. 2: <fpage>103</fpage>–<lpage>110</lpage>.</mixed-citation></ref><ref id="B16"><mixed-citation xmlns:xlink="http://www.w3.org/1999/xlink" xlink:type="simple"><person-group><name name-style="western"><surname>Atanassov</surname><given-names>N</given-names></name></person-group> (<year>1964</year>) <article-title>[Investigation on the systematic and ecology of ants (Formicidae, Hymenoptera) from Petrich region (SW Bulgaria)].</article-title><source>Bulletin de l’Institut et Musée de Zoologie</source><volume>15</volume>: <fpage>77</fpage>–<lpage>104</lpage>. [in Bulgarian].</mixed-citation></ref><ref id="B76"><mixed-citation xmlns:xlink="http://www.w3.org/1999/xlink" xlink:type="simple"><person-group><name name-style="western"><surname>Hubenov</surname><given-names>Z</given-names></name><name name-style="western"><surname>Beshovski</surname><given-names>V</given-names></name><name name-style="western"><surname>Beshkov</surname><given-names>S</given-names></name><name name-style="western"><surname>Kolarov</surname><given-names>J</given-names></name><name name-style="western"><surname>Kumanski</surname><given-names>K</given-names></name><name name-style="western"><surname>Popov</surname><given-names>A</given-names></name><name name-style="western"><surname>Vassileva</surname><given-names>E</given-names></name></person-group> (<year>1998</year>) <article-title>Insects of Bulgaria, Part 2: Blattoidea, Mantoidea, Isoptera, Orthoptera, Dermaptera, Embioptera, Megaloptera, Raphidioptera, Neuroptera, Mecoptera, Hymenoptera, Trichoptera, Lepidoptera and Diptera.</article-title> In: <person-group><name name-style="western"><surname>Meine</surname><given-names>C</given-names></name></person-group> (<role>Ed</role>) <source>Bulgaria’s Biological Diversity: Conservation Status and Needs Assessment,Biodiversity Support Program</source>, <volume>1–2</volume>: <fpage>211</fpage>–<lpage>259</lpage>.</mixed-citation></ref><ref id="B89"><mixed-citation xmlns:xlink="http://www.w3.org/1999/xlink" xlink:type="simple"><person-group><name name-style="western"><surname>Lapeva-Gjonova</surname><given-names>A</given-names></name></person-group> (<year>in press (a)</year>). <article-title>Ants (Hymenoptera, Formicidae) from Western Rhodopes Mountain (Bulgaria).</article-title> In: <person-group><name name-style="western"><surname>Beron</surname><given-names>P</given-names></name><name name-style="western"><surname>Popov</surname><given-names>A</given-names></name></person-group> (<role>Eds</role>) <source>Biodiversity of Bulgaria. 4. Biodiversity of Western Rhodopes (Bulgaria and Greece).</source><publisher-name>Pensoft Publishers &amp; National Museum of Natural History</publisher-name>, <publisher-loc>Sofia</publisher-loc>.</mixed-citation></ref><ref id="B87"><mixed-citation xmlns:xlink="http://www.w3.org/1999/xlink" xlink:type="simple"><person-group><name name-style="western"><surname>Lapeva-Gjonova</surname><given-names>A</given-names></name></person-group> (<year>2004a</year>) <article-title>Ants (Hymenoptera: Formicidae) from the Eastern Rhodopes (Bulgaria).</article-title> In: <person-group><name name-style="western"><surname>Beron</surname><given-names>P</given-names></name><name name-style="western"><surname>Popov</surname><given-names>A</given-names></name></person-group> (<role>Eds</role>) <source>Biodiversity of Bulgaria. 2. Biodiversity of Eastern Rhodopes (Bulgaria and Greece).</source><publisher-name>Pensoft Publishers &amp; National Museum of Natural History</publisher-name>, <publisher-loc>Sofia</publisher-loc>, <fpage>507</fpage>–<lpage>513</lpage>.</mixed-citation></ref><ref id="B53"><mixed-citation xmlns:xlink="http://www.w3.org/1999/xlink" xlink:type="simple"><person-group><name name-style="western"><surname>Csősz</surname><given-names>S</given-names></name><name name-style="western"><surname>Radchenko</surname><given-names>A</given-names></name><name name-style="western"><surname>Schulz</surname><given-names>A</given-names></name></person-group> (<year>2007</year>)<article-title> Taxonomic revision of the Palaearctic <italic>Tetramorium</italic> <italic>chefketi</italic> species complex (Hymenoptera: Formicidae).</article-title><source>Zootaxa</source><volume>1405</volume>:<fpage>1</fpage>-<lpage>38</lpage>.</mixed-citation></ref><ref id="B55"><mixed-citation xmlns:xlink="http://www.w3.org/1999/xlink" xlink:type="simple"><person-group><name name-style="western"><surname>Csősz</surname><given-names>S</given-names></name><name name-style="western"><surname>Seifert</surname><given-names>B</given-names></name></person-group> (<year>2003</year>)<article-title> <italic>Ponera</italic> <italic>testacea</italic> Emery, 1895 stat. nov. - A sister species of <italic>P.</italic> <italic>coarctata</italic> (Latreille, 1802) (Hymenoptera: Formicidae).</article-title><source>Acta Zoologica Academiae Scientiarum Hungaricae</source><volume>49</volume> (<issue>3</issue>):<fpage>211</fpage>-<lpage>223</lpage>.</mixed-citation></ref></ref-list></tp:taxon-treatment>
