# Supplementary material for: Catalogue of the ants (Hymenoptera, Formicidae) of Bulgaria
Source: Zookeys. 2010 Oct 14;(62):1–124. doi: 10.3897/zookeys.62.430 (PMC3088365; doi:10.3897/zookeys.62.430)
Supplement: XML Treatment for Proceratiinae [file zookeys.62.430-treatment14.xml]

<!DOCTYPE tp:taxon-treatment
  PUBLIC "-//TaxonX//DTD Taxonomic Treatment Publishing DTD v0 20100105//EN" "tax-treatment-NSO.dtd">
<tp:taxon-treatment xmlns:tp="http://www.plazi.org/taxpub"><tp:treatment-meta><mixed-citation publication-type="journal"><person-group><name><surname>Lapeva-Gjonova</surname><given-names>Albena</given-names></name></person-group><person-group><name><surname>Antonova</surname><given-names>Vera</given-names></name></person-group><person-group><name><surname>Radchenko</surname><given-names>Alexander G.</given-names></name></person-group><person-group><name><surname>Atanasova</surname><given-names>Maria</given-names></name></person-group><article-title>Catalogue of the ants (Hymenoptera, Formicidae) of Bulgaria</article-title><source>Zookeys</source><day>14</day><month>10</month><year>2010</year><volume>2010</volume><issue>62</issue><fpage>1</fpage><lpage>124</lpage><pub-id pub-id-type="doi">10.3897/zookeys.62.430</pub-id></mixed-citation></tp:treatment-meta><tp:nomenclature><label>Subfamily</label><tp:taxon-name>
                        <tp:taxon-name-part taxon-name-part-type="subfamily">Proceratiinae</tp:taxon-name-part>
                    </tp:taxon-name><tp:taxon-authority/></tp:nomenclature><tp:taxon-treatment><tp:treatment-meta><mixed-citation publication-type="journal"><person-group><name><surname>Lapeva-Gjonova</surname><given-names>Albena</given-names></name></person-group><person-group><name><surname>Antonova</surname><given-names>Vera</given-names></name></person-group><person-group><name><surname>Radchenko</surname><given-names>Alexander G.</given-names></name></person-group><person-group><name><surname>Atanasova</surname><given-names>Maria</given-names></name></person-group><article-title>Catalogue of the ants (Hymenoptera, Formicidae) of Bulgaria</article-title><source>Zookeys</source><day>14</day><month>10</month><year>2010</year><volume>2010</volume><issue>62</issue><fpage>1</fpage><lpage>124</lpage><pub-id pub-id-type="doi">10.3897/zookeys.62.430</pub-id></mixed-citation></tp:treatment-meta><tp:nomenclature><label>Genus</label><tp:taxon-name>
                        <tp:taxon-name-part taxon-name-part-type="genus">Proceratium</tp:taxon-name-part>
                    </tp:taxon-name><tp:taxon-authority>Roger, 1863</tp:taxon-authority></tp:nomenclature><tp:taxon-treatment><tp:treatment-meta><mixed-citation publication-type="journal"><person-group><name><surname>Lapeva-Gjonova</surname><given-names>Albena</given-names></name></person-group><person-group><name><surname>Antonova</surname><given-names>Vera</given-names></name></person-group><person-group><name><surname>Radchenko</surname><given-names>Alexander G.</given-names></name></person-group><person-group><name><surname>Atanasova</surname><given-names>Maria</given-names></name></person-group><article-title>Catalogue of the ants (Hymenoptera, Formicidae) of Bulgaria</article-title><source>Zookeys</source><day>14</day><month>10</month><year>2010</year><volume>2010</volume><issue>62</issue><fpage>1</fpage><lpage>124</lpage><pub-id pub-id-type="doi">10.3897/zookeys.62.430</pub-id></mixed-citation></tp:treatment-meta><tp:nomenclature><tp:taxon-name>
                        <tp:taxon-name-part taxon-name-part-type="genus">Proceratium</tp:taxon-name-part>
                        <tp:taxon-name-part taxon-name-part-type="species">melinum</tp:taxon-name-part>
                    </tp:taxon-name><tp:taxon-authority>(Roger, 1860)</tp:taxon-authority></tp:nomenclature><tp:treatment-sec sec-type="Records"><title>Records</title><p>(<xref ref-type="fig" rid="F6">Map 6</xref>): <bold>Eastern Danubian Plain</bold>: Dobrudzha (<xref ref-type="bibr" rid="B24">Atanassov and Dlusskij 1992</xref>); <bold>Thracian Lowland</bold>: Svilengrad (<xref ref-type="bibr" rid="B24">Atanassov and Dlusskij 1992</xref>); <bold>Krupnik-Sandanski-Petrich Valley</bold>: Petrich, Sandanski (<xref ref-type="bibr" rid="B24">Atanassov and Dlusskij 1992</xref>); <bold>Southern Black Sea coast</bold>: Burgas [(<xref ref-type="bibr" rid="B68">Forel 1895</xref> (as <tp:taxon-name>Proceratium europaeum</tp:taxon-name>), <xref ref-type="bibr" rid="B27">Baroni Urbani 1977</xref>, <xref ref-type="bibr" rid="B29">Baroni Urbani and De Andrade 2003</xref>, <xref ref-type="bibr" rid="B24">Atanassov and Dlusskij 1992</xref>].</p></tp:treatment-sec></tp:taxon-treatment><tp:taxon-treatment><tp:treatment-meta><mixed-citation publication-type="journal"><person-group><name><surname>Lapeva-Gjonova</surname><given-names>Albena</given-names></name></person-group><person-group><name><surname>Antonova</surname><given-names>Vera</given-names></name></person-group><person-group><name><surname>Radchenko</surname><given-names>Alexander G.</given-names></name></person-group><person-group><name><surname>Atanasova</surname><given-names>Maria</given-names></name></person-group><article-title>Catalogue of the ants (Hymenoptera, Formicidae) of Bulgaria</article-title><source>Zookeys</source><day>14</day><month>10</month><year>2010</year><volume>2010</volume><issue>62</issue><fpage>1</fpage><lpage>124</lpage><pub-id pub-id-type="doi">10.3897/zookeys.62.430</pub-id></mixed-citation></tp:treatment-meta><tp:nomenclature><tp:taxon-name>
                        <tp:taxon-name-part taxon-name-part-type="genus">Proceratium</tp:taxon-name-part>
                        <tp:taxon-name-part taxon-name-part-type="species">numidicum</tp:taxon-name-part>
                    </tp:taxon-name><tp:taxon-authority>Santschi, 1912</tp:taxon-authority></tp:nomenclature><tp:treatment-sec sec-type="Records"><title>Records:</title><p><bold>Bulgaria</bold> (<xref ref-type="bibr" rid="B2">Agosti and Collingwood 1987a</xref>).</p></tp:treatment-sec><tp:treatment-sec sec-type="Notes"><title>Notes:</title><p>This species was omitted by <xref ref-type="bibr" rid="B24">Atanassov and Dlusskij (1992)</xref>. It was described from Tunisia and reported for Albania (<xref ref-type="bibr" rid="B45">Brown 1958</xref>), Turkey (Egridir) (<xref ref-type="bibr" rid="B27">Baroni Urbani 1977</xref>) and Cyprus (<xref ref-type="bibr" rid="B29">Baroni Urbani and De Andrade 2003</xref>). <xref ref-type="bibr" rid="B2">Agosti and Collingwood (1987a)</xref> recorded this species without any comments on Bulgaria. The presence of <tp:taxon-name>Proceratium numidicum</tp:taxon-name>in Bulgaria needs confirmation.<!--PageBreak--></p></tp:treatment-sec></tp:taxon-treatment></tp:taxon-treatment><tp:treatment-sec><!--Section generated to contain objects referenced in tp:taxon-treatment.--><fig id="F6" position="float" orientation="portrait"><label>Map 6.</label><graphic xmlns:xlink="http://www.w3.org/1999/xlink" xlink:href="ZooKeys-062-001-g006.jpg" position="float" orientation="portrait" xlink:type="simple"/></fig></tp:treatment-sec><ref-list><ref id="B24"><mixed-citation xmlns:xlink="http://www.w3.org/1999/xlink" xlink:type="simple"><person-group><name name-style="western"><surname>Atanassov</surname><given-names>N</given-names></name><name name-style="western"><surname>Dlusskij</surname><given-names>G</given-names></name></person-group> (<year>1992</year>) <source>[Fauna Bulgarica. 22. Hymenoptera, Formicidae].</source><publisher-name>Bulgarian Academy of Sciences</publisher-name>, <publisher-loc>Sofia</publisher-loc>, <lpage>310</lpage> pp. [in Bulgarian].</mixed-citation></ref><ref id="B68"><mixed-citation xmlns:xlink="http://www.w3.org/1999/xlink" xlink:type="simple"><person-group><name name-style="western"><surname>Forel</surname><given-names>A</given-names></name></person-group> (<year>1895</year>) <source>Südpalaearctische Ameisen. Mitteilungen der Schweizerischen Entomologischen Gesellschaft</source> <volume>9</volume>: <fpage>227</fpage>–<lpage>234</lpage>.</mixed-citation></ref><ref id="B27"><mixed-citation xmlns:xlink="http://www.w3.org/1999/xlink" xlink:type="simple"><person-group><name name-style="western"><surname>Baroni Urbani</surname><given-names>C</given-names></name></person-group> (<year>1977</year>) <article-title>Les espèces europèennes du genre <italic>Proceratium</italic> Roger (Hymenoptera, Formicidae).</article-title><source>Mitteilungen der Schweizerischen Entomologischen Gesellschaft</source><volume>50</volume>: <fpage>91</fpage>–<lpage>93</lpage>.</mixed-citation></ref><ref id="B29"><mixed-citation xmlns:xlink="http://www.w3.org/1999/xlink" xlink:type="simple"><person-group><name name-style="western"><surname>Baroni Urbani</surname><given-names>C</given-names></name><name name-style="western"><surname>De Andrade</surname><given-names>ML</given-names></name></person-group> (<year>2003</year>)<article-title> The ant genus <italic>Proceratium</italic> in the extant and fossil record (Hymenoptera: Formicidae).</article-title><source>Museo Regionale di Scienze Naturali, Monografie</source><volume>36</volume>:<fpage>1</fpage>-<lpage>480</lpage>.</mixed-citation></ref><ref id="B2"><mixed-citation xmlns:xlink="http://www.w3.org/1999/xlink" xlink:type="simple"><person-group><name name-style="western"><surname>Agosti</surname><given-names>D</given-names></name><name name-style="western"><surname>Collingwood</surname><given-names>CA</given-names></name></person-group> (<year>1987a</year>)<article-title> A provisional list of the Balkan ants (Hym. Formicidae) and a key to the worker caste. I. Synonymic list.</article-title><source>Mitteilungen der Schweizerischen Entomologischen Gesellschaft</source><volume>60</volume>:<fpage>51</fpage>-<lpage>62</lpage>.</mixed-citation></ref><ref id="B45"><mixed-citation xmlns:xlink="http://www.w3.org/1999/xlink" xlink:type="simple"><person-group><name name-style="western"><surname>Brown</surname><given-names>WL</given-names></name></person-group> (<year>1958</year>)<article-title> Contributions toward a reclassification of the Formicidae. II. Tribe Ectatommini (Hymenoptera).</article-title><source>Bulletin of the Museum of Comparative Zoology of Harvard College</source><volume>118</volume>:<fpage>175</fpage>-<lpage>362</lpage>.</mixed-citation></ref></ref-list></tp:taxon-treatment>
