# Supplementary material for: Catalogue of the ants (Hymenoptera, Formicidae) of Bulgaria
Source: Zookeys. 2010 Oct 14;(62):1–124. doi: 10.3897/zookeys.62.430 (PMC3088365; doi:10.3897/zookeys.62.430)
Supplement: XML Treatment for Myrmicinae [file zookeys.62.430-treatment18.xml]

<!DOCTYPE tp:taxon-treatment
  PUBLIC "-//TaxonX//DTD Taxonomic Treatment Publishing DTD v0 20100105//EN" "tax-treatment-NSO.dtd">
<tp:taxon-treatment xmlns:tp="http://www.plazi.org/taxpub"><tp:treatment-meta><mixed-citation publication-type="journal"><person-group><name><surname>Lapeva-Gjonova</surname><given-names>Albena</given-names></name></person-group><person-group><name><surname>Antonova</surname><given-names>Vera</given-names></name></person-group><person-group><name><surname>Radchenko</surname><given-names>Alexander G.</given-names></name></person-group><person-group><name><surname>Atanasova</surname><given-names>Maria</given-names></name></person-group><article-title>Catalogue of the ants (Hymenoptera, Formicidae) of Bulgaria</article-title><source>Zookeys</source><day>14</day><month>10</month><year>2010</year><volume>2010</volume><issue>62</issue><fpage>1</fpage><lpage>124</lpage><pub-id pub-id-type="doi">10.3897/zookeys.62.430</pub-id></mixed-citation></tp:treatment-meta><tp:nomenclature><label>Subfamily</label><tp:taxon-name>
                        <tp:taxon-name-part taxon-name-part-type="subfamily">Myrmicinae</tp:taxon-name-part>
                    </tp:taxon-name></tp:nomenclature><tp:taxon-treatment><tp:treatment-meta><mixed-citation publication-type="journal"><person-group><name><surname>Lapeva-Gjonova</surname><given-names>Albena</given-names></name></person-group><person-group><name><surname>Antonova</surname><given-names>Vera</given-names></name></person-group><person-group><name><surname>Radchenko</surname><given-names>Alexander G.</given-names></name></person-group><person-group><name><surname>Atanasova</surname><given-names>Maria</given-names></name></person-group><article-title>Catalogue of the ants (Hymenoptera, Formicidae) of Bulgaria</article-title><source>Zookeys</source><day>14</day><month>10</month><year>2010</year><volume>2010</volume><issue>62</issue><fpage>1</fpage><lpage>124</lpage><pub-id pub-id-type="doi">10.3897/zookeys.62.430</pub-id></mixed-citation></tp:treatment-meta><tp:nomenclature><label>Genus</label><tp:taxon-name>
                        <tp:taxon-name-part taxon-name-part-type="genus">Pyramica</tp:taxon-name-part>
                    </tp:taxon-name><tp:taxon-authority>Roger, 1862</tp:taxon-authority></tp:nomenclature><tp:taxon-treatment><tp:treatment-meta><mixed-citation publication-type="journal"><person-group><name><surname>Lapeva-Gjonova</surname><given-names>Albena</given-names></name></person-group><person-group><name><surname>Antonova</surname><given-names>Vera</given-names></name></person-group><person-group><name><surname>Radchenko</surname><given-names>Alexander G.</given-names></name></person-group><person-group><name><surname>Atanasova</surname><given-names>Maria</given-names></name></person-group><article-title>Catalogue of the ants (Hymenoptera, Formicidae) of Bulgaria</article-title><source>Zookeys</source><day>14</day><month>10</month><year>2010</year><volume>2010</volume><issue>62</issue><fpage>1</fpage><lpage>124</lpage><pub-id pub-id-type="doi">10.3897/zookeys.62.430</pub-id></mixed-citation></tp:treatment-meta><tp:nomenclature><tp:taxon-name>
                        <tp:taxon-name-part taxon-name-part-type="genus">Pyramica</tp:taxon-name-part>
                        <tp:taxon-name-part taxon-name-part-type="species">baudueri</tp:taxon-name-part>
                    </tp:taxon-name><tp:taxon-authority>(Emery, 1875)</tp:taxon-authority></tp:nomenclature><tp:treatment-sec sec-type="Records"><title>Records</title><p>(<xref ref-type="fig" rid="F6">Map 6</xref>): <bold>Eastern Rhodopi Mts:</bold> near Shiroko pole vill. (Momchilgrad) (<xref ref-type="bibr" rid="B33">Bezděčka and Bezděčková 2009</xref>).</p></tp:treatment-sec><tp:treatment-sec sec-type="Notes"><title>Notes:</title><p>After revision of the tribe <tp:taxon-name>Dacetini</tp:taxon-name> and proposed synonymisation of many generic names (e.g. <xref ref-type="bibr" rid="B37">Bolton 1999</xref>, <xref ref-type="bibr" rid="B38">2000</xref>, 2003, <xref ref-type="bibr" rid="B40">Bolton et al. 2006</xref>) this species was considered to be in the genus <tp:taxon-name>Pyramica</tp:taxon-name>. However, recently, <xref ref-type="bibr" rid="B30">Baroni Urbani and De Andrade (2007)</xref> provided a new reassessment of the tribe <tp:taxon-name>Dacetini</tp:taxon-name> and formally synonymised <tp:taxon-name>Pyramica</tp:taxon-name> with <tp:taxon-name>Strumigenys</tp:taxon-name> F. Smith. This system is not fully accepted currently (2010) and, perhaps, needs additional revisions and we use here the system, proposed by (<xref ref-type="bibr" rid="B38">Bolton (2000</xref>, <xref ref-type="bibr" rid="B39">2003</xref>).</p></tp:treatment-sec></tp:taxon-treatment></tp:taxon-treatment><tp:taxon-treatment><tp:treatment-meta><mixed-citation publication-type="journal"><person-group><name><surname>Lapeva-Gjonova</surname><given-names>Albena</given-names></name></person-group><person-group><name><surname>Antonova</surname><given-names>Vera</given-names></name></person-group><person-group><name><surname>Radchenko</surname><given-names>Alexander G.</given-names></name></person-group><person-group><name><surname>Atanasova</surname><given-names>Maria</given-names></name></person-group><article-title>Catalogue of the ants (Hymenoptera, Formicidae) of Bulgaria</article-title><source>Zookeys</source><day>14</day><month>10</month><year>2010</year><volume>2010</volume><issue>62</issue><fpage>1</fpage><lpage>124</lpage><pub-id pub-id-type="doi">10.3897/zookeys.62.430</pub-id></mixed-citation></tp:treatment-meta><tp:nomenclature><label>Genus</label><tp:taxon-name>
                        <tp:taxon-name-part taxon-name-part-type="genus">Manica</tp:taxon-name-part>
                    </tp:taxon-name><tp:taxon-authority>Jurine, 1807</tp:taxon-authority></tp:nomenclature><tp:taxon-treatment><tp:treatment-meta><mixed-citation publication-type="journal"><person-group><name><surname>Lapeva-Gjonova</surname><given-names>Albena</given-names></name></person-group><person-group><name><surname>Antonova</surname><given-names>Vera</given-names></name></person-group><person-group><name><surname>Radchenko</surname><given-names>Alexander G.</given-names></name></person-group><person-group><name><surname>Atanasova</surname><given-names>Maria</given-names></name></person-group><article-title>Catalogue of the ants (Hymenoptera, Formicidae) of Bulgaria</article-title><source>Zookeys</source><day>14</day><month>10</month><year>2010</year><volume>2010</volume><issue>62</issue><fpage>1</fpage><lpage>124</lpage><pub-id pub-id-type="doi">10.3897/zookeys.62.430</pub-id></mixed-citation></tp:treatment-meta><tp:nomenclature><tp:taxon-name>
                        <tp:taxon-name-part taxon-name-part-type="genus">Manica</tp:taxon-name-part>
                        <tp:taxon-name-part taxon-name-part-type="species">rubida</tp:taxon-name-part>
                    </tp:taxon-name><tp:taxon-authority>(Latreille, 1802)</tp:taxon-authority></tp:nomenclature><tp:treatment-sec sec-type="Records"><title>Records</title><p>(<xref ref-type="fig" rid="F7">Map 7</xref>): <bold>Bulgaria</bold> (<xref ref-type="bibr" rid="B2">Agosti and Collingwood 1987a</xref>); <bold>Central Predbalkan</bold>: Dermantsi vill. (Lukovit) [<xref ref-type="bibr" rid="B12">Atanassov 1934</xref> (as <tp:taxon-name>Myrmica rubida</tp:taxon-name>), Atanassov and Dlusskij 1992]; <bold>Central Stara Planina Mts:</bold> Botev peak (Ray hut) [<xref ref-type="bibr" rid="B13">Atanassov 1936</xref> (as <tp:taxon-name>Myrmica rubida</tp:taxon-name>)]; <bold>Vitosha Mt.</bold> [<xref ref-type="bibr" rid="B13">Atanassov 1936</xref> (as <tp:taxon-name>Myrmica rubida</tp:taxon-name>), <xref ref-type="bibr" rid="B24">Atanassov and Dlusskij 1992</xref>]; <bold>Podbalkan Basins</bold>: Karlovo gorge [<xref ref-type="bibr" rid="B12">Atanassov 1934</xref> (as <tp:taxon-name>Myrmica rubida</tp:taxon-name>)]; <bold>Osogovska Planina Mt.:</bold> Ruen peak [<xref ref-type="bibr" rid="B12">Atanassov 1934</xref> (as <tp:taxon-name>Myrmica rubida</tp:taxon-name>)], Kamen peak [<xref ref-type="bibr" rid="B13">Atanassov 1936</xref> (as <tp:taxon-name>Myrmica rubida</tp:taxon-name>)]; <bold>Rila Mt.:</bold> Elenin peak, Rilska river valley (<xref ref-type="bibr" rid="B67">Forel 1892</xref>), Borovets [<xref ref-type="bibr" rid="B12">Atanassov 1934</xref> (as <tp:taxon-name>Myrmica rubida</tp:taxon-name>)], Musala peak [<xref ref-type="bibr" rid="B13">Atanassov 1936</xref> (as <tp:taxon-name>Myrmica rubida</tp:taxon-name>), <xref ref-type="bibr" rid="B24">Atanassov and Dlusskij 1992</xref>]; <bold>Slavianka Mt.:</bold> Alibotush reserve (<xref ref-type="bibr" rid="B8">Antonova 2009</xref>); <bold>Western Rhodopi Mts:</bold> Peshtera, Smolyan, Dospat, Rakitovo, Batak (<xref ref-type="bibr" rid="B89">Lapeva-Gjonova in press (a)</xref>); <bold>Southern Black Sea coast</bold>: Maslen nos (<xref ref-type="bibr" rid="B12">Atanassov 1934</xref>, <xref ref-type="bibr" rid="B24">Atanassov and Dlusskij 1992</xref>).</p></tp:treatment-sec><tp:treatment-sec sec-type="Notes"><title>Notes:</title><p>The locality Maslen nos (20 m asl) is the lowest one for the species in Bulgaria (<xref ref-type="bibr" rid="B24">Atanassov and Dlusskij 1992</xref>). We did not examine correspondent material, but based on the current knowledge of the distribution and ecology of this species we may expect that this record is based on mislabeling or misidentification.</p></tp:treatment-sec></tp:taxon-treatment></tp:taxon-treatment><tp:taxon-treatment><tp:treatment-meta><mixed-citation publication-type="journal"><person-group><name><surname>Lapeva-Gjonova</surname><given-names>Albena</given-names></name></person-group><person-group><name><surname>Antonova</surname><given-names>Vera</given-names></name></person-group><person-group><name><surname>Radchenko</surname><given-names>Alexander G.</given-names></name></person-group><person-group><name><surname>Atanasova</surname><given-names>Maria</given-names></name></person-group><article-title>Catalogue of the ants (Hymenoptera, Formicidae) of Bulgaria</article-title><source>Zookeys</source><day>14</day><month>10</month><year>2010</year><volume>2010</volume><issue>62</issue><fpage>1</fpage><lpage>124</lpage><pub-id pub-id-type="doi">10.3897/zookeys.62.430</pub-id></mixed-citation></tp:treatment-meta><tp:nomenclature><label>Genus</label><tp:taxon-name>
                        <tp:taxon-name-part taxon-name-part-type="genus">Myrmica</tp:taxon-name-part>
                    </tp:taxon-name><tp:taxon-authority>Latreille, 1804</tp:taxon-authority></tp:nomenclature><tp:taxon-treatment><tp:treatment-meta><mixed-citation publication-type="journal"><person-group><name><surname>Lapeva-Gjonova</surname><given-names>Albena</given-names></name></person-group><person-group><name><surname>Antonova</surname><given-names>Vera</given-names></name></person-group><person-group><name><surname>Radchenko</surname><given-names>Alexander G.</given-names></name></person-group><person-group><name><surname>Atanasova</surname><given-names>Maria</given-names></name></person-group><article-title>Catalogue of the ants (Hymenoptera, Formicidae) of Bulgaria</article-title><source>Zookeys</source><day>14</day><month>10</month><year>2010</year><volume>2010</volume><issue>62</issue><fpage>1</fpage><lpage>124</lpage><pub-id pub-id-type="doi">10.3897/zookeys.62.430</pub-id></mixed-citation></tp:treatment-meta><tp:nomenclature><tp:taxon-name>
                        <tp:taxon-name-part taxon-name-part-type="genus">Myrmica</tp:taxon-name-part>
                        <tp:taxon-name-part taxon-name-part-type="species">constricta</tp:taxon-name-part>
                    </tp:taxon-name><tp:taxon-authority>Karavajev, 1934</tp:taxon-authority></tp:nomenclature><tp:treatment-sec sec-type="Records"><title>Records</title><p>(<xref ref-type="fig" rid="F8">Map 8</xref>): <bold>Krupnik-Sandanski-Petrich Valley</bold>: Melnik (<xref ref-type="bibr" rid="B152">Seifert et al. 2009</xref>).</p></tp:treatment-sec></tp:taxon-treatment><tp:taxon-treatment><tp:treatment-meta><mixed-citation publication-type="journal"><person-group><name><surname>Lapeva-Gjonova</surname><given-names>Albena</given-names></name></person-group><person-group><name><surname>Antonova</surname><given-names>Vera</given-names></name></person-group><person-group><name><surname>Radchenko</surname><given-names>Alexander G.</given-names></name></person-group><person-group><name><surname>Atanasova</surname><given-names>Maria</given-names></name></person-group><article-title>Catalogue of the ants (Hymenoptera, Formicidae) of Bulgaria</article-title><source>Zookeys</source><day>14</day><month>10</month><year>2010</year><volume>2010</volume><issue>62</issue><fpage>1</fpage><lpage>124</lpage><pub-id pub-id-type="doi">10.3897/zookeys.62.430</pub-id></mixed-citation></tp:treatment-meta><tp:nomenclature><tp:taxon-name>
                        <tp:taxon-name-part taxon-name-part-type="genus">Myrmica</tp:taxon-name-part>
                        <tp:taxon-name-part taxon-name-part-type="species">gallienii</tp:taxon-name-part>
                    </tp:taxon-name><tp:taxon-authority>Bondroit, 1920</tp:taxon-authority><tp:nomenclature-citation-list><tp:nomenclature-citation><tp:taxon-name>Myrmica limanica</tp:taxon-name><comment> Arnoldi, 1934</comment></tp:nomenclature-citation></tp:nomenclature-citation-list></tp:nomenclature><tp:treatment-sec sec-type="Records"><title>Records</title><p>(<xref ref-type="fig" rid="F8">Map 8</xref>): <bold>Bulgaria</bold> (<xref ref-type="bibr" rid="B2">Agosti and Collingwood 1987a</xref>, <xref ref-type="bibr" rid="B131">Seifert 1988a</xref>: the Balkans); <bold>Western Predbalkan</bold>: Rachene river valley [<xref ref-type="bibr" rid="B159">Vassilev 1984</xref> (as <tp:taxon-name>Myrmica limanica</tp:taxon-name>)]; <bold>Vitosha Mt.</bold> (<xref ref-type="bibr" rid="B24">Atanassov and Dlusskij 1992</xref>).</p></tp:treatment-sec></tp:taxon-treatment><tp:taxon-treatment><tp:treatment-meta><mixed-citation publication-type="journal"><person-group><name><surname>Lapeva-Gjonova</surname><given-names>Albena</given-names></name></person-group><person-group><name><surname>Antonova</surname><given-names>Vera</given-names></name></person-group><person-group><name><surname>Radchenko</surname><given-names>Alexander G.</given-names></name></person-group><person-group><name><surname>Atanasova</surname><given-names>Maria</given-names></name></person-group><article-title>Catalogue of the ants (Hymenoptera, Formicidae) of Bulgaria</article-title><source>Zookeys</source><day>14</day><month>10</month><year>2010</year><volume>2010</volume><issue>62</issue><fpage>1</fpage><lpage>124</lpage><pub-id pub-id-type="doi">10.3897/zookeys.62.430</pub-id></mixed-citation></tp:treatment-meta><tp:nomenclature><tp:taxon-name>
                        <tp:taxon-name-part taxon-name-part-type="genus">Myrmica</tp:taxon-name-part>
                        <tp:taxon-name-part taxon-name-part-type="species">hellenica</tp:taxon-name-part>
                    </tp:taxon-name><tp:taxon-authority>Finzi, 1926</tp:taxon-authority><tp:nomenclature-citation-list><tp:nomenclature-citation><tp:taxon-name>Myrmica rugulososcabrinodis</tp:taxon-name><comment> Karawajew, 1929</comment></tp:nomenclature-citation></tp:nomenclature-citation-list></tp:nomenclature><tp:treatment-sec sec-type="Records"><title>Records</title><p>(<xref ref-type="fig" rid="F8">Map 8</xref>): <bold>Thracian Lowland</bold>: Maritsa river valley (near by Haskovo), <tp:taxon-name>Betova</tp:taxon-name> (<xref ref-type="bibr" rid="B131">Seifert 1988a</xref>, <xref ref-type="bibr" rid="B152">Seifert et al. 2009</xref>); <bold>Sofia Basin</bold>: Sofia [<xref ref-type="bibr" rid="B115">Radchenko and Antonova 2004</xref>, <xref ref-type="bibr" rid="B7">Antonova 2005</xref>, <xref ref-type="bibr" rid="B9">Antonova and Penev 2006</xref>, <xref ref-type="bibr" rid="B10">2008</xref> (all as <tp:taxon-name>Myrmica rugulososcabrinodis</tp:taxon-name>)]; <bold>Krupnik-Sandanski-Petrich Valley</bold>: Melnik, Sandanski [<xref ref-type="bibr" rid="B131">Seifert 1988a</xref>, <xref ref-type="bibr" rid="B115">Radchenko and Antonova 2004</xref> (as <tp:taxon-name>Myrmica rugulososcabrinodis</tp:taxon-name>), <xref ref-type="bibr" rid="B152">Seifert et al. 2009</xref>]; <bold>Northern Black Sea coast</bold>: Obzor (<xref ref-type="bibr" rid="B152">Seifert et al. 2009</xref>); <bold>Southern Black Sea coast</bold>: Burgas (<xref ref-type="bibr" rid="B152">Seifert et al. 2009</xref>).</p></tp:treatment-sec><tp:treatment-sec sec-type="Notes"><title>Notes:</title><p>Very recently <xref ref-type="bibr" rid="B152">Seifert et al. (2009)</xref> synonymised <tp:taxon-name>Myrmica rugulososcabrinodis</tp:taxon-name> with <tp:taxon-name>Myrmica hellenica</tp:taxon-name>. This species was omitted by <xref ref-type="bibr" rid="B24">Atanassov and Dlusskij (1992)</xref>.</p></tp:treatment-sec></tp:taxon-treatment><tp:taxon-treatment><tp:treatment-meta><mixed-citation publication-type="journal"><person-group><name><surname>Lapeva-Gjonova</surname><given-names>Albena</given-names></name></person-group><person-group><name><surname>Antonova</surname><given-names>Vera</given-names></name></person-group><person-group><name><surname>Radchenko</surname><given-names>Alexander G.</given-names></name></person-group><person-group><name><surname>Atanasova</surname><given-names>Maria</given-names></name></person-group><article-title>Catalogue of the ants (Hymenoptera, Formicidae) of Bulgaria</article-title><source>Zookeys</source><day>14</day><month>10</month><year>2010</year><volume>2010</volume><issue>62</issue><fpage>1</fpage><lpage>124</lpage><pub-id pub-id-type="doi">10.3897/zookeys.62.430</pub-id></mixed-citation></tp:treatment-meta><tp:nomenclature><tp:taxon-name>
                        <tp:taxon-name-part taxon-name-part-type="genus">Myrmica</tp:taxon-name-part>
                        <tp:taxon-name-part taxon-name-part-type="species">lobicornis</tp:taxon-name-part>
                    </tp:taxon-name><tp:taxon-authority>Nylander, 1846</tp:taxon-authority></tp:nomenclature><tp:treatment-sec sec-type="Records"><title>Records</title><p>(<xref ref-type="fig" rid="F8">Map 8</xref>): <bold>Bulgaria</bold> (<xref ref-type="bibr" rid="B2">Agosti and Collingwood 1987a</xref>, <xref ref-type="bibr" rid="B131">Seifert 1988a</xref>: entire Europe excluding Italy and Greece); <bold>Central Stara Planina Mts:</bold> Karlovo Balkan (<xref ref-type="bibr" rid="B13">Atanassov 1936</xref>, <xref ref-type="bibr" rid="B24">Atanassov and Dlusskij 1992</xref>); <bold>Vitosha Mt.</bold> (<xref ref-type="bibr" rid="B13">Atanassov 1936</xref>, <xref ref-type="bibr" rid="B14">1952</xref>, <xref ref-type="bibr" rid="B24">Atanassov and Dlusskij 1992</xref>); <bold>Plana Mt.:</bold> Plana vill., Tsiganka peak (Pasarel vill.) (<xref ref-type="bibr" rid="B158">Vagalinski and Lapeva-Gjonova in press</xref>); <bold>Osogovska Planina Mt.</bold>, <bold>Belasitsa Mt.</bold> (<xref ref-type="bibr" rid="B24">Atanassov and Dlusskij 1992</xref>); <bold>Rila Mt.:</bold> Elenin peak, Rilska river valley (<xref ref-type="bibr" rid="B67">Forel 1892</xref>, <xref ref-type="bibr" rid="B24">Atanassov and Dlusskij 1992</xref>); <bold>Pirin Mt.</bold> (<xref ref-type="bibr" rid="B24">Atanassov and Dlusskij 1992</xref>); <bold>Slavianka Mt.:</bold> Alibotush reserve (<xref ref-type="bibr" rid="B8">Antonova 2009</xref>); <bold>Rhodopi Mts</bold> (<xref ref-type="bibr" rid="B24">Atanassov and Dlusskij 1992</xref>); <bold>Western Rhodopi Mts:</bold> Peshtera (<xref ref-type="bibr" rid="B89">Lapeva-Gjonova in press (a)</xref>).</p></tp:treatment-sec></tp:taxon-treatment><tp:taxon-treatment><tp:treatment-meta><mixed-citation publication-type="journal"><person-group><name><surname>Lapeva-Gjonova</surname><given-names>Albena</given-names></name></person-group><person-group><name><surname>Antonova</surname><given-names>Vera</given-names></name></person-group><person-group><name><surname>Radchenko</surname><given-names>Alexander G.</given-names></name></person-group><person-group><name><surname>Atanasova</surname><given-names>Maria</given-names></name></person-group><article-title>Catalogue of the ants (Hymenoptera, Formicidae) of Bulgaria</article-title><source>Zookeys</source><day>14</day><month>10</month><year>2010</year><volume>2010</volume><issue>62</issue><fpage>1</fpage><lpage>124</lpage><pub-id pub-id-type="doi">10.3897/zookeys.62.430</pub-id></mixed-citation></tp:treatment-meta><tp:nomenclature><tp:taxon-name>
                        <tp:taxon-name-part taxon-name-part-type="genus">Myrmica</tp:taxon-name-part>
                        <tp:taxon-name-part taxon-name-part-type="species">lonae</tp:taxon-name-part> 
                    </tp:taxon-name><tp:taxon-authority>Finzi, 1926</tp:taxon-authority></tp:nomenclature><tp:treatment-sec sec-type="Records"><title>Records</title><p>(<xref ref-type="fig" rid="F9">Map 9</xref>): <bold>Bulgaria</bold> (<xref ref-type="bibr" rid="B149">Seifert 2005</xref>); <bold>Sofia Basin</bold>: Sofia, surroundings of Sofia (<xref ref-type="bibr" rid="B9">Antonova and Penev 2006</xref>, <xref ref-type="bibr" rid="B10">2008</xref>); <bold>Lozenska Planina Mt.</bold> near German monastery (<xref ref-type="bibr" rid="B10">Antonova and Penev 2008</xref>); <bold>Strandzha Mt.</bold> (<xref ref-type="bibr" rid="B11">Antonova et al. in press</xref>); <bold>Western Rhodopi Mts:</bold> Dobrostan (<xref ref-type="bibr" rid="B142">Seifert 2000b</xref>), Rakitovo (<xref ref-type="bibr" rid="B89">Lapeva-Gjonova in press (a)</xref>).<!--PageBreak--></p></tp:treatment-sec><tp:treatment-sec sec-type="Notes"><title>Notes:</title><p>Since <tp:taxon-name>Myrmica lonae</tp:taxon-name> was for a long time considered to be a junior synonym of <tp:taxon-name>Myrmica sabuleti</tp:taxon-name>, some old records of the latter species (see below) may belong to <tp:taxon-name>Myrmica lonae</tp:taxon-name>.</p></tp:treatment-sec></tp:taxon-treatment><tp:taxon-treatment><tp:treatment-meta><mixed-citation publication-type="journal"><person-group><name><surname>Lapeva-Gjonova</surname><given-names>Albena</given-names></name></person-group><person-group><name><surname>Antonova</surname><given-names>Vera</given-names></name></person-group><person-group><name><surname>Radchenko</surname><given-names>Alexander G.</given-names></name></person-group><person-group><name><surname>Atanasova</surname><given-names>Maria</given-names></name></person-group><article-title>Catalogue of the ants (Hymenoptera, Formicidae) of Bulgaria</article-title><source>Zookeys</source><day>14</day><month>10</month><year>2010</year><volume>2010</volume><issue>62</issue><fpage>1</fpage><lpage>124</lpage><pub-id pub-id-type="doi">10.3897/zookeys.62.430</pub-id></mixed-citation></tp:treatment-meta><tp:nomenclature><tp:taxon-name>
                        <tp:taxon-name-part taxon-name-part-type="genus">Myrmica</tp:taxon-name-part>
                        <tp:taxon-name-part taxon-name-part-type="species">rubra</tp:taxon-name-part>
                    </tp:taxon-name><tp:taxon-authority>(Linnaeus, 1758)</tp:taxon-authority><tp:nomenclature-citation-list><tp:nomenclature-citation><tp:taxon-name>Myrmica laevinodis</tp:taxon-name><comment> Nylander, 1846</comment></tp:nomenclature-citation></tp:nomenclature-citation-list></tp:nomenclature><tp:treatment-sec sec-type="Records"><title>Records</title><p>(<xref ref-type="fig" rid="F9">Map 9</xref>): <bold>Bulgaria</bold> (<xref ref-type="bibr" rid="B64">Emery 1914</xref>, <xref ref-type="bibr" rid="B2">Agosti and Collingwood 1987a</xref>, <xref ref-type="bibr" rid="B24">Atanassov and Dlusskij 1992</xref>); <bold>Central Stara Planina Mts:</bold> along Kostinya river (Teteven Balkan) [<xref ref-type="bibr" rid="B13">Atanassov 1936</xref> (as <tp:taxon-name>Myrmica rubra laevinodis</tp:taxon-name>)]; <bold>Eastern Stara Planina Mts:</bold> Sliven [<xref ref-type="bibr" rid="B67">Forel 1892</xref> (as <tp:taxon-name>Myrmica laevinodis</tp:taxon-name>)]; <bold>Sofia Basin</bold>: Sofia (<xref ref-type="bibr" rid="B91">Lapeva-Gjonova and Atanasova 2004</xref>, <xref ref-type="bibr" rid="B9">Antonova and Penev 2006</xref>, <xref ref-type="bibr" rid="B10">2008</xref>); <bold>Vitosha Mt.</bold> [<xref ref-type="bibr" rid="B14">Atanassov 1952</xref> (as <tp:taxon-name>Myrmica laevinodis</tp:taxon-name>)]: Knyazhevo [<xref ref-type="bibr" rid="B67">Forel 1892</xref> (as <tp:taxon-name>Myrmica laevinodis</tp:taxon-name>)], Zheleznitsa vill. [<xref ref-type="bibr" rid="B13">Atanassov 1936</xref> (as <tp:taxon-name>Myrmica rubra laevinodis</tp:taxon-name>)]; <bold>Plana Mt.:</bold> Plana vill., Kokalyane monastery (Kokalyane vill.), Ivanova mogila peak (Alino vill.) (<xref ref-type="bibr" rid="B158">Vagalinski and Lapeva-Gjonova in press</xref>); <bold>Western Rhodopi Mts:</bold> Batak, Velingrad, Rakitovo, Peshtera, Smolyan (<xref ref-type="bibr" rid="B89">Lapeva-Gjonova in press (a)</xref>).</p></tp:treatment-sec></tp:taxon-treatment><tp:taxon-treatment><tp:treatment-meta><mixed-citation publication-type="journal"><person-group><name><surname>Lapeva-Gjonova</surname><given-names>Albena</given-names></name></person-group><person-group><name><surname>Antonova</surname><given-names>Vera</given-names></name></person-group><person-group><name><surname>Radchenko</surname><given-names>Alexander G.</given-names></name></person-group><person-group><name><surname>Atanasova</surname><given-names>Maria</given-names></name></person-group><article-title>Catalogue of the ants (Hymenoptera, Formicidae) of Bulgaria</article-title><source>Zookeys</source><day>14</day><month>10</month><year>2010</year><volume>2010</volume><issue>62</issue><fpage>1</fpage><lpage>124</lpage><pub-id pub-id-type="doi">10.3897/zookeys.62.430</pub-id></mixed-citation></tp:treatment-meta><tp:nomenclature><tp:taxon-name>
                        <tp:taxon-name-part taxon-name-part-type="genus">Myrmica</tp:taxon-name-part>
                        <tp:taxon-name-part taxon-name-part-type="species">ruginodis</tp:taxon-name-part>
                    </tp:taxon-name><tp:taxon-authority>Nylander, 1846</tp:taxon-authority></tp:nomenclature><tp:treatment-sec sec-type="Records"><title>Records</title><p>(<xref ref-type="fig" rid="F10">Map 10</xref>): <bold>Bulgaria</bold> (<xref ref-type="bibr" rid="B64">Emery 1914</xref>, <xref ref-type="bibr" rid="B2">Agosti and Collingwood 1987a</xref>, <xref ref-type="bibr" rid="B24">Atanassov and Dlusskij 1992</xref>); <bold>Sofia Basin</bold>: Sofia (<xref ref-type="bibr" rid="B91">Lapeva-Gjonova and Atanasova 2004</xref>, <xref ref-type="bibr" rid="B7">Antonova 2005</xref>, <xref ref-type="bibr" rid="B9">Antonova and Penev 2006</xref>, <xref ref-type="bibr" rid="B10">2008</xref>), surroundings of Sofia near Vladaya vill. (<xref ref-type="bibr" rid="B9">Antonova and Penev 2006</xref>, <xref ref-type="bibr" rid="B10">2008</xref>); <bold>Vitosha Mt.</bold> (<xref ref-type="bibr" rid="B13">Atanassov 1936</xref>, <xref ref-type="bibr" rid="B14">1952</xref>); <bold>Plana Mt.:</bold> Kokalyane monastery (Kokalyane vill.), Astronomical observatory (between Plana vill. and Dolni Okol vill.), east of Zheleznitsa vill., under Muhchel peak (Dolni Okol vill.), Tsiganka peak (Pasarel vill.), Peyova buka hut (Pasarel vill.) (<xref ref-type="bibr" rid="B158">Vagalinski and Lapeva-Gjonova in press</xref>); <bold>Belasitsa Mt.:</bold> at the foot of Belasitsa Mt. (<xref ref-type="bibr" rid="B16">Atanassov 1964</xref>); <bold>Krupnik-Sandanski-Petrich Valley</bold>: plain by Strumeshnitsa river (<xref ref-type="bibr" rid="B16">Atanassov 1964</xref>); <bold>Rila Mt.:</bold> Rila monastery (<xref ref-type="bibr" rid="B67">Forel 1892</xref>), Borovets (<xref ref-type="bibr" rid="B13">Atanassov 1936</xref>); <bold>Slavianka Mt.:</bold> Alibotush reserve (<xref ref-type="bibr" rid="B8">Antonova 2009</xref>); <bold>Western Rhodopi Mts:</bold> Devin, Chepelare (<xref ref-type="bibr" rid="B89">Lapeva-Gjonova in press (a)</xref>).</p></tp:treatment-sec></tp:taxon-treatment><tp:taxon-treatment><tp:treatment-meta><mixed-citation publication-type="journal"><person-group><name><surname>Lapeva-Gjonova</surname><given-names>Albena</given-names></name></person-group><person-group><name><surname>Antonova</surname><given-names>Vera</given-names></name></person-group><person-group><name><surname>Radchenko</surname><given-names>Alexander G.</given-names></name></person-group><person-group><name><surname>Atanasova</surname><given-names>Maria</given-names></name></person-group><article-title>Catalogue of the ants (Hymenoptera, Formicidae) of Bulgaria</article-title><source>Zookeys</source><day>14</day><month>10</month><year>2010</year><volume>2010</volume><issue>62</issue><fpage>1</fpage><lpage>124</lpage><pub-id pub-id-type="doi">10.3897/zookeys.62.430</pub-id></mixed-citation></tp:treatment-meta><tp:nomenclature><tp:taxon-name>
                        <tp:taxon-name-part taxon-name-part-type="genus">Myrmica</tp:taxon-name-part>
                        <tp:taxon-name-part taxon-name-part-type="species">rugulosa</tp:taxon-name-part>
                    </tp:taxon-name><tp:taxon-authority>Nylander, 1849</tp:taxon-authority></tp:nomenclature><tp:treatment-sec sec-type="Records"><title>Records</title><p>(<xref ref-type="fig" rid="F10">Map 10</xref>): <bold>Bulgaria</bold> (<xref ref-type="bibr" rid="B2">Agosti and Collingwood 1987a</xref>, <xref ref-type="bibr" rid="B131">Seifert 1988a</xref>: north of 41 o N in the Balkans); <bold>Western Stara Planina Mts:</bold> above Berkovitsa (<xref ref-type="bibr" rid="B24">Atanassov and Dlusskij 1992</xref>); <bold>Central Stara Planina Mts:</bold> under Vezhen peak (<xref ref-type="bibr" rid="B24">Atanassov and Dlusskij 1992</xref>); <bold>Eastern</bold> <bold>Stara Planina Mts:</bold> Chumerna (<xref ref-type="bibr" rid="B24">Atanassov and Dlusskij 1992</xref>); <bold>Sofia Basin</bold>: Sofia (<xref ref-type="bibr" rid="B91">Lapeva-Gjonova and Atanasova 2004</xref>, <xref ref-type="bibr" rid="B7">Antonova 2005</xref>, <xref ref-type="bibr" rid="B9">Antonova and Penev 2006</xref>, <xref ref-type="bibr" rid="B10">2008</xref>), surroundings of Sofia near Vladaya vill. (<xref ref-type="bibr" rid="B9">Antonova and Penev 2006</xref>, <xref ref-type="bibr" rid="B10">2008</xref>); <bold>Lozenska Planina Mt</bold>. near German monastery (<xref ref-type="bibr" rid="B10">Antonova and Penev 2008</xref>); <bold>Thracian Lowland</bold>: Pazardzhik (<xref ref-type="bibr" rid="B67">Forel 1892</xref>); <bold>Rila Mt.:</bold> Raduil, Rila monastery (<xref ref-type="bibr" rid="B24">Atanassov and Dlusskij 1992</xref>); <bold>Western Rhodopi Mts:</bold> Asenovgrad (<xref ref-type="bibr" rid="B24">Atanassov and Dlusskij 1992</xref>), Peshtera, Chepelare, Smolyan (<xref ref-type="bibr" rid="B24">Atanassov and Dlusskij 1992</xref>); <bold>Eastern</bold> <bold>Rhodopi Mts:</bold> Momchilgrad (<xref ref-type="bibr" rid="B24">Atanassov and Dlusskij 1992</xref>).</p></tp:treatment-sec></tp:taxon-treatment><tp:taxon-treatment><tp:treatment-meta><mixed-citation publication-type="journal"><person-group><name><surname>Lapeva-Gjonova</surname><given-names>Albena</given-names></name></person-group><person-group><name><surname>Antonova</surname><given-names>Vera</given-names></name></person-group><person-group><name><surname>Radchenko</surname><given-names>Alexander G.</given-names></name></person-group><person-group><name><surname>Atanasova</surname><given-names>Maria</given-names></name></person-group><article-title>Catalogue of the ants (Hymenoptera, Formicidae) of Bulgaria</article-title><source>Zookeys</source><day>14</day><month>10</month><year>2010</year><volume>2010</volume><issue>62</issue><fpage>1</fpage><lpage>124</lpage><pub-id pub-id-type="doi">10.3897/zookeys.62.430</pub-id></mixed-citation></tp:treatment-meta><tp:nomenclature><tp:taxon-name>
                        <tp:taxon-name-part taxon-name-part-type="genus">Myrmica</tp:taxon-name-part>
                        <tp:taxon-name-part taxon-name-part-type="species">sabuleti</tp:taxon-name-part>
                    </tp:taxon-name><tp:taxon-authority>Meinert, 1861</tp:taxon-authority></tp:nomenclature><tp:treatment-sec sec-type="Records"><title>Records</title><p>(<xref ref-type="fig" rid="F11">Map 11</xref>): <bold>Bulgaria</bold> (<xref ref-type="bibr" rid="B2">Agosti and Collingwood 1987a</xref>, <xref ref-type="bibr" rid="B149">Seifert 2005</xref>); <bold>Western Predbalkan</bold>: Rachene river valley (<xref ref-type="bibr" rid="B159">Vassilev 1984</xref>); <bold>Stara Planina Mts</bold> (<xref ref-type="bibr" rid="B24">Atanassov and Dlusskij 1992</xref>); <bold>Sofia Basin</bold>: Sofia (<xref ref-type="bibr" rid="B6">Antonova 2004</xref>, <xref ref-type="bibr" rid="B7">2005</xref>, <xref ref-type="bibr" rid="B91">Lapeva-Gjonova and Atanasova 2004</xref>, <xref ref-type="bibr" rid="B9">Antonova and Penev 2006</xref>, <xref ref-type="bibr" rid="B10">2008</xref>); <bold>Vitosha</bold> <bold>Mt.</bold> (<xref ref-type="bibr" rid="B14">Atanassov 1952</xref>, <xref ref-type="bibr" rid="B24">Atanassov and Dlusskij 1992</xref>, <xref ref-type="bibr" rid="B76">Hubenov et al. 1998</xref>); <bold>Plana Mt.:</bold> Tsiganka peak (Pasarel vill.), Bukov dol loc. (Pasarel vill.), Pasarel vill., Alino vill., Peyova buka hut (Pasarel vill.)(<xref ref-type="bibr" rid="B158">Vagalinski and Lapeva-Gjonova in press</xref>); <bold>Lozenska Planina Mt.:</bold> near German monastery (<xref ref-type="bibr" rid="B10">Antonova and Penev 2008</xref>); <bold>Strandzha Mt.</bold> (<xref ref-type="bibr" rid="B11">Antonova et al. in press</xref>); <bold>Rila Mt.</bold>, <bold>Pirin Mt.</bold>, <bold>Rhodopi Mts</bold> (<xref ref-type="bibr" rid="B24">Atanassov and Dlusskij 1992</xref>); <bold>Western Rhodopi Mts:</bold> Batak, Dospat, Rakitovo (<xref ref-type="bibr" rid="B89">Lapeva-Gjonova in press (a)</xref>); <bold>Eastern</bold> <bold>Rhodopi Mts:</bold> Byal Izvor vill. (Arda), Zvezdel vill. (Momchilgrad), Malki Voden vill. (Madzharovo), Kokiche vill. (Kardzhali) (<xref ref-type="bibr" rid="B87">Lapeva-Gjonova 2004a</xref>); <bold>South Bulgaria</bold> (<xref ref-type="bibr" rid="B131">Seifert 1988a</xref>).</p></tp:treatment-sec></tp:taxon-treatment><tp:taxon-treatment><tp:treatment-meta><mixed-citation publication-type="journal"><person-group><name><surname>Lapeva-Gjonova</surname><given-names>Albena</given-names></name></person-group><person-group><name><surname>Antonova</surname><given-names>Vera</given-names></name></person-group><person-group><name><surname>Radchenko</surname><given-names>Alexander G.</given-names></name></person-group><person-group><name><surname>Atanasova</surname><given-names>Maria</given-names></name></person-group><article-title>Catalogue of the ants (Hymenoptera, Formicidae) of Bulgaria</article-title><source>Zookeys</source><day>14</day><month>10</month><year>2010</year><volume>2010</volume><issue>62</issue><fpage>1</fpage><lpage>124</lpage><pub-id pub-id-type="doi">10.3897/zookeys.62.430</pub-id></mixed-citation></tp:treatment-meta><tp:nomenclature><tp:taxon-name>
                        <tp:taxon-name-part taxon-name-part-type="genus">Myrmica</tp:taxon-name-part> 
                        <tp:taxon-name-part taxon-name-part-type="species">scabrinodis</tp:taxon-name-part>
                    </tp:taxon-name><tp:taxon-authority>Nylander, 1846</tp:taxon-authority></tp:nomenclature><tp:treatment-sec sec-type="Records"><title>Records</title><p>(<xref ref-type="fig" rid="F11">Map 11</xref>): <bold>Bulgaria</bold> (<xref ref-type="bibr" rid="B2">Agosti and Collingwood 1987a</xref>, <xref ref-type="bibr" rid="B131">Seifert 1988a</xref>, <xref ref-type="bibr" rid="B24">Atanassov and Dlusskij 1992</xref>); <bold>Central Predbalkan</bold>: Dermantsi vill. (Lukovit) (<xref ref-type="bibr" rid="B12">Atanassov 1934</xref>); <bold>Eastern Stara Planina Mts:</bold> Sliven (<xref ref-type="bibr" rid="B67">Forel 1892</xref>); <bold>Sofia Basin</bold>: Sofia (<xref ref-type="bibr" rid="B67">Forel 1892</xref>, <xref ref-type="bibr" rid="B91">Lapeva-Gjonova and Atanasova 2004</xref>, <xref ref-type="bibr" rid="B7">Antonova 2005</xref>, <xref ref-type="bibr" rid="B9">Antonova and Penev 2006</xref>, <xref ref-type="bibr" rid="B10">2008</xref>); <bold>Vitosha Mt.</bold> (<xref ref-type="bibr" rid="B12">Atanassov 1934</xref>, <xref ref-type="bibr" rid="B14">1952</xref>); <bold>Plana Mt.:</bold> Pasarel vill. (<xref ref-type="bibr" rid="B158">Vagalinski and Lapeva-Gjonova in press</xref>); <bold>Lozenska Planina</bold> <bold>Mt.</bold> (<xref ref-type="bibr" rid="B160">Vassilev and Evtimov 1973</xref>), near German monastery (<xref ref-type="bibr" rid="B10">Antonova and Penev 2008</xref>); <bold>Bakadzhik-Burgas district</bold>: Aytos (<xref ref-type="bibr" rid="B67">Forel 1892</xref>); <bold>Belasitsa Mt.:</bold> slopes of Belasitsa Mt. (<xref ref-type="bibr" rid="B16">Atanassov 1964</xref>, <xref ref-type="bibr" rid="B76">Hubenov et al. 1998</xref>); <bold>Western Rhodopi Mts:</bold> Smolyan, Peshtera, Batak (<xref ref-type="bibr" rid="B89">Lapeva-Gjonova in press (a)</xref>).</p></tp:treatment-sec></tp:taxon-treatment><tp:taxon-treatment><tp:treatment-meta><mixed-citation publication-type="journal"><person-group><name><surname>Lapeva-Gjonova</surname><given-names>Albena</given-names></name></person-group><person-group><name><surname>Antonova</surname><given-names>Vera</given-names></name></person-group><person-group><name><surname>Radchenko</surname><given-names>Alexander G.</given-names></name></person-group><person-group><name><surname>Atanasova</surname><given-names>Maria</given-names></name></person-group><article-title>Catalogue of the ants (Hymenoptera, Formicidae) of Bulgaria</article-title><source>Zookeys</source><day>14</day><month>10</month><year>2010</year><volume>2010</volume><issue>62</issue><fpage>1</fpage><lpage>124</lpage><pub-id pub-id-type="doi">10.3897/zookeys.62.430</pub-id></mixed-citation></tp:treatment-meta><tp:nomenclature><tp:taxon-name>
                        <tp:taxon-name-part taxon-name-part-type="genus">Myrmica</tp:taxon-name-part>
                        <tp:taxon-name-part taxon-name-part-type="species">schencki</tp:taxon-name-part>
                    </tp:taxon-name><tp:taxon-authority>Viereck, 1903</tp:taxon-authority></tp:nomenclature><tp:treatment-sec sec-type="Records"><title>Records</title><p>(<xref ref-type="fig" rid="F12">Map 12</xref>): <bold>Bulgaria</bold> (<xref ref-type="bibr" rid="B2">Agosti and Collingwood 1987a</xref>, <xref ref-type="bibr" rid="B131">Seifert 1988a</xref>); <bold>Stara Planina Mts</bold> (<xref ref-type="bibr" rid="B24">Atanassov and Dlusskij 1992</xref>); <bold>Sofia Basin</bold>: Sofia (<xref ref-type="bibr" rid="B91">Lapeva-Gjonova and Atanasova 2004</xref>,<!--PageBreak--> <xref ref-type="bibr" rid="B7">Antonova 2005</xref>, <xref ref-type="bibr" rid="B9">Antonova and Penev 2006</xref>, <xref ref-type="bibr" rid="B10">2008</xref>); surroundings of Sofia near Vladaya vill. (<xref ref-type="bibr" rid="B9">Antonova and Penev 2006</xref>, <xref ref-type="bibr" rid="B10">2008</xref>); <bold>Vitosha Mt.</bold> (<xref ref-type="bibr" rid="B14">Atanassov 1952</xref>, <xref ref-type="bibr" rid="B24">Atanassov and Dlusskij 1992</xref>); <bold>Plana Mt.:</bold> Tsiganka peak (Pasarel vill.), Bukov dol loc. (Pasarel vill.), Pasarel vill., Alino vill., Turmachka neighbourhood (Plana vill.) (<xref ref-type="bibr" rid="B158">Vagalinski and Lapeva-Gjonova in press</xref>); <bold>Lozenska Planina Mt</bold>. near German monastery (<xref ref-type="bibr" rid="B10">Antonova and Penev 2008</xref>); <bold>Krupnik-Sandanski-Petrich Valley</bold>: west of Petrich, around Mitino vill. (<xref ref-type="bibr" rid="B16">Atanassov 1964</xref>, <xref ref-type="bibr" rid="B76">Hubenov et al. 1998</xref>); <bold>Rila Mt.</bold> (<xref ref-type="bibr" rid="B24">Atanassov and Dlusskij 1992</xref>); <bold>Pirin Mt.</bold> (<xref ref-type="bibr" rid="B24">Atanassov and Dlusskij 1992</xref>): Rozhen vill. (<xref ref-type="bibr" rid="B146">Seifert 2003a</xref>); <bold>Rhodopi Mts</bold> (<xref ref-type="bibr" rid="B24">Atanassov and Dlusskij 1992</xref>); <bold>Western Rhodopi Mts:</bold> Chepelare, Smolyan, Rakitovo (<xref ref-type="bibr" rid="B89">Lapeva-Gjonova in press (a)</xref>).</p></tp:treatment-sec></tp:taxon-treatment><tp:taxon-treatment><tp:treatment-meta><mixed-citation publication-type="journal"><person-group><name><surname>Lapeva-Gjonova</surname><given-names>Albena</given-names></name></person-group><person-group><name><surname>Antonova</surname><given-names>Vera</given-names></name></person-group><person-group><name><surname>Radchenko</surname><given-names>Alexander G.</given-names></name></person-group><person-group><name><surname>Atanasova</surname><given-names>Maria</given-names></name></person-group><article-title>Catalogue of the ants (Hymenoptera, Formicidae) of Bulgaria</article-title><source>Zookeys</source><day>14</day><month>10</month><year>2010</year><volume>2010</volume><issue>62</issue><fpage>1</fpage><lpage>124</lpage><pub-id pub-id-type="doi">10.3897/zookeys.62.430</pub-id></mixed-citation></tp:treatment-meta><tp:nomenclature><tp:taxon-name>
                        <tp:taxon-name-part taxon-name-part-type="genus">Myrmica</tp:taxon-name-part>
                        <tp:taxon-name-part taxon-name-part-type="species">slovaca</tp:taxon-name-part>
                    </tp:taxon-name><tp:taxon-authority>Sadil, 1952</tp:taxon-authority><tp:nomenclature-citation-list><tp:nomenclature-citation><tp:taxon-name>Myrmica salina</tp:taxon-name><comment>: <xref ref-type="bibr" rid="B131">Seifert 1988a</xref>, <xref ref-type="bibr" rid="B144">2002a</xref>, <xref ref-type="bibr" rid="B7">Antonova 2005</xref>, <xref ref-type="bibr" rid="B9">Antonova and Penev 2006</xref>, <xref ref-type="bibr" rid="B10">2008</xref>, <italic>nec</italic> Ruzsky, 1905</comment></tp:nomenclature-citation></tp:nomenclature-citation-list></tp:nomenclature><tp:treatment-sec sec-type="Records"><title>Records</title><p>(<xref ref-type="fig" rid="F12">Map 12</xref>): <bold>Sofia Basin</bold>: Sofia [<xref ref-type="bibr" rid="B7">Antonova 2005</xref>, <xref ref-type="bibr" rid="B9">Antonova and Penev 2006</xref>, <xref ref-type="bibr" rid="B10">2008</xref> (all as <tp:taxon-name>Myrmica salina</tp:taxon-name>)]; <bold>Strandzha Mt.:</bold> <italic>Tirnovo</italic> [<xref ref-type="bibr" rid="B144">Seifert 2002a</xref> (as <tp:taxon-name>Myrmica salina</tp:taxon-name>)]; <bold>Western Rhodopi Mts:</bold> Bachkovo [<xref ref-type="bibr" rid="B123">Sadil 1952</xref>, <xref ref-type="bibr" rid="B131">Seifert 1988a</xref> (as <tp:taxon-name>Myrmica salina</tp:taxon-name>)].</p></tp:treatment-sec><tp:treatment-sec sec-type="Notes"><title>Notes:</title><p>During the last decade <tp:taxon-name>Myrmica slovaca</tp:taxon-name> has been considered as a junior synonym of <tp:taxon-name>Myrmica salina</tp:taxon-name> Ruzsky, 1905, but very recently <xref ref-type="bibr" rid="B119">Radchenko and Elmes (2009)</xref> based on the finding of Ruzsky’s original type material of <tp:taxon-name>Myrmica salina</tp:taxon-name> showed that these two species are not conspecific and revived the name <tp:taxon-name>Myrmica slovaca</tp:taxon-name> from synonymy.</p><p>Despite the fact that one of the type localities of <tp:taxon-name>Myrmica slovaca</tp:taxon-name> is in Bulgaria, this species was omitted by <xref ref-type="bibr" rid="B24">Atanassov and Dlusskij (1992)</xref>.</p></tp:treatment-sec></tp:taxon-treatment><tp:taxon-treatment><tp:treatment-meta><mixed-citation publication-type="journal"><person-group><name><surname>Lapeva-Gjonova</surname><given-names>Albena</given-names></name></person-group><person-group><name><surname>Antonova</surname><given-names>Vera</given-names></name></person-group><person-group><name><surname>Radchenko</surname><given-names>Alexander G.</given-names></name></person-group><person-group><name><surname>Atanasova</surname><given-names>Maria</given-names></name></person-group><article-title>Catalogue of the ants (Hymenoptera, Formicidae) of Bulgaria</article-title><source>Zookeys</source><day>14</day><month>10</month><year>2010</year><volume>2010</volume><issue>62</issue><fpage>1</fpage><lpage>124</lpage><pub-id pub-id-type="doi">10.3897/zookeys.62.430</pub-id></mixed-citation></tp:treatment-meta><tp:nomenclature><tp:taxon-name>
                        <tp:taxon-name-part taxon-name-part-type="genus">Myrmica</tp:taxon-name-part>
                        <tp:taxon-name-part taxon-name-part-type="species">specioides</tp:taxon-name-part>
                    </tp:taxon-name><tp:taxon-authority>Bondroit, 1918</tp:taxon-authority><tp:nomenclature-citation-list><tp:nomenclature-citation><tp:taxon-name>Myrmica sancta</tp:taxon-name><comment> Karawajew, 1926</comment></tp:nomenclature-citation><tp:nomenclature-citation><tp:taxon-name>Myrmica bessarabica</tp:taxon-name><comment>: <xref ref-type="bibr" rid="B24">Atanassov and Dlusskij 1992</xref>, <italic>nec</italic> Nasonov, 1889</comment></tp:nomenclature-citation></tp:nomenclature-citation-list></tp:nomenclature><tp:treatment-sec sec-type="Records"><title>Records</title><p>(<xref ref-type="fig" rid="F13">Map 13</xref>): <bold>Bulgaria</bold> (<xref ref-type="bibr" rid="B2">Agosti and Collingwood 1987a</xref>); <bold>Sofia Basin</bold>: Sofia (<xref ref-type="bibr" rid="B7">Antonova 2005</xref>, <xref ref-type="bibr" rid="B9">Antonova and Penev 2006</xref>, <xref ref-type="bibr" rid="B10">2008</xref>), near Vladaya vill. (<xref ref-type="bibr" rid="B10">Antonova and Penev 2008</xref>); <bold>Lyulin Mt.</bold> [<xref ref-type="bibr" rid="B24">Atanassov and Dlusskij 1992</xref> (as <tp:taxon-name>Myrmica bessarabica</tp:taxon-name>)]; <bold>Strandzha Mt.:</bold> Malko Tarnovo (<xref ref-type="bibr" rid="B131">Seifert 1988a</xref>); <bold>Rila Mt.:</bold> Kostenets [<xref ref-type="bibr" rid="B26">Atanassov and Vassileva 1976</xref> and <xref ref-type="bibr" rid="B76">Hubenov et al. 1998</xref> (as <tp:taxon-name>Myrmica sancta</tp:taxon-name>)]; <bold>Southern Black Sea coast</bold>: Sozopol (<xref ref-type="bibr" rid="B131">Seifert 1988a</xref>).</p></tp:treatment-sec><tp:treatment-sec sec-type="Notes"><title>Notes:</title><p>After examination of the “holotype” of <tp:taxon-name>Myrmica bessarabica</tp:taxon-name> <xref ref-type="bibr" rid="B144">Seifert (2002a)</xref> found that there is a discrepancy between Nasonov’s original description and the characteristics of this specimen, and proposed considering <tp:taxon-name>Myrmica bessarabica</tp:taxon-name> <italic>incertae sedis</italic> in the genus <tp:taxon-name>Myrmica</tp:taxon-name>, and revived the name <tp:taxon-name>Myrmica specioides</tp:taxon-name> from synonymy (see also <xref ref-type="bibr" rid="B118">Radchenko and Elmes 2004</xref>).</p></tp:treatment-sec></tp:taxon-treatment><tp:taxon-treatment><tp:treatment-meta><mixed-citation publication-type="journal"><person-group><name><surname>Lapeva-Gjonova</surname><given-names>Albena</given-names></name></person-group><person-group><name><surname>Antonova</surname><given-names>Vera</given-names></name></person-group><person-group><name><surname>Radchenko</surname><given-names>Alexander G.</given-names></name></person-group><person-group><name><surname>Atanasova</surname><given-names>Maria</given-names></name></person-group><article-title>Catalogue of the ants (Hymenoptera, Formicidae) of Bulgaria</article-title><source>Zookeys</source><day>14</day><month>10</month><year>2010</year><volume>2010</volume><issue>62</issue><fpage>1</fpage><lpage>124</lpage><pub-id pub-id-type="doi">10.3897/zookeys.62.430</pub-id></mixed-citation></tp:treatment-meta><tp:nomenclature><tp:taxon-name>
                        <tp:taxon-name-part taxon-name-part-type="genus">Myrmica</tp:taxon-name-part>
                        <tp:taxon-name-part taxon-name-part-type="species">sulcinodis</tp:taxon-name-part>
                    </tp:taxon-name><tp:taxon-authority>Nylander, 1846</tp:taxon-authority></tp:nomenclature><tp:treatment-sec sec-type="Records"><title>Records</title><p>(<xref ref-type="fig" rid="F13">Map 13</xref>): <bold>Bulgaria</bold> (<xref ref-type="bibr" rid="B2">Agosti and Collingwood 1987a</xref>, <xref ref-type="bibr" rid="B131">Seifert 1988a</xref>, <xref ref-type="bibr" rid="B24">Atanassov and Dlusskij 1992</xref>); <bold>Western Stara Planina Mts:</bold> Milanovo vill. (Vratsa) (<xref ref-type="bibr" rid="B13">Atanassov 1936</xref>); <bold>Sofia Basin</bold>: surroundings of Sofia near Vladaya vill. (<xref ref-type="bibr" rid="B6">Antonova 2004</xref>, <xref ref-type="bibr" rid="B9">Antonova and Penev 2006</xref>, <xref ref-type="bibr" rid="B10">2008</xref>); <bold>Lyulin Mt.</bold> (<xref ref-type="bibr" rid="B13">Atanassov 1936</xref>); <bold>Vitosha Mt.</bold> (<xref ref-type="bibr" rid="B14">Atanassov 1952</xref>); <bold>Plana Mt.:</bold>Astronomical observatory (between Plana vill. and Dolni Okol vill.)(<xref ref-type="bibr" rid="B158">Vagalinski and Lapeva-Gjonova in press</xref>); <bold>Belasitsa Mt.:</bold> the slopes of Belasitsa (<xref ref-type="bibr" rid="B16">Atanassov 1964</xref>, <xref ref-type="bibr" rid="B76">Hubenov et al. 1998</xref>); <bold>Krupnik-Sandanski-Petrich Valley</bold>: Luda Mara river valley (<xref ref-type="bibr" rid="B16">Atanassov 1964</xref>); <bold>Rila Mt.:</bold> Elenin peak (<xref ref-type="bibr" rid="B67">Forel 1892</xref>), Kostenets (<xref ref-type="bibr" rid="B13">Atanassov 1936</xref>); <bold>Western Rhodopi Mts:</bold> Smolyan, Peshtera, Rakitovo (<xref ref-type="bibr" rid="B89">Lapeva-Gjonova in press (a)</xref>).</p></tp:treatment-sec></tp:taxon-treatment><tp:taxon-treatment><tp:treatment-meta><mixed-citation publication-type="journal"><person-group><name><surname>Lapeva-Gjonova</surname><given-names>Albena</given-names></name></person-group><person-group><name><surname>Antonova</surname><given-names>Vera</given-names></name></person-group><person-group><name><surname>Radchenko</surname><given-names>Alexander G.</given-names></name></person-group><person-group><name><surname>Atanasova</surname><given-names>Maria</given-names></name></person-group><article-title>Catalogue of the ants (Hymenoptera, Formicidae) of Bulgaria</article-title><source>Zookeys</source><day>14</day><month>10</month><year>2010</year><volume>2010</volume><issue>62</issue><fpage>1</fpage><lpage>124</lpage><pub-id pub-id-type="doi">10.3897/zookeys.62.430</pub-id></mixed-citation></tp:treatment-meta><tp:nomenclature><tp:taxon-name>
                        <tp:taxon-name-part taxon-name-part-type="genus">Myrmica</tp:taxon-name-part>
                        <tp:taxon-name-part taxon-name-part-type="species">vandeli</tp:taxon-name-part>
                    </tp:taxon-name><tp:taxon-authority>Bondroit, 1920</tp:taxon-authority></tp:nomenclature><tp:treatment-sec sec-type="Records"><title>Records</title><p>(<xref ref-type="fig" rid="F13">Map 13</xref>): <bold>Vitosha Mt.:</bold>above Selimitsa hut (<xref ref-type="bibr" rid="B154">Stankiewicz and Antonova 2005</xref>).</p></tp:treatment-sec><tp:treatment-sec sec-type="Notes"><title>Notes:</title><p>The locality for this species in Bulgaria is the southernmost in Europe (<xref ref-type="bibr" rid="B154">Stankiewicz and Antonova 2005</xref>).</p></tp:treatment-sec></tp:taxon-treatment></tp:taxon-treatment><tp:taxon-treatment><tp:treatment-meta><mixed-citation publication-type="journal"><person-group><name><surname>Lapeva-Gjonova</surname><given-names>Albena</given-names></name></person-group><person-group><name><surname>Antonova</surname><given-names>Vera</given-names></name></person-group><person-group><name><surname>Radchenko</surname><given-names>Alexander G.</given-names></name></person-group><person-group><name><surname>Atanasova</surname><given-names>Maria</given-names></name></person-group><article-title>Catalogue of the ants (Hymenoptera, Formicidae) of Bulgaria</article-title><source>Zookeys</source><day>14</day><month>10</month><year>2010</year><volume>2010</volume><issue>62</issue><fpage>1</fpage><lpage>124</lpage><pub-id pub-id-type="doi">10.3897/zookeys.62.430</pub-id></mixed-citation></tp:treatment-meta><tp:nomenclature><label>Genus </label><tp:taxon-name>
                        <tp:taxon-name-part taxon-name-part-type="genus">Stenamma</tp:taxon-name-part>
                    </tp:taxon-name><tp:taxon-authority>Westwood, 1839</tp:taxon-authority></tp:nomenclature><tp:taxon-treatment><tp:treatment-meta><mixed-citation publication-type="journal"><person-group><name><surname>Lapeva-Gjonova</surname><given-names>Albena</given-names></name></person-group><person-group><name><surname>Antonova</surname><given-names>Vera</given-names></name></person-group><person-group><name><surname>Radchenko</surname><given-names>Alexander G.</given-names></name></person-group><person-group><name><surname>Atanasova</surname><given-names>Maria</given-names></name></person-group><article-title>Catalogue of the ants (Hymenoptera, Formicidae) of Bulgaria</article-title><source>Zookeys</source><day>14</day><month>10</month><year>2010</year><volume>2010</volume><issue>62</issue><fpage>1</fpage><lpage>124</lpage><pub-id pub-id-type="doi">10.3897/zookeys.62.430</pub-id></mixed-citation></tp:treatment-meta><tp:nomenclature><tp:taxon-name>
                        <tp:taxon-name-part taxon-name-part-type="genus">Stenamma</tp:taxon-name-part>
                        <tp:taxon-name-part taxon-name-part-type="species">debile</tp:taxon-name-part> 
                    </tp:taxon-name><tp:taxon-authority>(Förster, 1850)</tp:taxon-authority><tp:nomenclature-citation-list><tp:nomenclature-citation><tp:taxon-name>Stenamma westwoodi</tp:taxon-name><comment>: <xref ref-type="bibr" rid="B64">Emery 1914</xref>, <xref ref-type="bibr" rid="B16">Atanassov 1964</xref>, <xref ref-type="bibr" rid="B24">Atanassov and Dlusskij 1992</xref>, <xref ref-type="bibr" rid="B76">Hubenov et al. 1998</xref>, <xref ref-type="bibr" rid="B91">Lapeva-Gjonova and Atanasova 2004</xref>, <italic>nec</italic> Westwood, 1839</comment></tp:nomenclature-citation></tp:nomenclature-citation-list></tp:nomenclature><tp:treatment-sec sec-type="Records"><title>Records</title><p>(<xref ref-type="fig" rid="F14">Map 14</xref>): <bold>Bulgaria</bold> (<xref ref-type="bibr" rid="B64">Emery 1914</xref>); <bold>Western Danubian Plain</bold>: Vidin (<xref ref-type="bibr" rid="B16">Atanassov 1964</xref>); <bold>Western Stara Planina Mts:</bold> under Todorini Kukli peak (<xref ref-type="bibr" rid="B24">Atanassov and Dlusskij 1992</xref>), Chepan (Dragoman) (<xref ref-type="bibr" rid="B41">Borisova et al. 2005</xref>); <bold>Eastern</bold> <bold>Stara Planina Mts:</bold>Karandila, under Razboyna peak (<xref ref-type="bibr" rid="B24">Atanassov and Dlusskij 1992</xref>); <bold>Sofia Basin</bold>: Sofia [<xref ref-type="bibr" rid="B91">Lapeva-Gjonova and Atanasova 2004</xref> (as <tp:taxon-name>Stenamma westwoodi</tp:taxon-name>), <xref ref-type="bibr" rid="B7">Antonova 2005</xref>, <xref ref-type="bibr" rid="B9">Antonova and Penev 2006</xref>, <xref ref-type="bibr" rid="B10">2008</xref>]; <bold>Plana Mt.:</bold> Peyova buka hut (Pasarel vill.) (<xref ref-type="bibr" rid="B158">Vagalinski and Lapeva-Gjonova in press</xref>.); <bold>Sushtinska Sredna Gora Mts:</bold> under Bratiya peak (<xref ref-type="bibr" rid="B24">Atanassov and Dlusskij 1992</xref>); <bold>Belasitsa Mt.</bold> [<xref ref-type="bibr" rid="B16">Atanassov 1964</xref> (as <tp:taxon-name>Stenamma westwoodi</tp:taxon-name>), <xref ref-type="bibr" rid="B76">Hubenov et al. 1998</xref>]; <bold>Western Rhodopi Mts:</bold> Asenovgrad (<xref ref-type="bibr" rid="B24">Atanassov and Dlusskij 1992</xref>), Peshtera (<xref ref-type="bibr" rid="B89">Lapeva-Gjonova in press (a)</xref>); <bold>Eastern</bold> <bold>Rhodopi Mts:</bold> Momchilgrad (<xref ref-type="bibr" rid="B24">Atanassov and Dlusskij 1992</xref>).</p></tp:treatment-sec><tp:treatment-sec sec-type="Notes"><title>Notes:</title><p>According to <xref ref-type="bibr" rid="B63">DuBois (1993)</xref> <tp:taxon-name>Stenamma westwoodii</tp:taxon-name> is distributed only in Western Europe, so all previous records for it in Bulgaria should refer to <tp:taxon-name>Stenamma debile</tp:taxon-name>, which is a more widespread European species.<!--PageBreak--></p></tp:treatment-sec></tp:taxon-treatment></tp:taxon-treatment><tp:taxon-treatment><tp:treatment-meta><mixed-citation publication-type="journal"><person-group><name><surname>Lapeva-Gjonova</surname><given-names>Albena</given-names></name></person-group><person-group><name><surname>Antonova</surname><given-names>Vera</given-names></name></person-group><person-group><name><surname>Radchenko</surname><given-names>Alexander G.</given-names></name></person-group><person-group><name><surname>Atanasova</surname><given-names>Maria</given-names></name></person-group><article-title>Catalogue of the ants (Hymenoptera, Formicidae) of Bulgaria</article-title><source>Zookeys</source><day>14</day><month>10</month><year>2010</year><volume>2010</volume><issue>62</issue><fpage>1</fpage><lpage>124</lpage><pub-id pub-id-type="doi">10.3897/zookeys.62.430</pub-id></mixed-citation></tp:treatment-meta><tp:nomenclature><label>Genus</label><tp:taxon-name>
                        <tp:taxon-name-part taxon-name-part-type="genus">Aphaenogaster</tp:taxon-name-part>
                    </tp:taxon-name><tp:taxon-authority>Mayr, 1853</tp:taxon-authority></tp:nomenclature><tp:taxon-treatment><tp:treatment-meta><mixed-citation publication-type="journal"><person-group><name><surname>Lapeva-Gjonova</surname><given-names>Albena</given-names></name></person-group><person-group><name><surname>Antonova</surname><given-names>Vera</given-names></name></person-group><person-group><name><surname>Radchenko</surname><given-names>Alexander G.</given-names></name></person-group><person-group><name><surname>Atanasova</surname><given-names>Maria</given-names></name></person-group><article-title>Catalogue of the ants (Hymenoptera, Formicidae) of Bulgaria</article-title><source>Zookeys</source><day>14</day><month>10</month><year>2010</year><volume>2010</volume><issue>62</issue><fpage>1</fpage><lpage>124</lpage><pub-id pub-id-type="doi">10.3897/zookeys.62.430</pub-id></mixed-citation></tp:treatment-meta><tp:nomenclature><tp:taxon-name>
                        <tp:taxon-name-part taxon-name-part-type="genus">Aphaenogaster</tp:taxon-name-part>
                        <tp:taxon-name-part taxon-name-part-type="species">epirotes</tp:taxon-name-part>
                    </tp:taxon-name><tp:taxon-authority>(Emery, 1895)</tp:taxon-authority></tp:nomenclature><tp:treatment-sec sec-type="Records"><title>Records</title><p>(<xref ref-type="fig" rid="F15">Map 15</xref>): <bold>Eastern Danubian Plain</bold>: Dobrich (<xref ref-type="bibr" rid="B24">Atanassov and Dlusskij 1992</xref>); <bold>Eastern Rhodopi Mts:</bold> Svirachi vill. (Ivaylovgrad), between Odrintsi and Svirachi vill. (<xref ref-type="bibr" rid="B87">Lapeva-Gjonova 2004a</xref>).</p></tp:treatment-sec></tp:taxon-treatment><tp:taxon-treatment><tp:treatment-meta><mixed-citation publication-type="journal"><person-group><name><surname>Lapeva-Gjonova</surname><given-names>Albena</given-names></name></person-group><person-group><name><surname>Antonova</surname><given-names>Vera</given-names></name></person-group><person-group><name><surname>Radchenko</surname><given-names>Alexander G.</given-names></name></person-group><person-group><name><surname>Atanasova</surname><given-names>Maria</given-names></name></person-group><article-title>Catalogue of the ants (Hymenoptera, Formicidae) of Bulgaria</article-title><source>Zookeys</source><day>14</day><month>10</month><year>2010</year><volume>2010</volume><issue>62</issue><fpage>1</fpage><lpage>124</lpage><pub-id pub-id-type="doi">10.3897/zookeys.62.430</pub-id></mixed-citation></tp:treatment-meta><tp:nomenclature><tp:taxon-name>
                        <tp:taxon-name-part taxon-name-part-type="genus">Aphaenogaster</tp:taxon-name-part>
                        <tp:taxon-name-part taxon-name-part-type="species">gibbosa</tp:taxon-name-part>
                    </tp:taxon-name><tp:taxon-authority>(Latreille, 1798)</tp:taxon-authority></tp:nomenclature><tp:treatment-sec sec-type="Records"><title>Records</title><p>(<xref ref-type="fig" rid="F15">Map 15</xref>): <bold>Western</bold> <bold>Stara Planina Mts:</bold> Chepan (Dragoman) (<xref ref-type="bibr" rid="B41">Borisova et al. 2005</xref>); <bold>Krupnik-Sandanski-Petrich Valley</bold>: west of Petrich, along Strumeshnitsa river (<xref ref-type="bibr" rid="B16">Atanassov 1964</xref>), Petrich (<xref ref-type="bibr" rid="B76">Hubenov et al. 1998</xref>); <bold>Slavianka Mt.:</bold> above Paril vill. (<xref ref-type="bibr" rid="B24">Atanassov and Dlusskij 1992</xref>); <bold>Eastern Rhodopi Mts:</bold> Momchilgrad, Ivaylovgrad (<xref ref-type="bibr" rid="B24">Atanassov and Dlusskij 1992</xref>); <bold>Northern Black Sea coast</bold>: Obzor vill. district (<xref ref-type="bibr" rid="B24">Atanassov and Dlusskij 1992</xref>).</p></tp:treatment-sec></tp:taxon-treatment><tp:taxon-treatment><tp:treatment-meta><mixed-citation publication-type="journal"><person-group><name><surname>Lapeva-Gjonova</surname><given-names>Albena</given-names></name></person-group><person-group><name><surname>Antonova</surname><given-names>Vera</given-names></name></person-group><person-group><name><surname>Radchenko</surname><given-names>Alexander G.</given-names></name></person-group><person-group><name><surname>Atanasova</surname><given-names>Maria</given-names></name></person-group><article-title>Catalogue of the ants (Hymenoptera, Formicidae) of Bulgaria</article-title><source>Zookeys</source><day>14</day><month>10</month><year>2010</year><volume>2010</volume><issue>62</issue><fpage>1</fpage><lpage>124</lpage><pub-id pub-id-type="doi">10.3897/zookeys.62.430</pub-id></mixed-citation></tp:treatment-meta><tp:nomenclature><tp:taxon-name>
                        <tp:taxon-name-part taxon-name-part-type="genus">Aphaenogaster</tp:taxon-name-part>
                        <tp:taxon-name-part taxon-name-part-type="species">pallida</tp:taxon-name-part>
                    </tp:taxon-name><tp:taxon-authority>(Nylander, 1849)</tp:taxon-authority></tp:nomenclature><tp:treatment-sec sec-type="Records"><title>Records</title><p>(<xref ref-type="fig" rid="F16">Map 16</xref>): <bold>Western</bold> <bold>Predbalkan</bold>: Rachene river valley (<xref ref-type="bibr" rid="B159">Vassilev 1984</xref>).</p><p><bold>Notes</bold>: This species is distributed in France, Canary Islands, Italy, Corsica, Sicily, Algeria, Morocco and Tunisia. The record of this species for Bulgaria is quite doubtful and needs confirmation.</p></tp:treatment-sec></tp:taxon-treatment><tp:taxon-treatment><tp:treatment-meta><mixed-citation publication-type="journal"><person-group><name><surname>Lapeva-Gjonova</surname><given-names>Albena</given-names></name></person-group><person-group><name><surname>Antonova</surname><given-names>Vera</given-names></name></person-group><person-group><name><surname>Radchenko</surname><given-names>Alexander G.</given-names></name></person-group><person-group><name><surname>Atanasova</surname><given-names>Maria</given-names></name></person-group><article-title>Catalogue of the ants (Hymenoptera, Formicidae) of Bulgaria</article-title><source>Zookeys</source><day>14</day><month>10</month><year>2010</year><volume>2010</volume><issue>62</issue><fpage>1</fpage><lpage>124</lpage><pub-id pub-id-type="doi">10.3897/zookeys.62.430</pub-id></mixed-citation></tp:treatment-meta><tp:nomenclature><tp:taxon-name>
                        <tp:taxon-name-part taxon-name-part-type="genus">Aphaenogaster</tp:taxon-name-part>
                        <tp:taxon-name-part taxon-name-part-type="species">subterranea</tp:taxon-name-part>
                    </tp:taxon-name><tp:taxon-authority>(Latreille, 1798)</tp:taxon-authority></tp:nomenclature><tp:treatment-sec sec-type="Records"><title>Records</title><p>(<xref ref-type="fig" rid="F16">Map 16</xref>): <bold>Bulgaria</bold> (<xref ref-type="bibr" rid="B64">Emery 1914</xref>, <xref ref-type="bibr" rid="B2">Agosti and Collingwood 1987a</xref>); <bold>Western Predbalkan</bold>: Rachene river valley (<xref ref-type="bibr" rid="B159">Vassilev 1984</xref>); <bold>Eastern Stara Planina Mts:</bold> Sliven (<xref ref-type="bibr" rid="B67">Forel 1892</xref>), Byala vill. (Sliven) (<xref ref-type="bibr" rid="B13">Atanassov 1936</xref>), Karandila (<xref ref-type="bibr" rid="B24">Atanassov and Dlusskij 1992</xref>); <bold>Vitosha Mt.</bold> (<xref ref-type="bibr" rid="B14">Atanassov 1952</xref>); <bold>Bakadzhik-Burgas district</bold>: Aytos (<xref ref-type="bibr" rid="B67">Forel 1892</xref>); <bold>Strandzha Mt.</bold> (<xref ref-type="bibr" rid="B11">Antonova et al. in press</xref>): Papia peak (<xref ref-type="bibr" rid="B13">Atanassov 1936</xref>, <xref ref-type="bibr" rid="B24">Atanassov and Dlusskij 1992</xref>); <bold>Osogovska Planina</bold> <bold>Mt.:</bold> Hisarlaka (<xref ref-type="bibr" rid="B13">Atanassov 1936</xref>, <xref ref-type="bibr" rid="B24">Atanassov and Dlusskij 1992</xref>); <bold>Belasitsa Mt.:</bold> at the foot of Belasitsa Mt. (<xref ref-type="bibr" rid="B16">Atanassov 1964</xref>, <xref ref-type="bibr" rid="B24">Atanassov and Dlusskij 1992</xref>, <xref ref-type="bibr" rid="B76">Hubenov et al. 1998</xref>); <bold>Slavianka Mt.</bold> (<xref ref-type="bibr" rid="B24">Atanassov and Dlusskij 1992</xref>); <bold>Rhodopi Mts</bold> (<xref ref-type="bibr" rid="B24">Atanassov and Dlusskij 1992</xref>); <bold>Western</bold> <bold>Rhodopi Mts:</bold> Smolyan (<xref ref-type="bibr" rid="B89">Lapeva-Gjonova in press (a)</xref>); <bold>Eastern Rhodopi Mts:</bold> Madzharovo district, Malko Popovo and Malki Voden vill. (Madzharovo municipality), between Dabovets and Kamilski dol vill. (Ivaylovgrad), between Odrintsi vill. and Svirachi vill. (Ivaylovgrad) (<xref ref-type="bibr" rid="B87">Lapeva-Gjonova 2004a</xref>); <bold>Northern Black Sea coast</bold>: Obzor vill. (<xref ref-type="bibr" rid="B24">Atanassov and Dlusskij 1992</xref>).</p></tp:treatment-sec></tp:taxon-treatment></tp:taxon-treatment><tp:taxon-treatment><tp:treatment-meta><mixed-citation publication-type="journal"><person-group><name><surname>Lapeva-Gjonova</surname><given-names>Albena</given-names></name></person-group><person-group><name><surname>Antonova</surname><given-names>Vera</given-names></name></person-group><person-group><name><surname>Radchenko</surname><given-names>Alexander G.</given-names></name></person-group><person-group><name><surname>Atanasova</surname><given-names>Maria</given-names></name></person-group><article-title>Catalogue of the ants (Hymenoptera, Formicidae) of Bulgaria</article-title><source>Zookeys</source><day>14</day><month>10</month><year>2010</year><volume>2010</volume><issue>62</issue><fpage>1</fpage><lpage>124</lpage><pub-id pub-id-type="doi">10.3897/zookeys.62.430</pub-id></mixed-citation></tp:treatment-meta><tp:nomenclature><label>Genus</label><tp:taxon-name>
                        <tp:taxon-name-part taxon-name-part-type="genus">Messor</tp:taxon-name-part>
                    </tp:taxon-name><tp:taxon-authority>Forel, 1890</tp:taxon-authority></tp:nomenclature><tp:treatment-sec sec-type="Notes"><title>Notes:</title><p>Taxonomy of the genus <tp:taxon-name>Messor</tp:taxon-name>, particularly in Europe, is poorly resolved and many taxonomic problems need further elaboration. Therefore (see below) we left all the species names recorded by previous authors without comments, but we stress that many of the records need confirmation.</p></tp:treatment-sec><tp:taxon-treatment><tp:treatment-meta><mixed-citation publication-type="journal"><person-group><name><surname>Lapeva-Gjonova</surname><given-names>Albena</given-names></name></person-group><person-group><name><surname>Antonova</surname><given-names>Vera</given-names></name></person-group><person-group><name><surname>Radchenko</surname><given-names>Alexander G.</given-names></name></person-group><person-group><name><surname>Atanasova</surname><given-names>Maria</given-names></name></person-group><article-title>Catalogue of the ants (Hymenoptera, Formicidae) of Bulgaria</article-title><source>Zookeys</source><day>14</day><month>10</month><year>2010</year><volume>2010</volume><issue>62</issue><fpage>1</fpage><lpage>124</lpage><pub-id pub-id-type="doi">10.3897/zookeys.62.430</pub-id></mixed-citation></tp:treatment-meta><tp:nomenclature><tp:taxon-name>
                        <tp:taxon-name-part taxon-name-part-type="genus">Messor</tp:taxon-name-part>
                        <tp:taxon-name-part taxon-name-part-type="species">atanassovii</tp:taxon-name-part>
                    </tp:taxon-name><tp:taxon-authority>Atanassov, 1982</tp:taxon-authority></tp:nomenclature><tp:treatment-sec sec-type="Records"><title>Records</title><p>(<xref ref-type="fig" rid="F17">Map 17</xref>): <bold>Thracian Lowland</bold>: Zagore vill. (Stara Zagora), Belozem vill. (Plovdiv) (<xref ref-type="bibr" rid="B20">Atanassov 1982</xref>, <xref ref-type="bibr" rid="B24">Atanassov and Dlusskij 1992</xref>); <bold>Strandzha Mt.</bold> (<xref ref-type="bibr" rid="B11">Antonova et al. in press</xref>); <bold>Mesta Valley</bold>: Dolno Dryanovo (<xref ref-type="bibr" rid="B24">Atanassov and Dlusskij 1992</xref>); <bold>Western</bold> <bold>Rhodopi Mts:</bold> Asenovgrad (<xref ref-type="bibr" rid="B20">Atanassov 1982</xref>, <xref ref-type="bibr" rid="B24">Atanassov and Dlusskij 1992</xref>).</p></tp:treatment-sec></tp:taxon-treatment><tp:taxon-treatment><tp:treatment-meta><mixed-citation publication-type="journal"><person-group><name><surname>Lapeva-Gjonova</surname><given-names>Albena</given-names></name></person-group><person-group><name><surname>Antonova</surname><given-names>Vera</given-names></name></person-group><person-group><name><surname>Radchenko</surname><given-names>Alexander G.</given-names></name></person-group><person-group><name><surname>Atanasova</surname><given-names>Maria</given-names></name></person-group><article-title>Catalogue of the ants (Hymenoptera, Formicidae) of Bulgaria</article-title><source>Zookeys</source><day>14</day><month>10</month><year>2010</year><volume>2010</volume><issue>62</issue><fpage>1</fpage><lpage>124</lpage><pub-id pub-id-type="doi">10.3897/zookeys.62.430</pub-id></mixed-citation></tp:treatment-meta><tp:nomenclature><tp:taxon-name>
                        <tp:taxon-name-part taxon-name-part-type="genus">Messor</tp:taxon-name-part>
                        <tp:taxon-name-part taxon-name-part-type="species">barbarus</tp:taxon-name-part>
                    </tp:taxon-name><tp:taxon-authority>(Linnaeus, 1767)</tp:taxon-authority><tp:nomenclature-citation-list><tp:nomenclature-citation><tp:taxon-name>Aphaenogaster (Messor) barbara</tp:taxon-name><comment> L. var. <italic>barbaro-structor</italic> Dalla Tore, 1893 (<italic>nomen nudum</italic>): <xref ref-type="bibr" rid="B67">Forel 1892</xref>.</comment></tp:nomenclature-citation><tp:nomenclature-citation><tp:taxon-name>Aphaenogaster (Messor) barbara</tp:taxon-name><comment> L. var. <italic>sordida</italic> Forel, 1892: <xref ref-type="bibr" rid="B68">Forel 1895</xref>.</comment></tp:nomenclature-citation></tp:nomenclature-citation-list></tp:nomenclature><tp:treatment-sec sec-type="Records"><title>Records</title><p>(<xref ref-type="fig" rid="F17">Map 17</xref>): <bold>Bulgaria</bold> (<xref ref-type="bibr" rid="B52">Csősz and Markó 2005</xref>); <bold>Thracian Lowland</bold>: Pazardzhik (<xref ref-type="bibr" rid="B67">Forel 1892</xref>); <bold>Bakadzhik-Burgas district</bold>: Aytos (<xref ref-type="bibr" rid="B67">Forel 1892</xref>); <bold>Dupnitsa Basin</bold>: Dupnitsa (<xref ref-type="bibr" rid="B67">Forel 1892</xref>); <bold>Northern</bold> <bold>Black Sea coast</bold>: Kavarna (<xref ref-type="bibr" rid="B92">Markó and Csősz 2002</xref>); <bold>Southern Black Sea coast</bold>: Pomorie, Veselie vill. (<xref ref-type="bibr" rid="B67">Forel 1892</xref>), Burgas (<xref ref-type="bibr" rid="B68">Forel 1895</xref>).</p></tp:treatment-sec><tp:treatment-sec sec-type="Notes"><title>Notes:</title><p>This species was omitted by <xref ref-type="bibr" rid="B24">Atanassov and Dlusskij (1992)</xref>.</p></tp:treatment-sec></tp:taxon-treatment><tp:taxon-treatment><tp:treatment-meta><mixed-citation publication-type="journal"><person-group><name><surname>Lapeva-Gjonova</surname><given-names>Albena</given-names></name></person-group><person-group><name><surname>Antonova</surname><given-names>Vera</given-names></name></person-group><person-group><name><surname>Radchenko</surname><given-names>Alexander G.</given-names></name></person-group><person-group><name><surname>Atanasova</surname><given-names>Maria</given-names></name></person-group><article-title>Catalogue of the ants (Hymenoptera, Formicidae) of Bulgaria</article-title><source>Zookeys</source><day>14</day><month>10</month><year>2010</year><volume>2010</volume><issue>62</issue><fpage>1</fpage><lpage>124</lpage><pub-id pub-id-type="doi">10.3897/zookeys.62.430</pub-id></mixed-citation></tp:treatment-meta><tp:nomenclature><tp:taxon-name>
                        <tp:taxon-name-part taxon-name-part-type="genus">Messor</tp:taxon-name-part>
                        <tp:taxon-name-part taxon-name-part-type="species">caducus</tp:taxon-name-part>
                    </tp:taxon-name><tp:taxon-authority>(Motschoulsky, 1839)</tp:taxon-authority><tp:nomenclature-citation-list><tp:nomenclature-citation><tp:taxon-name>Messor semirufus meridionalis</tp:taxon-name><comment>: <xref ref-type="bibr" rid="B13">Atanassov 1936</xref>, <xref ref-type="bibr" rid="B16">1964</xref>, <xref ref-type="bibr" rid="B26">Atanassov and Vassileva 1976</xref>, <xref ref-type="bibr" rid="B76">Hubenov et al. 1998</xref>, <italic>nec</italic> André, 1883</comment></tp:nomenclature-citation></tp:nomenclature-citation-list></tp:nomenclature><tp:treatment-sec sec-type="Records"><title>Records</title><p>(<xref ref-type="fig" rid="F18">Map 18</xref>): <bold>Bulgaria</bold> (<xref ref-type="bibr" rid="B24">Atanassov and Dlusskij 1992</xref>); <bold>Podbalkan Basins</bold>: Sotirya vill. (Sliven) [<xref ref-type="bibr" rid="B26">Atanassov and Vassileva 1976</xref> (as <tp:taxon-name>Messor semirufus meridionalis</tp:taxon-name>)]; <bold>Thracian Lowland</bold>: Harmanli [<xref ref-type="bibr" rid="B26">Atanassov and Vassileva 1976</xref> and <xref ref-type="bibr" rid="B76">Hubenov et al. 1998</xref> (as <tp:taxon-name>Messor semirufus meridionalis</tp:taxon-name>)]; <bold>Ograzhden Mt.</bold> [<xref ref-type="bibr" rid="B26">Atanassov and Vassileva 1976</xref> (as <tp:taxon-name>Messor semirufus meridionalis</tp:taxon-name>)]; <bold>Belasitsa Mt.</bold> (<xref ref-type="bibr" rid="B76">Hubenov et al. 1998</xref>): east slopes of Belasitsa Mt. [<xref ref-type="bibr" rid="B16">Atanassov 1964</xref> (as <tp:taxon-name>Messor semirufus meridionalis</tp:taxon-name>)]; <bold>Krupnik-Sandanski-Petrich Valley</bold>: Petrich [<xref ref-type="bibr" rid="B26">Atanassov and Vassileva 1976</xref> (as <tp:taxon-name>Messor semirufus meridionalis</tp:taxon-name>)]; <bold>Eastern Rhodopi Mts:</bold> Kardzhali [<xref ref-type="bibr" rid="B26">Atanassov and Vassileva 1976</xref> (as <tp:taxon-name>Messor semirufus meridionalis</tp:taxon-name>)]; <bold>Northern Black Sea coast</bold>: Obzor [<xref ref-type="bibr" rid="B26">Atanassov and Vassileva 1976</xref> and <xref ref-type="bibr" rid="B76">Hubenov et al. 1998</xref> (as <tp:taxon-name>Messor semirufus meridionalis</tp:taxon-name>)]; <bold>Southern Black Sea coast</bold>: Ropotamo river – Sozopol [<xref ref-type="bibr" rid="B13">Atanassov 1936</xref> (as <tp:taxon-name>Messor semirufus var. meridionalis</tp:taxon-name>)].</p></tp:treatment-sec></tp:taxon-treatment><tp:taxon-treatment><tp:treatment-meta><mixed-citation publication-type="journal"><person-group><name><surname>Lapeva-Gjonova</surname><given-names>Albena</given-names></name></person-group><person-group><name><surname>Antonova</surname><given-names>Vera</given-names></name></person-group><person-group><name><surname>Radchenko</surname><given-names>Alexander G.</given-names></name></person-group><person-group><name><surname>Atanasova</surname><given-names>Maria</given-names></name></person-group><article-title>Catalogue of the ants (Hymenoptera, Formicidae) of Bulgaria</article-title><source>Zookeys</source><day>14</day><month>10</month><year>2010</year><volume>2010</volume><issue>62</issue><fpage>1</fpage><lpage>124</lpage><pub-id pub-id-type="doi">10.3897/zookeys.62.430</pub-id></mixed-citation></tp:treatment-meta><tp:nomenclature><tp:taxon-name>
                        <tp:taxon-name-part taxon-name-part-type="genus">Messor</tp:taxon-name-part>
                        <tp:taxon-name-part taxon-name-part-type="species">capitatus</tp:taxon-name-part> 
                    </tp:taxon-name><tp:taxon-authority>(Latreille, 1798)</tp:taxon-authority></tp:nomenclature><tp:treatment-sec sec-type="Records"><title>Records</title><p>(<xref ref-type="fig" rid="F18">Map 18</xref>): <bold>Bulgaria</bold> <xref ref-type="bibr" rid="B52">(Csősz and Markó 2005</xref>); <bold>Northern Black Sea coast</bold>: Kavarna, Kaliakra (<xref ref-type="bibr" rid="B92">Markó and Csősz 2002</xref>).</p></tp:treatment-sec></tp:taxon-treatment><tp:taxon-treatment><tp:treatment-meta><mixed-citation publication-type="journal"><person-group><name><surname>Lapeva-Gjonova</surname><given-names>Albena</given-names></name></person-group><person-group><name><surname>Antonova</surname><given-names>Vera</given-names></name></person-group><person-group><name><surname>Radchenko</surname><given-names>Alexander G.</given-names></name></person-group><person-group><name><surname>Atanasova</surname><given-names>Maria</given-names></name></person-group><article-title>Catalogue of the ants (Hymenoptera, Formicidae) of Bulgaria</article-title><source>Zookeys</source><day>14</day><month>10</month><year>2010</year><volume>2010</volume><issue>62</issue><fpage>1</fpage><lpage>124</lpage><pub-id pub-id-type="doi">10.3897/zookeys.62.430</pub-id></mixed-citation></tp:treatment-meta><tp:nomenclature><tp:taxon-name>
                        <tp:taxon-name-part taxon-name-part-type="genus">Messor</tp:taxon-name-part>
                        <tp:taxon-name-part taxon-name-part-type="species">concolor</tp:taxon-name-part>
                    </tp:taxon-name><tp:taxon-authority>Santschi, 1927</tp:taxon-authority></tp:nomenclature><tp:treatment-sec sec-type="Records"><title>Records</title><p>(<xref ref-type="fig" rid="F19">Map 19</xref>): <bold>Bulgaria</bold> (<xref ref-type="bibr" rid="B2">Agosti and Collingwood 1987a</xref>); <bold>Thracian Lowland</bold>: Klokotnitsa (<xref ref-type="bibr" rid="B127">Schlick-Steiner et al. 2006a</xref>).</p></tp:treatment-sec><tp:treatment-sec sec-type="Notes"><title>Notes:</title><p>This species was omitted by <xref ref-type="bibr" rid="B24">Atanassov and Dlusskij (1992)</xref>.</p></tp:treatment-sec></tp:taxon-treatment><tp:taxon-treatment><tp:treatment-meta><mixed-citation publication-type="journal"><person-group><name><surname>Lapeva-Gjonova</surname><given-names>Albena</given-names></name></person-group><person-group><name><surname>Antonova</surname><given-names>Vera</given-names></name></person-group><person-group><name><surname>Radchenko</surname><given-names>Alexander G.</given-names></name></person-group><person-group><name><surname>Atanasova</surname><given-names>Maria</given-names></name></person-group><article-title>Catalogue of the ants (Hymenoptera, Formicidae) of Bulgaria</article-title><source>Zookeys</source><day>14</day><month>10</month><year>2010</year><volume>2010</volume><issue>62</issue><fpage>1</fpage><lpage>124</lpage><pub-id pub-id-type="doi">10.3897/zookeys.62.430</pub-id></mixed-citation></tp:treatment-meta><tp:nomenclature><tp:taxon-name>
                        <tp:taxon-name-part taxon-name-part-type="genus">Messor</tp:taxon-name-part> 
                        <tp:taxon-name-part taxon-name-part-type="species">oertzeni</tp:taxon-name-part>
                    </tp:taxon-name><tp:taxon-authority>Forel, 1910</tp:taxon-authority><tp:nomenclature-citation-list><tp:nomenclature-citation><tp:taxon-name>Messor oertzeni</tp:taxon-name><comment> Forel var. <italic>amphigea</italic> Forel, 1911: <xref ref-type="bibr" rid="B12">Atanassov 1934</xref>, <xref ref-type="bibr" rid="B16">1964</xref></comment></tp:nomenclature-citation></tp:nomenclature-citation-list></tp:nomenclature><tp:treatment-sec sec-type="Records"><title>Records</title><p>(<xref ref-type="fig" rid="F19">Map 19</xref>): <bold>Bulgaria</bold> (<xref ref-type="bibr" rid="B2">Agosti and Collingwood 1987a</xref>); <bold>Ihtimanska Sredna Gora Mts:</bold> Benkovski peak (<xref ref-type="bibr" rid="B12">Atanassov 1934</xref>); <bold>Krupnik-Sandanski-Petrich Valley</bold>: Petrich (<xref ref-type="bibr" rid="B12">Atanassov 1934</xref>), above Marino pole vill. [<xref ref-type="bibr" rid="B16">Atanassov 1964</xref> (as <tp:taxon-name>Messor oertzeni var. amphigea</tp:taxon-name>)]; <bold>Ograzhden Mt.</bold>, <bold>Belasitsa Mt.</bold> [<xref ref-type="bibr" rid="B16">Atanassov 1964</xref> (as <tp:taxon-name>Messor oertzeni var. amphigea</tp:taxon-name>)]; <bold>Slavianka Mt.</bold> (<xref ref-type="bibr" rid="B24">Atanassov and Dlusskij 1992</xref>); <bold>Western Rhodopi Mts</bold> (<xref ref-type="bibr" rid="B24">Atanassov and Dlusskij 1992</xref>); <bold>Eastern Rhodopi Mts:</bold> Senoklas vill. (Madzharovo), Svirachi vill. (Ivaylovgrad) (<xref ref-type="bibr" rid="B87">Lapeva-Gjonova 2004a</xref>); <bold>Northern Black Sea coast</bold>: Evksinograd palace (<xref ref-type="bibr" rid="B24">Atanassov and Dlusskij 1992</xref>).</p></tp:treatment-sec></tp:taxon-treatment><tp:taxon-treatment><tp:treatment-meta><mixed-citation publication-type="journal"><person-group><name><surname>Lapeva-Gjonova</surname><given-names>Albena</given-names></name></person-group><person-group><name><surname>Antonova</surname><given-names>Vera</given-names></name></person-group><person-group><name><surname>Radchenko</surname><given-names>Alexander G.</given-names></name></person-group><person-group><name><surname>Atanasova</surname><given-names>Maria</given-names></name></person-group><article-title>Catalogue of the ants (Hymenoptera, Formicidae) of Bulgaria</article-title><source>Zookeys</source><day>14</day><month>10</month><year>2010</year><volume>2010</volume><issue>62</issue><fpage>1</fpage><lpage>124</lpage><pub-id pub-id-type="doi">10.3897/zookeys.62.430</pub-id></mixed-citation></tp:treatment-meta><tp:nomenclature><tp:taxon-name>
                        <tp:taxon-name-part taxon-name-part-type="genus">Messor</tp:taxon-name-part>
                        <tp:taxon-name-part taxon-name-part-type="species">structor</tp:taxon-name-part>
                    </tp:taxon-name><tp:taxon-authority>(Latreille, 1798)</tp:taxon-authority><tp:nomenclature-citation-list><tp:nomenclature-citation><tp:taxon-name>Messor muticus</tp:taxon-name><comment> Nylander, 1849</comment></tp:nomenclature-citation><tp:nomenclature-citation><tp:taxon-name>Messor barbarus varrialei</tp:taxon-name><comment> Emery, 1921</comment></tp:nomenclature-citation><tp:nomenclature-citation><tp:taxon-name>Messor clivorum</tp:taxon-name><comment> Ruzsky, 1905</comment></tp:nomenclature-citation><tp:nomenclature-citation><tp:taxon-name>Messor rufitarsis</tp:taxon-name><comment> Fabricius, 1804</comment></tp:nomenclature-citation></tp:nomenclature-citation-list></tp:nomenclature><tp:treatment-sec sec-type="Records"><title>Records</title><p>(<xref ref-type="fig" rid="F20">Map 20</xref>): <bold>Bulgaria</bold> [<xref ref-type="bibr" rid="B2">Agosti and Collingwood 1987a</xref> (as <tp:taxon-name>Messor muticus</tp:taxon-name>), <xref ref-type="bibr" rid="B24">Atanassov and Dlusskij 1992</xref>]; <bold>Western Predbalkan</bold>:Rachene river valley [<xref ref-type="bibr" rid="B26">Atanassov and Vassileva 1976</xref> (as <tp:taxon-name>Messor clivorum</tp:taxon-name>), <xref ref-type="bibr" rid="B159">Vassilev 1984</xref>]; <bold>Central Predbalkan</bold>:Dermantsi vill. (Lukovit) [<xref ref-type="bibr" rid="B13">Atanassov 1936</xref> (as <tp:taxon-name>Messor barbarus varrialei</tp:taxon-name> and <tp:taxon-name>Messor structor rufitarsis</tp:taxon-name>), <xref ref-type="bibr" rid="B26">Atanassov and Vassileva 1976</xref> (as <tp:taxon-name>Messor rufitarsis romanus</tp:taxon-name>)]; <bold>Western Stara Planina Mts:</bold> <!--PageBreak-->Milanovo vill., Lakatnik station [<xref ref-type="bibr" rid="B12">Atanassov 1934</xref>, <xref ref-type="bibr" rid="B13">1936</xref> (as <tp:taxon-name>Messor barbarus varrialei</tp:taxon-name> and <tp:taxon-name>Messor structor rufitarsis</tp:taxon-name>), <xref ref-type="bibr" rid="B26">Atanassov and Vassileva 1976</xref> (as <tp:taxon-name>Messor clivorum</tp:taxon-name>)], Vrattsata loc., Zgorigrad vill. [<xref ref-type="bibr" rid="B26">Atanassov and Vassileva 1976</xref> (as <tp:taxon-name>Messor clivorum</tp:taxon-name>)], Vratsa [<xref ref-type="bibr" rid="B76">Hubenov et al. 1998</xref> (as <tp:taxon-name>Messor clivorum</tp:taxon-name>)], Chepan Mt. (Dragoman) (<xref ref-type="bibr" rid="B41">Borisova et al. 2005</xref>); <bold>Zemen Gorge</bold>: Skakavitsa waterfall, Zemen station [<xref ref-type="bibr" rid="B13">Atanassov 1936</xref> (as <tp:taxon-name>Messor barbarus varrialei</tp:taxon-name> and <tp:taxon-name>Messor structor rufitarsis</tp:taxon-name>)], Zemen (<xref ref-type="bibr" rid="B127">Schlick-Steiner et al. 2006a</xref>); <bold>Sofia Basin</bold>: surroundings of Sofia (<xref ref-type="bibr" rid="B9">Antonova and Penev 2006</xref>); <bold>Lyulin Mt.</bold> (<xref ref-type="bibr" rid="B160">Vassilev and Evtimov 1973</xref>); <bold>Vitosha Mt.</bold> [<xref ref-type="bibr" rid="B76">Hubenov et al. 1998</xref> (as <tp:taxon-name>Messor clivorum</tp:taxon-name>)]: Boyana [<xref ref-type="bibr" rid="B12">Atanassov 1934</xref> (as <tp:taxon-name>Messor barbarus structor var. mutica</tp:taxon-name>), <xref ref-type="bibr" rid="B14">1952</xref> (as <tp:taxon-name>Messor rufitarsis</tp:taxon-name>)]; <bold>Plana Mt.:</bold> Pasarel vill., Peyova buka hut (Pasarel vill.), Grobat peak (<xref ref-type="bibr" rid="B158">Vagalinski and Lapeva-Gjonova in press</xref>); <bold>Podbalkan Basins</bold>: Rose valley [<xref ref-type="bibr" rid="B25">Atanassov et al. 1955</xref> (as <tp:taxon-name>Messor rufitarsis</tp:taxon-name>)]; <bold>Ihtimanska Sredna Gora</bold>: Benkovski peak [<xref ref-type="bibr" rid="B13">Atanassov 1936</xref> (as <tp:taxon-name>Messor barbarus varrialei</tp:taxon-name> and <tp:taxon-name>Messor structor rufitarsis</tp:taxon-name>)]; <bold>Lozenska Planina Mt.</bold> (<xref ref-type="bibr" rid="B160">Vassilev and Evtimov 1973</xref>); north of Pasarel vill. (<xref ref-type="bibr" rid="B10">Antonova and Penev 2008</xref>); <bold>Thracian Lowland</bold>: Pazardzhik (<xref ref-type="bibr" rid="B67">Forel 1892</xref>), Plovdiv (<xref ref-type="bibr" rid="B69">Forel 1911</xref>), Harmanli [<xref ref-type="bibr" rid="B157">Urbanski 1975</xref> (as <tp:taxon-name>Messor rufitarsis</tp:taxon-name>)]; <bold>Bakadzhik-Burgas district</bold>: Aytos (<xref ref-type="bibr" rid="B67">Forel 1892</xref>), Mandra lake [<xref ref-type="bibr" rid="B26">Atanassov and Vassileva 1976</xref> (as <tp:taxon-name>Messor clivorum</tp:taxon-name>)]; <bold>Osogovska Planina Mt.:</bold> Hisarlaka [<xref ref-type="bibr" rid="B13">Atanassov 1936</xref> (as <tp:taxon-name>Messor barbarus varrialei</tp:taxon-name> and <tp:taxon-name>Messor structor rufitarsis</tp:taxon-name>)]; <bold>Ograzhden Mt.</bold> [<xref ref-type="bibr" rid="B16">Atanassov 1964</xref> (as <tp:taxon-name>Messor barbarus varrialei</tp:taxon-name> and <tp:taxon-name>Messor structor rufitarsis</tp:taxon-name>)]; <bold>Belasitsa Mt.:</bold> at the foot of Belasitsa Mt. [<xref ref-type="bibr" rid="B16">Atanassov 1964</xref> (as <tp:taxon-name>Messor barbarus varrialei</tp:taxon-name> and <tp:taxon-name>Messor structor rufitarsis</tp:taxon-name>)]; <bold>Krupnik-Sandanski-Petrich Valley</bold>: Kresna gorge [<xref ref-type="bibr" rid="B13">Atanasov 1936</xref> (as <tp:taxon-name>Messor structor rufitarsis</tp:taxon-name>)], surroundings of Parvomay vill., along Strumeshnitsa river [<xref ref-type="bibr" rid="B16">Atanassov 1964</xref> (as <tp:taxon-name>Messor barbarus varrialei</tp:taxon-name>)], Petrich [<xref ref-type="bibr" rid="B26">Atanassov and Vassileva 1976</xref> (as <tp:taxon-name>Messor rufitarsis romanus</tp:taxon-name>)]; <bold>Slavianka Mt.:</bold> Petrovo vill. [<xref ref-type="bibr" rid="B26">Atanassov and Vassileva 1976</xref> (as <tp:taxon-name>Messor rufitarsis romanus</tp:taxon-name>)]; <bold>Western Rhodopi Mts:</bold> Asenovgrad (<xref ref-type="bibr" rid="B67">Forel 1892</xref>), Smilyan vill. (Smolyan) (<xref ref-type="bibr" rid="B74">Hlaváč et al. 2007</xref>); <bold>Eastern Rhodopi Mts:</bold> Dedets vill. (Zlatograd), Byal Izvor vill. (Arda), Momchilgrad, Madzharovo, between Dabovets and Kamilski dol vill. (Ivaylovgrad), Odrintsi vill. (Ivaylovgrad), Padalo vill. (Krumovgrad) (<xref ref-type="bibr" rid="B87">Lapeva-Gjonova 2004a</xref>), Daskalovo (<xref ref-type="bibr" rid="B127">Schlick-Steiner et al. 2006a</xref>); <bold>Northern</bold> <bold>Black Sea coast</bold>: Evksinograd palace [<xref ref-type="bibr" rid="B13">Atanassov 1936</xref> (as <tp:taxon-name>Messor barbarus varrialei</tp:taxon-name> and <tp:taxon-name>Messor rufitarsis</tp:taxon-name>)], Balchik (<xref ref-type="bibr" rid="B127">Schlick-Steiner et al. 2006a</xref>); <bold>Southern</bold> <bold>Black Sea coast</bold>: Nesebar (<xref ref-type="bibr" rid="B31">Barrett 1970</xref>), Mandra lake (Burgas) [<xref ref-type="bibr" rid="B26">Atanassov and Vassileva 1976</xref> (as <tp:taxon-name>Messor rufitarsis romanus</tp:taxon-name>)].</p></tp:treatment-sec></tp:taxon-treatment></tp:taxon-treatment><tp:taxon-treatment><tp:treatment-meta><mixed-citation publication-type="journal"><person-group><name><surname>Lapeva-Gjonova</surname><given-names>Albena</given-names></name></person-group><person-group><name><surname>Antonova</surname><given-names>Vera</given-names></name></person-group><person-group><name><surname>Radchenko</surname><given-names>Alexander G.</given-names></name></person-group><person-group><name><surname>Atanasova</surname><given-names>Maria</given-names></name></person-group><article-title>Catalogue of the ants (Hymenoptera, Formicidae) of Bulgaria</article-title><source>Zookeys</source><day>14</day><month>10</month><year>2010</year><volume>2010</volume><issue>62</issue><fpage>1</fpage><lpage>124</lpage><pub-id pub-id-type="doi">10.3897/zookeys.62.430</pub-id></mixed-citation></tp:treatment-meta><tp:nomenclature><label>Genus</label><tp:taxon-name>
                        <tp:taxon-name-part taxon-name-part-type="genus">Pheidole</tp:taxon-name-part>
                    </tp:taxon-name><tp:taxon-authority>Westwood, 1839</tp:taxon-authority></tp:nomenclature><tp:taxon-treatment><tp:treatment-meta><mixed-citation publication-type="journal"><person-group><name><surname>Lapeva-Gjonova</surname><given-names>Albena</given-names></name></person-group><person-group><name><surname>Antonova</surname><given-names>Vera</given-names></name></person-group><person-group><name><surname>Radchenko</surname><given-names>Alexander G.</given-names></name></person-group><person-group><name><surname>Atanasova</surname><given-names>Maria</given-names></name></person-group><article-title>Catalogue of the ants (Hymenoptera, Formicidae) of Bulgaria</article-title><source>Zookeys</source><day>14</day><month>10</month><year>2010</year><volume>2010</volume><issue>62</issue><fpage>1</fpage><lpage>124</lpage><pub-id pub-id-type="doi">10.3897/zookeys.62.430</pub-id></mixed-citation></tp:treatment-meta><tp:nomenclature><tp:taxon-name>
                        <tp:taxon-name-part taxon-name-part-type="genus">Pheidole</tp:taxon-name-part>
                        <tp:taxon-name-part taxon-name-part-type="species">pallidula</tp:taxon-name-part> 
                    </tp:taxon-name><tp:taxon-authority>(Nylander, 1849)</tp:taxon-authority></tp:nomenclature><tp:treatment-sec sec-type="Records"><title>Records</title><p>(<xref ref-type="fig" rid="F21">Map 21</xref>): <bold>Bulgaria</bold> (<xref ref-type="bibr" rid="B2">Agosti and Collingwood 1987a</xref>, <xref ref-type="bibr" rid="B52">Csősz and Markó 2005</xref>, <xref ref-type="bibr" rid="B24">Atanassov and Dlusskij 1992</xref>); <bold>Western Predbalkan</bold>: Rachene river valley (<xref ref-type="bibr" rid="B159">Vassilev 1984</xref>); <bold>Central Predbalkan</bold>: Dermantsi vill. (Lukovit) [<xref ref-type="bibr" rid="B12">Atanassov 1934</xref>, <xref ref-type="bibr" rid="B13">1936</xref> (as <tp:taxon-name>Pheidole pallidula arenarum var. orientalis</tp:taxon-name>)]; <bold>Western Stara Planina Mts:</bold> Lakatnik station [<xref ref-type="bibr" rid="B12">Atanassov 1934</xref>, <xref ref-type="bibr" rid="B13">1936</xref> (as <tp:taxon-name>Pheidole pallidula arenarum var. orientalis</tp:taxon-name>)]; <bold>Central Stara<!--PageBreak--> Planina Mts:</bold> Zhaltets peak [<xref ref-type="bibr" rid="B12">Atanassov 1934</xref>, <xref ref-type="bibr" rid="B13">1936</xref> (as <tp:taxon-name>Pheidole pallidula arenarum var. orientalis</tp:taxon-name>)]; <bold>Eastern Stara Planina Mts:</bold> Sliven (<xref ref-type="bibr" rid="B67">Forel 1892</xref>); <bold>Zemen Gorge</bold>: Skakavitsa waterfall [<xref ref-type="bibr" rid="B13">Atanassov 1936</xref> (as <tp:taxon-name>Pheidole pallidula arenarum var. orientalis</tp:taxon-name>)]; <bold>Podbalkan Basins</bold>: Rose valley [<xref ref-type="bibr" rid="B25">Atanassov et al. 1955</xref> (as <tp:taxon-name>Pheidole pallidula arenarum var. orientalis</tp:taxon-name>)]; <bold>Strandzha Mt.:</bold> Ropotamo river (<xref ref-type="bibr" rid="B12">Atanassov 1934</xref>); <bold>Dupnitsa Basin</bold>: Dupnitsa (<xref ref-type="bibr" rid="B67">Forel 1892</xref>); <bold>Rila Mt.:</bold> Rila (<xref ref-type="bibr" rid="B67">Forel 1892</xref>); <bold>Krupnik-Sandanski-Petrich Valley</bold>: Kresna, Kresna gorge [<xref ref-type="bibr" rid="B12">Atanassov 1934</xref>, <xref ref-type="bibr" rid="B13">1936</xref> (as <tp:taxon-name>Pheidole pallidula arenarum var. orientalis</tp:taxon-name>)]; west of Petrich [<xref ref-type="bibr" rid="B16">Atanassov 1964</xref> (as <tp:taxon-name>Pheidole pallidula arenarum var. orientalis</tp:taxon-name>)]; <bold>Ograzhden Mt.</bold> [<xref ref-type="bibr" rid="B16">Atanassov 1964</xref> (as <tp:taxon-name>Pheidole pallidula arenarum var. orientalis</tp:taxon-name>)]; <bold>Belasitsa Mt.:</bold> at the foot of Belasitsa Mt. [<xref ref-type="bibr" rid="B16">Atanassov 1964</xref> (as <tp:taxon-name>Pheidole pallidula arenarum var. orientalis</tp:taxon-name>)]; <bold>Western</bold> <bold>Rhodopi Mts:</bold> Asenovgrad (<xref ref-type="bibr" rid="B67">Forel 1892</xref>); <bold>Eastern Rhodopi Mts:</bold> Dedets vill. (Zlatograd), Malko Popovo vill. (Madzharovo), Madzharovo, between Dabovets and Kamilski dol vill. (Ivaylovgrad), between Odrintsi vill. and Svirachi vill. (Ivaylovgrad), Svirachi vill. (Ivaylovgrad), Padalo vill. (Krumovgrad) (<xref ref-type="bibr" rid="B87">Lapeva-Gjonova 2004a</xref>); <bold>Northern Black Sea coast</bold>: Evksinograd palace [<xref ref-type="bibr" rid="B13">Atanassov 1936</xref> (as <tp:taxon-name>Pheidole pallidula arenarum var. orientalis</tp:taxon-name>)], Kavarna (<xref ref-type="bibr" rid="B92">Markó and Csősz 2002</xref>); <bold>Southern Black Sea coast</bold>: Sozopol (<xref ref-type="bibr" rid="B67">Forel 1892</xref>), Burgas (<xref ref-type="bibr" rid="B68">Forel 1895</xref>), near Ropotamo river (<xref ref-type="bibr" rid="B12">Atanassov 1934</xref>).</p></tp:treatment-sec></tp:taxon-treatment></tp:taxon-treatment><tp:taxon-treatment><tp:treatment-meta><mixed-citation publication-type="journal"><person-group><name><surname>Lapeva-Gjonova</surname><given-names>Albena</given-names></name></person-group><person-group><name><surname>Antonova</surname><given-names>Vera</given-names></name></person-group><person-group><name><surname>Radchenko</surname><given-names>Alexander G.</given-names></name></person-group><person-group><name><surname>Atanasova</surname><given-names>Maria</given-names></name></person-group><article-title>Catalogue of the ants (Hymenoptera, Formicidae) of Bulgaria</article-title><source>Zookeys</source><day>14</day><month>10</month><year>2010</year><volume>2010</volume><issue>62</issue><fpage>1</fpage><lpage>124</lpage><pub-id pub-id-type="doi">10.3897/zookeys.62.430</pub-id></mixed-citation></tp:treatment-meta><tp:nomenclature><label>Genus</label><tp:taxon-name>
                        <tp:taxon-name-part taxon-name-part-type="genus">Myrmecina</tp:taxon-name-part>
                    </tp:taxon-name><tp:taxon-authority>Curtis, 1829</tp:taxon-authority></tp:nomenclature><tp:taxon-treatment><tp:treatment-meta><mixed-citation publication-type="journal"><person-group><name><surname>Lapeva-Gjonova</surname><given-names>Albena</given-names></name></person-group><person-group><name><surname>Antonova</surname><given-names>Vera</given-names></name></person-group><person-group><name><surname>Radchenko</surname><given-names>Alexander G.</given-names></name></person-group><person-group><name><surname>Atanasova</surname><given-names>Maria</given-names></name></person-group><article-title>Catalogue of the ants (Hymenoptera, Formicidae) of Bulgaria</article-title><source>Zookeys</source><day>14</day><month>10</month><year>2010</year><volume>2010</volume><issue>62</issue><fpage>1</fpage><lpage>124</lpage><pub-id pub-id-type="doi">10.3897/zookeys.62.430</pub-id></mixed-citation></tp:treatment-meta><tp:nomenclature><tp:taxon-name>
                        <tp:taxon-name-part taxon-name-part-type="genus">Myrmecina</tp:taxon-name-part>
                        <tp:taxon-name-part taxon-name-part-type="species">graminicola</tp:taxon-name-part>
                    </tp:taxon-name><tp:taxon-authority>(Latreille, 1802)</tp:taxon-authority><tp:nomenclature-citation-list><tp:nomenclature-citation><tp:taxon-name>Myrmecina latreillei</tp:taxon-name><comment> Curtis, 1829</comment></tp:nomenclature-citation></tp:nomenclature-citation-list></tp:nomenclature><tp:treatment-sec sec-type="Records"><title>Records</title><p>(<xref ref-type="fig" rid="F22">Map 22</xref>): <bold>Bulgaria</bold> (<xref ref-type="bibr" rid="B64">Emery 1914</xref>, <xref ref-type="bibr" rid="B2">Agosti and Collingwood 1987a</xref>); <bold>Western Predbalkan</bold>: Belogradchik (<xref ref-type="bibr" rid="B24">Atanassov and Dlusskij 1992</xref>); <bold>Sofia Basin</bold>: Sofia, surroundings of Sofia (<xref ref-type="bibr" rid="B91">Lapeva-Gjonova and Atanasova 2004</xref>, <xref ref-type="bibr" rid="B7">Antonova 2005</xref>, <xref ref-type="bibr" rid="B9">Antonova and Penev 2006</xref>, <xref ref-type="bibr" rid="B10">2008</xref>); <bold>Plana Mt.:</bold> Pasarel vill. (<xref ref-type="bibr" rid="B158">Vagalinski and Lapeva-Gjonova in press</xref>); <bold>Thracian Lowland</bold>: Svilengrad (<xref ref-type="bibr" rid="B26">Atanassov and Vassileva 1976</xref>, <xref ref-type="bibr" rid="B24">Atanassov and Dlusskij 1992</xref>, <xref ref-type="bibr" rid="B76">Hubenov et al. 1998</xref>); <bold>Krupnik-Sandanski-Petrich Valley</bold>: Sandanski (<xref ref-type="bibr" rid="B26">Atanassov and Vassileva 1976</xref>, <xref ref-type="bibr" rid="B24">Atanassov and Dlusskij 1992</xref>, <xref ref-type="bibr" rid="B76">Hubenov et al. 1998</xref>); <bold>Pirin Mt.:</bold> Mechkul vill. (<xref ref-type="bibr" rid="B24">Atanassov and Dlusskij 1992</xref>); <bold>Western Rhodopi Mts:</bold> Peshtera (<xref ref-type="bibr" rid="B89">Lapeva-Gjonova in press (a)</xref>); <bold>Southern Black Sea coast</bold>: Burgas [<xref ref-type="bibr" rid="B68">Forel 1895</xref> (as <tp:taxon-name>Myrmecina latreillei</tp:taxon-name>)], Tsarevo (<xref ref-type="bibr" rid="B26">Atanassov and Vassileva 1976</xref>, <xref ref-type="bibr" rid="B24">Atanassov and Dlusskij 1992</xref>).</p></tp:treatment-sec></tp:taxon-treatment></tp:taxon-treatment><tp:taxon-treatment><tp:treatment-meta><mixed-citation publication-type="journal"><person-group><name><surname>Lapeva-Gjonova</surname><given-names>Albena</given-names></name></person-group><person-group><name><surname>Antonova</surname><given-names>Vera</given-names></name></person-group><person-group><name><surname>Radchenko</surname><given-names>Alexander G.</given-names></name></person-group><person-group><name><surname>Atanasova</surname><given-names>Maria</given-names></name></person-group><article-title>Catalogue of the ants (Hymenoptera, Formicidae) of Bulgaria</article-title><source>Zookeys</source><day>14</day><month>10</month><year>2010</year><volume>2010</volume><issue>62</issue><fpage>1</fpage><lpage>124</lpage><pub-id pub-id-type="doi">10.3897/zookeys.62.430</pub-id></mixed-citation></tp:treatment-meta><tp:nomenclature><label>Genus</label><tp:taxon-name>
                        <tp:taxon-name-part taxon-name-part-type="genus">Crematogaster</tp:taxon-name-part>
                    </tp:taxon-name><tp:taxon-authority>Lund, 1831</tp:taxon-authority></tp:nomenclature><tp:taxon-treatment><tp:treatment-meta><mixed-citation publication-type="journal"><person-group><name><surname>Lapeva-Gjonova</surname><given-names>Albena</given-names></name></person-group><person-group><name><surname>Antonova</surname><given-names>Vera</given-names></name></person-group><person-group><name><surname>Radchenko</surname><given-names>Alexander G.</given-names></name></person-group><person-group><name><surname>Atanasova</surname><given-names>Maria</given-names></name></person-group><article-title>Catalogue of the ants (Hymenoptera, Formicidae) of Bulgaria</article-title><source>Zookeys</source><day>14</day><month>10</month><year>2010</year><volume>2010</volume><issue>62</issue><fpage>1</fpage><lpage>124</lpage><pub-id pub-id-type="doi">10.3897/zookeys.62.430</pub-id></mixed-citation></tp:treatment-meta><tp:nomenclature><tp:taxon-name>
                        <tp:taxon-name-part taxon-name-part-type="genus">Crematogaster</tp:taxon-name-part>
                        <tp:taxon-name-part taxon-name-part-type="species">auberti</tp:taxon-name-part>
                    </tp:taxon-name><tp:taxon-authority>Emery, 1869</tp:taxon-authority></tp:nomenclature><tp:treatment-sec sec-type="Records"><title>Records</title><p>(<xref ref-type="fig" rid="F23">Map 23</xref>): <bold>Krupnik-Sandanski-Petrich Valley</bold>: Kamenitsa vill. (Lapeva-Gjonova in press (b)).</p></tp:treatment-sec></tp:taxon-treatment><tp:taxon-treatment><tp:treatment-meta><mixed-citation publication-type="journal"><person-group><name><surname>Lapeva-Gjonova</surname><given-names>Albena</given-names></name></person-group><person-group><name><surname>Antonova</surname><given-names>Vera</given-names></name></person-group><person-group><name><surname>Radchenko</surname><given-names>Alexander G.</given-names></name></person-group><person-group><name><surname>Atanasova</surname><given-names>Maria</given-names></name></person-group><article-title>Catalogue of the ants (Hymenoptera, Formicidae) of Bulgaria</article-title><source>Zookeys</source><day>14</day><month>10</month><year>2010</year><volume>2010</volume><issue>62</issue><fpage>1</fpage><lpage>124</lpage><pub-id pub-id-type="doi">10.3897/zookeys.62.430</pub-id></mixed-citation></tp:treatment-meta><tp:nomenclature><tp:taxon-name>
                        <tp:taxon-name-part taxon-name-part-type="genus">Crematogaster</tp:taxon-name-part>
                        <tp:taxon-name-part taxon-name-part-type="species">schmidti</tp:taxon-name-part>
                    </tp:taxon-name><tp:taxon-authority>(Mayr, 1853)</tp:taxon-authority><tp:nomenclature-citation-list><tp:nomenclature-citation><tp:taxon-name>Cremastogaster scutellaris var. christowitchii</tp:taxon-name><comment> Forel, 1892</comment></tp:nomenclature-citation></tp:nomenclature-citation-list></tp:nomenclature><tp:treatment-sec sec-type="Records"><title>Records</title><p>(<xref ref-type="fig" rid="F23">Map 23</xref>): <bold>Bulgaria</bold> (<xref ref-type="bibr" rid="B2">Agosti and Collingwood 1987a</xref>, <xref ref-type="bibr" rid="B24">Atanassov and Dlusskij 1992</xref>); <bold>Western Stara Planina Mts:</bold> Lakatnik station (<xref ref-type="bibr" rid="B13">Atanassov 1936</xref>); <bold>Eastern</bold> <bold>Stara Planina Mts:</bold> Sliven [<xref ref-type="bibr" rid="B67">Forel 1892</xref> (as <tp:taxon-name>Crematogaster scutellaris</tp:taxon-name>)]; <bold>Podbalkan Basins</bold>: Rose valley (<xref ref-type="bibr" rid="B25">Atanassov et al. 1955</xref>); <bold>Thracian Lowland</bold>: Pazardzhik [<xref ref-type="bibr" rid="B67">Forel 1892</xref> (as <tp:taxon-name>Crematogaster scutellaris var. christotwitchii</tp:taxon-name>)]; <bold>Bakadzhik-Burgas district</bold>: Aytos [<xref ref-type="bibr" rid="B67">Forel 1892</xref> (as <tp:taxon-name>Crematogaster scutellaris var. christotwitchii</tp:taxon-name>)]; <bold>Strandzha Mt.</bold> (<xref ref-type="bibr" rid="B11">Antonova et al. in press</xref>): Papia peak [<xref ref-type="bibr" rid="B12">Atanassov 1934</xref> (as <tp:taxon-name>Crematogaster scutellaris var. christotwitchii</tp:taxon-name>)]; <bold>Belasitsa Mt.</bold> (<xref ref-type="bibr" rid="B16">Atanassov 1964</xref>); <bold>Krupnik-Sandanski-Petrich Valley</bold>: west of Petrich, along Strumeshnitsa river (<xref ref-type="bibr" rid="B16">Atanassov 1964</xref>); <bold>Slavianka Mt.:</bold> St. Vrach – Petrovo vill. (<xref ref-type="bibr" rid="B13">Atanassov 1936</xref>); <bold>Western</bold> <bold>Rhodopi Mts:</bold> Asenovgrad [<xref ref-type="bibr" rid="B67">Forel 1892</xref> (as <tp:taxon-name>Crematogaster scutellaris var. christotwitchii</tp:taxon-name>)], Dospat (<xref ref-type="bibr" rid="B89">Lapeva-Gjonova in press (a)</xref>); <bold>Eastern Rhodopi Mts:</bold> Zhelezino vill. (Ivaylovgrad), Madzharovo municipality, Malko Popovo vill. (Madzharovo), Malki Voden vill. (Madzharovo), between Dabovets and Kamilski dol vill. (Ivaylovgrad), Odrintsi vill. (Ivaylovgrad), between Odrintsi and Svirachi vill. (Ivaylovgrad), Kokiche vill. (Kardzhali), Meden buk vill. (Ivaylovgrad) (<xref ref-type="bibr" rid="B87">Lapeva-Gjonova 2004a</xref>); <bold>Southern Black Sea coast</bold>: Veselie vill. [<xref ref-type="bibr" rid="B67">Forel 1892</xref> (as <tp:taxon-name>Crematogaster scutellaris var. christotwitchii</tp:taxon-name>)], Burgas [<xref ref-type="bibr" rid="B68">Forel 1895</xref> (as <tp:taxon-name>Crematogaster scutellaris</tp:taxon-name>)], Rezovo [<xref ref-type="bibr" rid="B12">Atanassov 1934</xref> (as <tp:taxon-name>Crematogaster scutellaris</tp:taxon-name> and <tp:taxon-name>Crematogaster scutellaris var. christotwitchii</tp:taxon-name>)].</p></tp:treatment-sec><tp:treatment-sec sec-type="Notes"><title>Notes:</title><p>According to <xref ref-type="bibr" rid="B24">Atanassov and Dlusskij (1992)</xref> the records of <xref ref-type="bibr" rid="B67">Forel (1892)</xref> and <xref ref-type="bibr" rid="B12">Atanassov (1934)</xref> for <tp:taxon-name>Crematogaster scutellaris</tp:taxon-name> should be refer to <tp:taxon-name>Crematogaster schmidti</tp:taxon-name>.</p></tp:treatment-sec></tp:taxon-treatment><tp:taxon-treatment><tp:treatment-meta><mixed-citation publication-type="journal"><person-group><name><surname>Lapeva-Gjonova</surname><given-names>Albena</given-names></name></person-group><person-group><name><surname>Antonova</surname><given-names>Vera</given-names></name></person-group><person-group><name><surname>Radchenko</surname><given-names>Alexander G.</given-names></name></person-group><person-group><name><surname>Atanasova</surname><given-names>Maria</given-names></name></person-group><article-title>Catalogue of the ants (Hymenoptera, Formicidae) of Bulgaria</article-title><source>Zookeys</source><day>14</day><month>10</month><year>2010</year><volume>2010</volume><issue>62</issue><fpage>1</fpage><lpage>124</lpage><pub-id pub-id-type="doi">10.3897/zookeys.62.430</pub-id></mixed-citation></tp:treatment-meta><tp:nomenclature><tp:taxon-name>
                        <tp:taxon-name-part taxon-name-part-type="genus">Crematogaster</tp:taxon-name-part>
                        <tp:taxon-name-part taxon-name-part-type="species">scutellaris</tp:taxon-name-part> 
                    </tp:taxon-name><tp:taxon-authority>(Olivier, 1792)</tp:taxon-authority></tp:nomenclature><tp:treatment-sec sec-type="Records"><title>Records:</title><p><bold>Bulgaria</bold> (<xref ref-type="bibr" rid="B2">Agosti and Collingwood 1987a</xref>).</p></tp:treatment-sec><tp:treatment-sec sec-type="Notes"><title>Notes:</title><p>This species was omitted by <xref ref-type="bibr" rid="B24">Atanassov and Dlusskij (1992)</xref>.</p></tp:treatment-sec></tp:taxon-treatment><tp:taxon-treatment><tp:treatment-meta><mixed-citation publication-type="journal"><person-group><name><surname>Lapeva-Gjonova</surname><given-names>Albena</given-names></name></person-group><person-group><name><surname>Antonova</surname><given-names>Vera</given-names></name></person-group><person-group><name><surname>Radchenko</surname><given-names>Alexander G.</given-names></name></person-group><person-group><name><surname>Atanasova</surname><given-names>Maria</given-names></name></person-group><article-title>Catalogue of the ants (Hymenoptera, Formicidae) of Bulgaria</article-title><source>Zookeys</source><day>14</day><month>10</month><year>2010</year><volume>2010</volume><issue>62</issue><fpage>1</fpage><lpage>124</lpage><pub-id pub-id-type="doi">10.3897/zookeys.62.430</pub-id></mixed-citation></tp:treatment-meta><tp:nomenclature><tp:taxon-name>
                        <tp:taxon-name-part taxon-name-part-type="genus">Crematogaster</tp:taxon-name-part>
                        <tp:taxon-name-part taxon-name-part-type="species">sordidula</tp:taxon-name-part>
                    </tp:taxon-name><tp:taxon-authority>(Nylander, 1849)</tp:taxon-authority></tp:nomenclature><tp:treatment-sec sec-type="Records"><title>Records</title><p>(<xref ref-type="fig" rid="F23">Map 23</xref>): <bold>Bulgaria</bold> (<xref ref-type="bibr" rid="B2">Agosti and Collingwood 1987a</xref>, <xref ref-type="bibr" rid="B24">Atanassov and Dlusskij 1992</xref>, <xref ref-type="bibr" rid="B52">Csősz and Markó 2005</xref>); <bold>Eastern</bold> <bold>Stara Planina Mts:</bold> Sliven (<xref ref-type="bibr" rid="B67">Forel 1892</xref>); <bold>Bakadzhik-Burgas district</bold>: Aytos (<xref ref-type="bibr" rid="B67">Forel 1892</xref>); <bold>Krupnik-Sandanski-Petrich Valley</bold>: Petrich plain (<xref ref-type="bibr" rid="B16">Atanassov 1964</xref>); <bold>Western Rhodopi Mts:</bold> Asenovgrad (<xref ref-type="bibr" rid="B67">Forel 1892</xref>); <bold>Eastern Rhodopi Mts:</bold> Beli Plast vill. (Kardzhali), Madzharovo municipality, Malko Popovo vill. (Madzharovo), between Dabovets and Kamilski dol vill. (Ivaylovgrad), Svirachi vill. (Ivaylovgrad) (<xref ref-type="bibr" rid="B87">Lapeva-Gjonova 2004a</xref>); <bold>Northern Black Sea coast</bold>: Kavarna (<xref ref-type="bibr" rid="B92">Markó and Csősz 2002</xref>).<!--PageBreak--></p></tp:treatment-sec></tp:taxon-treatment></tp:taxon-treatment><tp:taxon-treatment><tp:treatment-meta><mixed-citation publication-type="journal"><person-group><name><surname>Lapeva-Gjonova</surname><given-names>Albena</given-names></name></person-group><person-group><name><surname>Antonova</surname><given-names>Vera</given-names></name></person-group><person-group><name><surname>Radchenko</surname><given-names>Alexander G.</given-names></name></person-group><person-group><name><surname>Atanasova</surname><given-names>Maria</given-names></name></person-group><article-title>Catalogue of the ants (Hymenoptera, Formicidae) of Bulgaria</article-title><source>Zookeys</source><day>14</day><month>10</month><year>2010</year><volume>2010</volume><issue>62</issue><fpage>1</fpage><lpage>124</lpage><pub-id pub-id-type="doi">10.3897/zookeys.62.430</pub-id></mixed-citation></tp:treatment-meta><tp:nomenclature><label>Genus</label><tp:taxon-name>
                        <tp:taxon-name-part taxon-name-part-type="genus">Monomorium</tp:taxon-name-part>
                    </tp:taxon-name><tp:taxon-authority>Mayr, 1855</tp:taxon-authority></tp:nomenclature><tp:taxon-treatment><tp:treatment-meta><mixed-citation publication-type="journal"><person-group><name><surname>Lapeva-Gjonova</surname><given-names>Albena</given-names></name></person-group><person-group><name><surname>Antonova</surname><given-names>Vera</given-names></name></person-group><person-group><name><surname>Radchenko</surname><given-names>Alexander G.</given-names></name></person-group><person-group><name><surname>Atanasova</surname><given-names>Maria</given-names></name></person-group><article-title>Catalogue of the ants (Hymenoptera, Formicidae) of Bulgaria</article-title><source>Zookeys</source><day>14</day><month>10</month><year>2010</year><volume>2010</volume><issue>62</issue><fpage>1</fpage><lpage>124</lpage><pub-id pub-id-type="doi">10.3897/zookeys.62.430</pub-id></mixed-citation></tp:treatment-meta><tp:nomenclature><tp:taxon-name>
                        <tp:taxon-name-part taxon-name-part-type="genus">Monomorium</tp:taxon-name-part>
                        <tp:taxon-name-part taxon-name-part-type="species">pharaonis</tp:taxon-name-part>
                    </tp:taxon-name><tp:taxon-authority>(Linnaeus, 1758)</tp:taxon-authority></tp:nomenclature><tp:treatment-sec sec-type="Records"><title>Records</title><p>(<xref ref-type="fig" rid="F24">Map 24</xref>): <bold>Eastern Danubian Plain</bold>: Ruse, Shumen (<xref ref-type="bibr" rid="B24">Atanassov and Dlusskij 1992</xref>); <bold>Sofia Basin</bold>: Sofia (<xref ref-type="bibr" rid="B17">Atanassov 1965</xref>, <xref ref-type="bibr" rid="B24">Atanassov and Dlusskij 1992</xref>); <bold>Thracian Lowland</bold>: Svilengrad (<xref ref-type="bibr" rid="B17">Atanassov 1965</xref>), Plovdiv (<xref ref-type="bibr" rid="B24">Atanassov and Dlusskij 1992</xref>); <bold>Strandzha Mt.:</bold> Malko Tarnovo (<xref ref-type="bibr" rid="B24">Atanassov and Dlusskij 1992</xref>); <bold>Northern</bold> <bold>Black Sea coast</bold>: Varna (<xref ref-type="bibr" rid="B17">Atanassov 1965</xref>, <xref ref-type="bibr" rid="B24">Atanassov and Dlusskij 1992</xref>), Obzor vill. (<xref ref-type="bibr" rid="B24">Atanassov and Dlusskij 1992</xref>); <bold>Southern Black Sea coast</bold>: Burgas, Tsarevo (<xref ref-type="bibr" rid="B17">Atanassov 1965</xref>, <xref ref-type="bibr" rid="B24">Atanassov and Dlusskij 1992</xref>), Sozopol, Ahtopol (<xref ref-type="bibr" rid="B24">Atanassov and Dlusskij 1992</xref>).</p></tp:treatment-sec></tp:taxon-treatment></tp:taxon-treatment><tp:taxon-treatment><tp:treatment-meta><mixed-citation publication-type="journal"><person-group><name><surname>Lapeva-Gjonova</surname><given-names>Albena</given-names></name></person-group><person-group><name><surname>Antonova</surname><given-names>Vera</given-names></name></person-group><person-group><name><surname>Radchenko</surname><given-names>Alexander G.</given-names></name></person-group><person-group><name><surname>Atanasova</surname><given-names>Maria</given-names></name></person-group><article-title>Catalogue of the ants (Hymenoptera, Formicidae) of Bulgaria</article-title><source>Zookeys</source><day>14</day><month>10</month><year>2010</year><volume>2010</volume><issue>62</issue><fpage>1</fpage><lpage>124</lpage><pub-id pub-id-type="doi">10.3897/zookeys.62.430</pub-id></mixed-citation></tp:treatment-meta><tp:nomenclature><label>Genus</label><tp:taxon-name>
                        <tp:taxon-name-part taxon-name-part-type="genus">Solenopsis</tp:taxon-name-part>
                    </tp:taxon-name><tp:taxon-authority>Westwood, 1840</tp:taxon-authority></tp:nomenclature><tp:taxon-treatment><tp:treatment-meta><mixed-citation publication-type="journal"><person-group><name><surname>Lapeva-Gjonova</surname><given-names>Albena</given-names></name></person-group><person-group><name><surname>Antonova</surname><given-names>Vera</given-names></name></person-group><person-group><name><surname>Radchenko</surname><given-names>Alexander G.</given-names></name></person-group><person-group><name><surname>Atanasova</surname><given-names>Maria</given-names></name></person-group><article-title>Catalogue of the ants (Hymenoptera, Formicidae) of Bulgaria</article-title><source>Zookeys</source><day>14</day><month>10</month><year>2010</year><volume>2010</volume><issue>62</issue><fpage>1</fpage><lpage>124</lpage><pub-id pub-id-type="doi">10.3897/zookeys.62.430</pub-id></mixed-citation></tp:treatment-meta><tp:nomenclature><tp:taxon-name>
                        <tp:taxon-name-part taxon-name-part-type="genus">Solenopsis</tp:taxon-name-part>
                        <tp:taxon-name-part taxon-name-part-type="species">fugax</tp:taxon-name-part>
                    </tp:taxon-name><tp:taxon-authority>(Latreille, 1798)</tp:taxon-authority></tp:nomenclature><tp:treatment-sec sec-type="Records"><title>Records</title><p>(<xref ref-type="fig" rid="F25">Map 25</xref>): <bold>Bulgaria</bold> [<xref ref-type="bibr" rid="B64">Emery 1914</xref>, <xref ref-type="bibr" rid="B2">Agosti and Collingwood 1987a</xref>, <xref ref-type="bibr" rid="B24">Atanassov and Dlusskij 1992</xref> (as <tp:taxon-name>Diplorhoptrum fugax</tp:taxon-name>)]; <bold>Western Predbalkan</bold>: Rachene river valley [<xref ref-type="bibr" rid="B159">Vassilev 1984</xref> (as <tp:taxon-name>Diplorhoptrum fugax</tp:taxon-name>)]; <bold>Central Predbalkan</bold>: Dermantsi vill. (Lukovit) (<xref ref-type="bibr" rid="B12">Atanassov 1934</xref>); <bold>Western Stara Planina Mts:</bold> Milanovo vill. (Vratsa) (<xref ref-type="bibr" rid="B12">Atanassov 1934</xref>); <bold>Sofia Basin</bold>: Sofia [<xref ref-type="bibr" rid="B67">Forel 1892</xref>, <xref ref-type="bibr" rid="B13">Atanassov 1936</xref>, <xref ref-type="bibr" rid="B6">Antonova 2004</xref>, <xref ref-type="bibr" rid="B7">2005</xref>, <xref ref-type="bibr" rid="B91">Lapeva-Gjonova and Atanasova 2004</xref> (as <tp:taxon-name>Diplorhoptrum fugax</tp:taxon-name>); <xref ref-type="bibr" rid="B9">Antonova and Penev 2006</xref>, <xref ref-type="bibr" rid="B10">2008</xref>], surroundings of Sofia (<xref ref-type="bibr" rid="B9">Antonova and Penev 2006</xref>); <bold>Vitosha Mt.</bold> (<xref ref-type="bibr" rid="B13">Atanassov 1936</xref>, <xref ref-type="bibr" rid="B14">1952</xref>): Dragalevtsi (<xref ref-type="bibr" rid="B12">Atanassov 1934</xref>); <bold>Podbalkan Basins</bold>: Rose valley (<xref ref-type="bibr" rid="B25">Atanassov et al. 1955</xref>); <bold>Ihtimanska Sredna Gora Mts:</bold> Benkovski peak (<xref ref-type="bibr" rid="B13">Atanassov 1936</xref>); <bold>Lozenska Planina Mt.</bold> (<xref ref-type="bibr" rid="B160">Vassilev and Evtimov 1973</xref>); <bold>Osogovska Planina Mt.:</bold> Hisarlaka (Kyustendil) (<xref ref-type="bibr" rid="B13">Atanassov 1936</xref>); <bold>Krupnik-Sandanski-Petrich Valley</bold>: west of Petrich, along Strumeshnitsa river (<xref ref-type="bibr" rid="B16">Atanassov 1964</xref>); <bold>Western Rhodopi Mts:</bold> Asenovgrad (<xref ref-type="bibr" rid="B67">Forel 1892</xref>), Peshtera (<xref ref-type="bibr" rid="B12">Atanassov 1934</xref>, <xref ref-type="bibr" rid="B89">Lapeva-Gjonova in press (a)</xref>); <bold>Eastern</bold> <bold>Rhodopi Mts:</bold> Zvezdel vill. (Momchilgrad), between Dabovets and Kamilski dol vill. (Ivaylovgrad), between Odrintsi and Svirachi vill. (Ivaylovgrad), Svirachi vill. (<xref ref-type="bibr" rid="B87">Lapeva-Gjonova 2004a</xref>); <bold>Southern Black Sea coast</bold>: Burgas (<xref ref-type="bibr" rid="B68">Forel 1895</xref>).</p></tp:treatment-sec></tp:taxon-treatment></tp:taxon-treatment><tp:taxon-treatment><tp:treatment-meta><mixed-citation publication-type="journal"><person-group><name><surname>Lapeva-Gjonova</surname><given-names>Albena</given-names></name></person-group><person-group><name><surname>Antonova</surname><given-names>Vera</given-names></name></person-group><person-group><name><surname>Radchenko</surname><given-names>Alexander G.</given-names></name></person-group><person-group><name><surname>Atanasova</surname><given-names>Maria</given-names></name></person-group><article-title>Catalogue of the ants (Hymenoptera, Formicidae) of Bulgaria</article-title><source>Zookeys</source><day>14</day><month>10</month><year>2010</year><volume>2010</volume><issue>62</issue><fpage>1</fpage><lpage>124</lpage><pub-id pub-id-type="doi">10.3897/zookeys.62.430</pub-id></mixed-citation></tp:treatment-meta><tp:nomenclature><label>Genus</label><tp:taxon-name>
                        <tp:taxon-name-part taxon-name-part-type="genus">Formicoxenus</tp:taxon-name-part>
                    </tp:taxon-name><tp:taxon-authority>(Nylander, 1846)</tp:taxon-authority></tp:nomenclature><tp:taxon-treatment><tp:treatment-meta><mixed-citation publication-type="journal"><person-group><name><surname>Lapeva-Gjonova</surname><given-names>Albena</given-names></name></person-group><person-group><name><surname>Antonova</surname><given-names>Vera</given-names></name></person-group><person-group><name><surname>Radchenko</surname><given-names>Alexander G.</given-names></name></person-group><person-group><name><surname>Atanasova</surname><given-names>Maria</given-names></name></person-group><article-title>Catalogue of the ants (Hymenoptera, Formicidae) of Bulgaria</article-title><source>Zookeys</source><day>14</day><month>10</month><year>2010</year><volume>2010</volume><issue>62</issue><fpage>1</fpage><lpage>124</lpage><pub-id pub-id-type="doi">10.3897/zookeys.62.430</pub-id></mixed-citation></tp:treatment-meta><tp:nomenclature><tp:taxon-name>
                        <tp:taxon-name-part taxon-name-part-type="genus">Formicoxenus</tp:taxon-name-part>
                        <tp:taxon-name-part taxon-name-part-type="genus">nitidulus</tp:taxon-name-part>
                    </tp:taxon-name><tp:taxon-authority>(Nylander, 1846)</tp:taxon-authority></tp:nomenclature><tp:treatment-sec sec-type="Records"><title>Records</title><p>(<xref ref-type="fig" rid="F26">Map 26</xref>): <bold>Central Predbalkan</bold>: Dermantsi vill. (Lukovit) (<xref ref-type="bibr" rid="B13">Atanassov 1936</xref>); <bold>Stara Planina Mts</bold> (<xref ref-type="bibr" rid="B24">Atanassov and Dlusskij 1992</xref>); <bold>Western Stara Planina Mts:</bold> Zgorigrad vill. (Vratsa) (<xref ref-type="bibr" rid="B13">Atanassov 1936</xref>); <bold>Vitosha Mt.</bold> (<xref ref-type="bibr" rid="B24">Atanassov and Dlusskij 1992</xref>): Knyazhevo (<xref ref-type="bibr" rid="B52">Csősz and Markó 2005</xref>); <bold>Osogovska Planina Mt.:</bold> Hisarlaka <!--PageBreak-->(<xref ref-type="bibr" rid="B13">Atanassov 1936</xref>, <xref ref-type="bibr" rid="B24">Atanassov and Dlusskij 1992</xref>); <bold>Belasitsa Mt.</bold> (<xref ref-type="bibr" rid="B26">Atanassov and Vassileva 1976</xref>, <xref ref-type="bibr" rid="B76">Hubenov et al. 1998</xref>); <bold>Slavianka Mt.</bold> (<xref ref-type="bibr" rid="B24">Atanassov and Dlusskij 1992</xref>); <bold>Rhodopi Mts</bold> (<xref ref-type="bibr" rid="B24">Atanassov and Dlusskij 1992</xref>); <bold>Western Rhodopi Mts:</bold> Peshtera (<xref ref-type="bibr" rid="B89">Lapeva-Gjonova in press (a)</xref>).</p></tp:treatment-sec><tp:treatment-sec sec-type="Conservation Status"><title>Conservation Status:</title><p>Vulnerable A2c (IUCN).</p></tp:treatment-sec></tp:taxon-treatment></tp:taxon-treatment><tp:taxon-treatment><tp:treatment-meta><mixed-citation publication-type="journal"><person-group><name><surname>Lapeva-Gjonova</surname><given-names>Albena</given-names></name></person-group><person-group><name><surname>Antonova</surname><given-names>Vera</given-names></name></person-group><person-group><name><surname>Radchenko</surname><given-names>Alexander G.</given-names></name></person-group><person-group><name><surname>Atanasova</surname><given-names>Maria</given-names></name></person-group><article-title>Catalogue of the ants (Hymenoptera, Formicidae) of Bulgaria</article-title><source>Zookeys</source><day>14</day><month>10</month><year>2010</year><volume>2010</volume><issue>62</issue><fpage>1</fpage><lpage>124</lpage><pub-id pub-id-type="doi">10.3897/zookeys.62.430</pub-id></mixed-citation></tp:treatment-meta><tp:nomenclature><label>Genus</label><tp:taxon-name>
                        <tp:taxon-name-part taxon-name-part-type="genus">Harpagoxenus</tp:taxon-name-part>
                    </tp:taxon-name><tp:taxon-authority>Forel, 1893</tp:taxon-authority></tp:nomenclature><tp:taxon-treatment><tp:treatment-meta><mixed-citation publication-type="journal"><person-group><name><surname>Lapeva-Gjonova</surname><given-names>Albena</given-names></name></person-group><person-group><name><surname>Antonova</surname><given-names>Vera</given-names></name></person-group><person-group><name><surname>Radchenko</surname><given-names>Alexander G.</given-names></name></person-group><person-group><name><surname>Atanasova</surname><given-names>Maria</given-names></name></person-group><article-title>Catalogue of the ants (Hymenoptera, Formicidae) of Bulgaria</article-title><source>Zookeys</source><day>14</day><month>10</month><year>2010</year><volume>2010</volume><issue>62</issue><fpage>1</fpage><lpage>124</lpage><pub-id pub-id-type="doi">10.3897/zookeys.62.430</pub-id></mixed-citation></tp:treatment-meta><tp:nomenclature><tp:taxon-name>
                        <tp:taxon-name-part taxon-name-part-type="genus">Harpagoxenus</tp:taxon-name-part>
                        <tp:taxon-name-part taxon-name-part-type="species">sublaevis</tp:taxon-name-part>
                    </tp:taxon-name><tp:taxon-authority>(Nylander, 1849)</tp:taxon-authority></tp:nomenclature><tp:treatment-sec sec-type="Records"><title>Records</title><p>(<xref ref-type="fig" rid="F27">Map 27</xref>): <bold>Slavianka Mt.:</bold> Alibotush reserve (<xref ref-type="bibr" rid="B8">Antonova 2009</xref>).</p></tp:treatment-sec><tp:treatment-sec sec-type="Conservation Status"><title>Conservation Status:</title><p>Vulnerable A2c (IUCN).</p></tp:treatment-sec></tp:taxon-treatment></tp:taxon-treatment><tp:taxon-treatment><tp:treatment-meta><mixed-citation publication-type="journal"><person-group><name><surname>Lapeva-Gjonova</surname><given-names>Albena</given-names></name></person-group><person-group><name><surname>Antonova</surname><given-names>Vera</given-names></name></person-group><person-group><name><surname>Radchenko</surname><given-names>Alexander G.</given-names></name></person-group><person-group><name><surname>Atanasova</surname><given-names>Maria</given-names></name></person-group><article-title>Catalogue of the ants (Hymenoptera, Formicidae) of Bulgaria</article-title><source>Zookeys</source><day>14</day><month>10</month><year>2010</year><volume>2010</volume><issue>62</issue><fpage>1</fpage><lpage>124</lpage><pub-id pub-id-type="doi">10.3897/zookeys.62.430</pub-id></mixed-citation></tp:treatment-meta><tp:nomenclature><label>Genus</label><tp:taxon-name>
                        <tp:taxon-name-part taxon-name-part-type="genus">Leptothorax</tp:taxon-name-part>
                    </tp:taxon-name><tp:taxon-authority>Mayr, 1855</tp:taxon-authority></tp:nomenclature><tp:taxon-treatment><tp:treatment-meta><mixed-citation publication-type="journal"><person-group><name><surname>Lapeva-Gjonova</surname><given-names>Albena</given-names></name></person-group><person-group><name><surname>Antonova</surname><given-names>Vera</given-names></name></person-group><person-group><name><surname>Radchenko</surname><given-names>Alexander G.</given-names></name></person-group><person-group><name><surname>Atanasova</surname><given-names>Maria</given-names></name></person-group><article-title>Catalogue of the ants (Hymenoptera, Formicidae) of Bulgaria</article-title><source>Zookeys</source><day>14</day><month>10</month><year>2010</year><volume>2010</volume><issue>62</issue><fpage>1</fpage><lpage>124</lpage><pub-id pub-id-type="doi">10.3897/zookeys.62.430</pub-id></mixed-citation></tp:treatment-meta><tp:nomenclature><tp:taxon-name>
                        <tp:taxon-name-part taxon-name-part-type="genus">Leptothorax</tp:taxon-name-part>
                        <tp:taxon-name-part taxon-name-part-type="species">acervorum</tp:taxon-name-part>
                    </tp:taxon-name><tp:taxon-authority>(Fabricius, 1793)</tp:taxon-authority></tp:nomenclature><tp:treatment-sec sec-type="Records"><title>Records</title><p>(<xref ref-type="fig" rid="F28">Map 28</xref>): <bold>Bulgaria</bold> (<xref ref-type="bibr" rid="B64">Emery 1914</xref>, <xref ref-type="bibr" rid="B2">Agosti and Collingwood 1987a</xref>, <xref ref-type="bibr" rid="B24">Atanassov and Dlusskij 1992</xref>); <bold>Central Stara Planina Mts:</bold> Bratanitsa peak (<xref ref-type="bibr" rid="B13">Atanassov 1936</xref>); <bold>Vitosha Mt.</bold> (<xref ref-type="bibr" rid="B14">Atanassov 1952</xref>); <bold>Plana Mt.:</bold> Tsiganka peak (Pasarel vill.), Alino vill. (<xref ref-type="bibr" rid="B158">Vagalinski and Lapeva-Gjonova in press</xref>); <bold>Rila Mt.:</bold> Rila monastery (<xref ref-type="bibr" rid="B67">Forel 1892</xref>); <bold>Western Rhodopi Mts:</bold> Rakitovo, Peshtera, Batak (<xref ref-type="bibr" rid="B89">Lapeva-Gjonova in press (a)</xref>).</p></tp:treatment-sec></tp:taxon-treatment><tp:taxon-treatment><tp:treatment-meta><mixed-citation publication-type="journal"><person-group><name><surname>Lapeva-Gjonova</surname><given-names>Albena</given-names></name></person-group><person-group><name><surname>Antonova</surname><given-names>Vera</given-names></name></person-group><person-group><name><surname>Radchenko</surname><given-names>Alexander G.</given-names></name></person-group><person-group><name><surname>Atanasova</surname><given-names>Maria</given-names></name></person-group><article-title>Catalogue of the ants (Hymenoptera, Formicidae) of Bulgaria</article-title><source>Zookeys</source><day>14</day><month>10</month><year>2010</year><volume>2010</volume><issue>62</issue><fpage>1</fpage><lpage>124</lpage><pub-id pub-id-type="doi">10.3897/zookeys.62.430</pub-id></mixed-citation></tp:treatment-meta><tp:nomenclature><tp:taxon-name>
                        <tp:taxon-name-part taxon-name-part-type="genus">Leptothorax</tp:taxon-name-part>
                        <tp:taxon-name-part taxon-name-part-type="species">muscorum</tp:taxon-name-part>
                    </tp:taxon-name><tp:taxon-authority>(Nylander, 1846)</tp:taxon-authority></tp:nomenclature><tp:treatment-sec sec-type="Records"><title>Records</title><p>(<xref ref-type="fig" rid="F28">Map 28</xref>): <bold>Bulgaria</bold> (<xref ref-type="bibr" rid="B2">Agosti and Collingwood 1987a</xref>); <bold>Stara Planina Mts</bold> (<xref ref-type="bibr" rid="B24">Atanassov and Dlusskij 1992</xref>); <bold>Vitosha Mt.</bold> (<xref ref-type="bibr" rid="B14">Atanassov 1952</xref>, <xref ref-type="bibr" rid="B24">Atanassov and Dlusskij 1992</xref>, <xref ref-type="bibr" rid="B76">Hubenov et al. 1998</xref>); <bold>Rila Mt.</bold> (<xref ref-type="bibr" rid="B24">Atanassov and Dlusskij 1992</xref>); <bold>Slavianka Mt.:</bold> Alibotush reserve (<xref ref-type="bibr" rid="B8">Antonova 2009</xref>); <bold>Rhodopi Mts</bold> (<xref ref-type="bibr" rid="B24">Atanassov and Dlusskij 1992</xref>).</p></tp:treatment-sec></tp:taxon-treatment></tp:taxon-treatment><tp:taxon-treatment><tp:treatment-meta><mixed-citation publication-type="journal"><person-group><name><surname>Lapeva-Gjonova</surname><given-names>Albena</given-names></name></person-group><person-group><name><surname>Antonova</surname><given-names>Vera</given-names></name></person-group><person-group><name><surname>Radchenko</surname><given-names>Alexander G.</given-names></name></person-group><person-group><name><surname>Atanasova</surname><given-names>Maria</given-names></name></person-group><article-title>Catalogue of the ants (Hymenoptera, Formicidae) of Bulgaria</article-title><source>Zookeys</source><day>14</day><month>10</month><year>2010</year><volume>2010</volume><issue>62</issue><fpage>1</fpage><lpage>124</lpage><pub-id pub-id-type="doi">10.3897/zookeys.62.430</pub-id></mixed-citation></tp:treatment-meta><tp:nomenclature><label>Genus</label><tp:taxon-name>
                        <tp:taxon-name-part taxon-name-part-type="genus">Temnothorax</tp:taxon-name-part>
                    </tp:taxon-name><tp:taxon-authority>Mayr, 1861</tp:taxon-authority></tp:nomenclature><tp:treatment-sec sec-type="Notes"><title>Notes:</title><p>Till recently <tp:taxon-name>Temnothorax</tp:taxon-name> was considered as a junior synonym of <tp:taxon-name>Leptothorax</tp:taxon-name>, but <xref ref-type="bibr" rid="B39">Bolton (2003)</xref> has divided the latter genus to two: <tp:taxon-name>Leptothorax</tp:taxon-name> (which includes the former subgenus <tp:taxon-name>Leptothorax</tp:taxon-name> s. str.) and <tp:taxon-name>Temnothorax</tp:taxon-name> (which includes, among others, the former subgenus <tp:taxon-name>Myrafant</tp:taxon-name> M. R. Smith). Therefore all authors before 2003 and some after this date have placed <tp:taxon-name>Temnothorax</tp:taxon-name> species in the genus <tp:taxon-name>Leptothorax</tp:taxon-name> (except of <tp:taxon-name>Temnothorax recedens</tp:taxon-name>).<!--PageBreak--></p></tp:treatment-sec><tp:taxon-treatment><tp:treatment-meta><mixed-citation publication-type="journal"><person-group><name><surname>Lapeva-Gjonova</surname><given-names>Albena</given-names></name></person-group><person-group><name><surname>Antonova</surname><given-names>Vera</given-names></name></person-group><person-group><name><surname>Radchenko</surname><given-names>Alexander G.</given-names></name></person-group><person-group><name><surname>Atanasova</surname><given-names>Maria</given-names></name></person-group><article-title>Catalogue of the ants (Hymenoptera, Formicidae) of Bulgaria</article-title><source>Zookeys</source><day>14</day><month>10</month><year>2010</year><volume>2010</volume><issue>62</issue><fpage>1</fpage><lpage>124</lpage><pub-id pub-id-type="doi">10.3897/zookeys.62.430</pub-id></mixed-citation></tp:treatment-meta><tp:nomenclature><tp:taxon-name>
                        <tp:taxon-name-part taxon-name-part-type="genus">Temnothorax</tp:taxon-name-part>
                        <tp:taxon-name-part taxon-name-part-type="species">affinis</tp:taxon-name-part>
                    </tp:taxon-name><tp:taxon-authority>(Mayr, 1855)</tp:taxon-authority></tp:nomenclature><tp:treatment-sec sec-type="Records"><title>Records</title><p>(<xref ref-type="fig" rid="F29">Map 29</xref>): <bold>Bulgaria</bold> (<xref ref-type="bibr" rid="B64">Emery 1914</xref>, <xref ref-type="bibr" rid="B2">Agosti and Collingwood 1987a</xref>); <bold>Western Stara Planina Mts:</bold> Chepan (Dragoman) (<xref ref-type="bibr" rid="B41">Borisova et al. 2005</xref>); <bold>Eastern Stara Planina Mts</bold> (<xref ref-type="bibr" rid="B24">Atanassov and Dlusskij 1992</xref>); <bold>Sofia Basin</bold>: Sofia (<xref ref-type="bibr" rid="B67">Forel 1892</xref>, <xref ref-type="bibr" rid="B7">Antonova 2005</xref>, <xref ref-type="bibr" rid="B9">Antonova and Penev 2006</xref>, <xref ref-type="bibr" rid="B10">2008</xref>), surroundings of Sofia (<xref ref-type="bibr" rid="B24">Atanassov and Dlusskij 1992</xref>); <bold>Lyulin Mt.</bold> (<xref ref-type="bibr" rid="B24">Atanassov and Dlusskij 1992</xref>); <bold>Vitosha Mt.</bold> (<xref ref-type="bibr" rid="B14">Atanassov 1952</xref>, <xref ref-type="bibr" rid="B24">Atanassov and Dlusskij 1992</xref>); <bold>Plana Mt.:</bold> Bukov dol loc. (Pasarel vill.), Peyova buka hut (Pasarel vill.), Tsiganka peak (Pasarel vill.), Pasarel vill., Alino vill. (<xref ref-type="bibr" rid="B158">Vagalinski and Lapeva-Gjonova in press</xref>); <bold>Belasitsa Mt.</bold>, <bold>Pirin Mt.</bold>, <bold>Slavianka Mt.</bold> (<xref ref-type="bibr" rid="B24">Atanassov and Dlusskij 1992</xref>); <bold>Rhodopi Mts</bold> (<xref ref-type="bibr" rid="B24">Atanassov and Dlusskij 1992</xref>); <bold>Eastern Rhodopi Mts:</bold> Beli Plast vill. (Kardzhali), Zvezdel vill. (Momchilgrad), Zhelezino vill. (Ivaylovgrad), between Dabovets and Kamilski dol vill. (Ivaylovgrad) (<xref ref-type="bibr" rid="B87">Lapeva-Gjonova 2004a</xref>).</p></tp:treatment-sec></tp:taxon-treatment><tp:taxon-treatment><tp:treatment-meta><mixed-citation publication-type="journal"><person-group><name><surname>Lapeva-Gjonova</surname><given-names>Albena</given-names></name></person-group><person-group><name><surname>Antonova</surname><given-names>Vera</given-names></name></person-group><person-group><name><surname>Radchenko</surname><given-names>Alexander G.</given-names></name></person-group><person-group><name><surname>Atanasova</surname><given-names>Maria</given-names></name></person-group><article-title>Catalogue of the ants (Hymenoptera, Formicidae) of Bulgaria</article-title><source>Zookeys</source><day>14</day><month>10</month><year>2010</year><volume>2010</volume><issue>62</issue><fpage>1</fpage><lpage>124</lpage><pub-id pub-id-type="doi">10.3897/zookeys.62.430</pub-id></mixed-citation></tp:treatment-meta><tp:nomenclature><tp:taxon-name>
                        <tp:taxon-name-part taxon-name-part-type="genus">Temnothorax</tp:taxon-name-part> 
                        <tp:taxon-name-part taxon-name-part-type="species">bulgaricus</tp:taxon-name-part>
                    </tp:taxon-name><tp:taxon-authority>(Forel, 1892)</tp:taxon-authority></tp:nomenclature><tp:treatment-sec sec-type="Records"><title>Records</title><p>(<xref ref-type="fig" rid="F29">Map 29</xref>): <bold>Bulgaria</bold> (<xref ref-type="bibr" rid="B2">Agosti and Collingwood 1987a</xref>); <bold>Eastern Stara Planina Mts:</bold> Sliven (<xref ref-type="bibr" rid="B67">Forel 1892</xref>, <xref ref-type="bibr" rid="B24">Atanassov and Dlusskij 1992</xref>); <bold>Zemen Gorge</bold>: Zemen station (<xref ref-type="bibr" rid="B26">Atanassov and Vassileva 1976</xref>), Zemen (<xref ref-type="bibr" rid="B76">Hubenov et al. 1998</xref>); <bold>Krupnik-Sandanski-Petrich Valley</bold>: Petrich (<xref ref-type="bibr" rid="B24">Atanassov and Dlusskij 1992</xref>); <bold>Western Rhodopi Mts:</bold> Asenovgrad (<xref ref-type="bibr" rid="B24">Atanassov and Dlusskij 1992</xref>); <bold>Northern Black Sea coast</bold>: Obzor vill. (<xref ref-type="bibr" rid="B24">Atanassov and Dlusskij 1992</xref>).</p></tp:treatment-sec></tp:taxon-treatment><tp:taxon-treatment><tp:treatment-meta><mixed-citation publication-type="journal"><person-group><name><surname>Lapeva-Gjonova</surname><given-names>Albena</given-names></name></person-group><person-group><name><surname>Antonova</surname><given-names>Vera</given-names></name></person-group><person-group><name><surname>Radchenko</surname><given-names>Alexander G.</given-names></name></person-group><person-group><name><surname>Atanasova</surname><given-names>Maria</given-names></name></person-group><article-title>Catalogue of the ants (Hymenoptera, Formicidae) of Bulgaria</article-title><source>Zookeys</source><day>14</day><month>10</month><year>2010</year><volume>2010</volume><issue>62</issue><fpage>1</fpage><lpage>124</lpage><pub-id pub-id-type="doi">10.3897/zookeys.62.430</pub-id></mixed-citation></tp:treatment-meta><tp:nomenclature><tp:taxon-name>
                        <tp:taxon-name-part taxon-name-part-type="genus">Temnothorax</tp:taxon-name-part>
                        <tp:taxon-name-part taxon-name-part-type="species">clypeatus</tp:taxon-name-part>
                    </tp:taxon-name><tp:taxon-authority>(Mayr, 1853)</tp:taxon-authority></tp:nomenclature><tp:treatment-sec sec-type="Records"><title>Records</title><p>(<xref ref-type="fig" rid="F30">Map 30</xref>): <bold>Bulgaria</bold> (<xref ref-type="bibr" rid="B2">Agosti and Collingwood 1987a</xref>); <bold>Zemen Gorge</bold>: Zemen district (<xref ref-type="bibr" rid="B24">Atanassov and Dlusskij 1992</xref>); <bold>Lyulin Mt.</bold> (<xref ref-type="bibr" rid="B24">Atanassov and Dlusskij 1992</xref>); <bold>Plana Mt.:</bold> Pasarel vill. (<xref ref-type="bibr" rid="B158">Vagalinski and Lapeva-Gjonova in press</xref>); <bold>Osogovska Planina Mt.:</bold> slopes of Osogovska Planina Mt. by Kyustendil (<xref ref-type="bibr" rid="B24">Atanassov and Dlusskij 1992</xref>); <bold>Krupnik-Sandanski-Petrich Valley</bold>: west of Petrich, near by Strumeshnitsa river, around Parvomay vill. (<xref ref-type="bibr" rid="B16">Atanassov 1964</xref>, <xref ref-type="bibr" rid="B76">Hubenov et al. 1998</xref>, <xref ref-type="bibr" rid="B24">Atanassov and Dlusskij 1992</xref>); <bold>Belasitsa Mt.:</bold> at the foot of Belasitsa Mt. (<xref ref-type="bibr" rid="B24">Atanassov and Dlusskij 1992</xref>); <bold>Northern Black Sea coast</bold>: Obzor vill. (<xref ref-type="bibr" rid="B26">Atanassov and Vassileva 1976</xref>, <xref ref-type="bibr" rid="B76">Hubenov et al. 1998</xref>).</p></tp:treatment-sec></tp:taxon-treatment><tp:taxon-treatment><tp:treatment-meta><mixed-citation publication-type="journal"><person-group><name><surname>Lapeva-Gjonova</surname><given-names>Albena</given-names></name></person-group><person-group><name><surname>Antonova</surname><given-names>Vera</given-names></name></person-group><person-group><name><surname>Radchenko</surname><given-names>Alexander G.</given-names></name></person-group><person-group><name><surname>Atanasova</surname><given-names>Maria</given-names></name></person-group><article-title>Catalogue of the ants (Hymenoptera, Formicidae) of Bulgaria</article-title><source>Zookeys</source><day>14</day><month>10</month><year>2010</year><volume>2010</volume><issue>62</issue><fpage>1</fpage><lpage>124</lpage><pub-id pub-id-type="doi">10.3897/zookeys.62.430</pub-id></mixed-citation></tp:treatment-meta><tp:nomenclature><tp:taxon-name>
                        <tp:taxon-name-part taxon-name-part-type="genus">Temnothorax</tp:taxon-name-part>
                        <tp:taxon-name-part taxon-name-part-type="species">corticalis</tp:taxon-name-part>
                    </tp:taxon-name><tp:taxon-authority>(Schenck, 1852)</tp:taxon-authority></tp:nomenclature><tp:treatment-sec sec-type="Records"><title>Records</title><p>(<xref ref-type="fig" rid="F30">Map 30</xref>): <bold>Bulgaria</bold> (<xref ref-type="bibr" rid="B2">Agosti and Collingwood 1987a</xref>); <bold>Vitosha Mt.:</bold> Dragalevtsi monastery (<xref ref-type="bibr" rid="B24">Atanassov and Dlusskij 1992</xref>); <bold>Krupnik-Sandanski-Petrich Valley</bold>: <!--PageBreak-->west of Petrich, along Strumeshnitsa river (<xref ref-type="bibr" rid="B16">Atanassov 1964</xref>, <xref ref-type="bibr" rid="B24">Atanassov and Dlusskij 1992</xref>, <xref ref-type="bibr" rid="B76">Hubenov et al. 1998</xref>); <bold>Northern Black Sea coast</bold>: Balchik (<xref ref-type="bibr" rid="B24">Atanassov and Dlusskij 1992</xref>); <bold>Southern Black Sea coast</bold>: Tsarevo (<xref ref-type="bibr" rid="B24">Atanassov and Dlusskij 1992</xref>).</p></tp:treatment-sec></tp:taxon-treatment><tp:taxon-treatment><tp:treatment-meta><mixed-citation publication-type="journal"><person-group><name><surname>Lapeva-Gjonova</surname><given-names>Albena</given-names></name></person-group><person-group><name><surname>Antonova</surname><given-names>Vera</given-names></name></person-group><person-group><name><surname>Radchenko</surname><given-names>Alexander G.</given-names></name></person-group><person-group><name><surname>Atanasova</surname><given-names>Maria</given-names></name></person-group><article-title>Catalogue of the ants (Hymenoptera, Formicidae) of Bulgaria</article-title><source>Zookeys</source><day>14</day><month>10</month><year>2010</year><volume>2010</volume><issue>62</issue><fpage>1</fpage><lpage>124</lpage><pub-id pub-id-type="doi">10.3897/zookeys.62.430</pub-id></mixed-citation></tp:treatment-meta><tp:nomenclature><tp:taxon-name>
                        <tp:taxon-name-part taxon-name-part-type="genus">Temnothorax</tp:taxon-name-part>
                        <tp:taxon-name-part taxon-name-part-type="species">crassispinus</tp:taxon-name-part>
                    </tp:taxon-name><tp:taxon-authority>(Karavaiev, 1926)</tp:taxon-authority></tp:nomenclature><tp:treatment-sec sec-type="Records"><title>Records</title><p>(<xref ref-type="fig" rid="F31">Map 31</xref>): <bold>Sofia Basin</bold>: Sofia (<xref ref-type="bibr" rid="B91">Lapeva-Gjonova and Atanasova 2004</xref>, <xref ref-type="bibr" rid="B6">Antonova 2004</xref>); <bold>Plana Mt.:</bold> Pasarel vill., Bukov dol loc. (Pasarel vill.), Muhchel peak (Dolni okol vill.), Peyova buka hut (Pasarel vill.), Alino vill. (<xref ref-type="bibr" rid="B158">Vagalinski and Lapeva-Gjonova in press</xref>); <bold>Western Rhodopi Mts:</bold> Peshtera (<xref ref-type="bibr" rid="B89">Lapeva-Gjonova in press (a)</xref>); <bold>Southern Bulgarian mountains</bold>: [<xref ref-type="bibr" rid="B137">Seifert 1995</xref> (as <tp:taxon-name>Leptothorax nylanderi slavonicus</tp:taxon-name>)].</p></tp:treatment-sec><tp:treatment-sec sec-type="Notes"><title>Notes:</title><p>For many years <tp:taxon-name>Temnothorax crassispinus</tp:taxon-name> was considered as a junior synonym of <tp:taxon-name>Temnothorax nylanderi</tp:taxon-name>, but <xref ref-type="bibr" rid="B112">Radchenko (2000)</xref> showed that it is a good species, distributed mainly in the Eastern Europe including Bulgaria, while <tp:taxon-name>Temnothorax nylanderi</tp:taxon-name> is mainly West European species. Nevertheless, we recently found <tp:taxon-name>Temnothorax nylanderi</tp:taxon-name> in parks in Sofia. Therefore although most of the records of <tp:taxon-name>Temnothorax nylanderi</tp:taxon-name> for Bulgaria from before 2000 should be <tp:taxon-name>Temnothorax crassispinus</tp:taxon-name>, some of them might include also “true” <tp:taxon-name>Temnothorax nylanderi</tp:taxon-name>, this question may be definitely resolved only after investigation of the correspondent material.</p></tp:treatment-sec></tp:taxon-treatment><tp:taxon-treatment><tp:treatment-meta><mixed-citation publication-type="journal"><person-group><name><surname>Lapeva-Gjonova</surname><given-names>Albena</given-names></name></person-group><person-group><name><surname>Antonova</surname><given-names>Vera</given-names></name></person-group><person-group><name><surname>Radchenko</surname><given-names>Alexander G.</given-names></name></person-group><person-group><name><surname>Atanasova</surname><given-names>Maria</given-names></name></person-group><article-title>Catalogue of the ants (Hymenoptera, Formicidae) of Bulgaria</article-title><source>Zookeys</source><day>14</day><month>10</month><year>2010</year><volume>2010</volume><issue>62</issue><fpage>1</fpage><lpage>124</lpage><pub-id pub-id-type="doi">10.3897/zookeys.62.430</pub-id></mixed-citation></tp:treatment-meta><tp:nomenclature><tp:taxon-name>
                        <tp:taxon-name-part taxon-name-part-type="genus">Temnothorax</tp:taxon-name-part>
                        <tp:taxon-name-part taxon-name-part-type="species">graecus</tp:taxon-name-part>
                    </tp:taxon-name><tp:taxon-authority>(Forel, 1911)</tp:taxon-authority></tp:nomenclature><tp:treatment-sec sec-type="Records"><title>Records</title><p>(<xref ref-type="fig" rid="F31">Map 31</xref>): <bold>Central Stara Planina Mts:</bold> Gabrovo monastery (Gabrovo) (Antonova, MIZ collection, det. A. Schultz, unpublished data).</p></tp:treatment-sec></tp:taxon-treatment><tp:taxon-treatment><tp:treatment-meta><mixed-citation publication-type="journal"><person-group><name><surname>Lapeva-Gjonova</surname><given-names>Albena</given-names></name></person-group><person-group><name><surname>Antonova</surname><given-names>Vera</given-names></name></person-group><person-group><name><surname>Radchenko</surname><given-names>Alexander G.</given-names></name></person-group><person-group><name><surname>Atanasova</surname><given-names>Maria</given-names></name></person-group><article-title>Catalogue of the ants (Hymenoptera, Formicidae) of Bulgaria</article-title><source>Zookeys</source><day>14</day><month>10</month><year>2010</year><volume>2010</volume><issue>62</issue><fpage>1</fpage><lpage>124</lpage><pub-id pub-id-type="doi">10.3897/zookeys.62.430</pub-id></mixed-citation></tp:treatment-meta><tp:nomenclature><tp:taxon-name>
                        <tp:taxon-name-part taxon-name-part-type="genus">Temnothorax</tp:taxon-name-part>
                        <tp:taxon-name-part taxon-name-part-type="species">interruptus</tp:taxon-name-part>
                    </tp:taxon-name><tp:taxon-authority>(Schenck, 1852)</tp:taxon-authority></tp:nomenclature><tp:treatment-sec sec-type="Records"><title>Records</title><p>(<xref ref-type="fig" rid="F31">Map 31</xref>): <bold>Western Predbalkan</bold>: Belogradchik (<xref ref-type="bibr" rid="B24">Atanassov and Dlusskij 1992</xref>); <bold>Western Stara Planina Mts:</bold> Berkovitsa (<xref ref-type="bibr" rid="B24">Atanassov and Dlusskij 1992</xref>); <bold>Eastern</bold> <bold>Stara Planina Mts:</bold> Kotel (<xref ref-type="bibr" rid="B24">Atanassov and Dlusskij 1992</xref>); <bold>Plana Mt.:</bold> Kokalyane monastery (Kokalyane vill.) (<xref ref-type="bibr" rid="B158">Vagalinski and Lapeva-Gjonova in press</xref>); <bold>Krupnik-Sandanski-Petrich Valley</bold>: Petrich (<xref ref-type="bibr" rid="B24">Atanassov and Dlusskij 1992</xref>); <bold>Northern Black Sea coast</bold>: Obzor vill., Balchik (<xref ref-type="bibr" rid="B24">Atanassov and Dlusskij 1992</xref>).</p></tp:treatment-sec></tp:taxon-treatment><tp:taxon-treatment><tp:treatment-meta><mixed-citation publication-type="journal"><person-group><name><surname>Lapeva-Gjonova</surname><given-names>Albena</given-names></name></person-group><person-group><name><surname>Antonova</surname><given-names>Vera</given-names></name></person-group><person-group><name><surname>Radchenko</surname><given-names>Alexander G.</given-names></name></person-group><person-group><name><surname>Atanasova</surname><given-names>Maria</given-names></name></person-group><article-title>Catalogue of the ants (Hymenoptera, Formicidae) of Bulgaria</article-title><source>Zookeys</source><day>14</day><month>10</month><year>2010</year><volume>2010</volume><issue>62</issue><fpage>1</fpage><lpage>124</lpage><pub-id pub-id-type="doi">10.3897/zookeys.62.430</pub-id></mixed-citation></tp:treatment-meta><tp:nomenclature><tp:taxon-name>
                        <tp:taxon-name-part taxon-name-part-type="genus">Temnothorax</tp:taxon-name-part>
                        <tp:taxon-name-part taxon-name-part-type="species">korbi</tp:taxon-name-part>
                    </tp:taxon-name><tp:taxon-authority>(Emery, 1924)</tp:taxon-authority><tp:taxon-status xmlns:xlink="http://www.w3.org/1999/xlink" xlink:type="simple">cf.</tp:taxon-status></tp:nomenclature><tp:treatment-sec sec-type="Records"><title>Records</title><p>(<xref ref-type="fig" rid="F32">Map 32</xref>): <bold>Southern Black Sea coast</bold>: Ahtopol (Antonova, MIZ collection, det. A. Schultz, unpublished data).<!--PageBreak--></p></tp:treatment-sec></tp:taxon-treatment><tp:taxon-treatment><tp:treatment-meta><mixed-citation publication-type="journal"><person-group><name><surname>Lapeva-Gjonova</surname><given-names>Albena</given-names></name></person-group><person-group><name><surname>Antonova</surname><given-names>Vera</given-names></name></person-group><person-group><name><surname>Radchenko</surname><given-names>Alexander G.</given-names></name></person-group><person-group><name><surname>Atanasova</surname><given-names>Maria</given-names></name></person-group><article-title>Catalogue of the ants (Hymenoptera, Formicidae) of Bulgaria</article-title><source>Zookeys</source><day>14</day><month>10</month><year>2010</year><volume>2010</volume><issue>62</issue><fpage>1</fpage><lpage>124</lpage><pub-id pub-id-type="doi">10.3897/zookeys.62.430</pub-id></mixed-citation></tp:treatment-meta><tp:nomenclature><tp:taxon-name>
                        <tp:taxon-name-part taxon-name-part-type="genus">Temnothorax</tp:taxon-name-part>
                        <tp:taxon-name-part taxon-name-part-type="species">melanocephalus</tp:taxon-name-part>
                    </tp:taxon-name><tp:taxon-authority>(Emery, 1870)</tp:taxon-authority></tp:nomenclature><tp:treatment-sec sec-type="Records"><title>Records</title><p>(<xref ref-type="fig" rid="F32">Map 32</xref>): <bold>Bulgaria</bold> (<xref ref-type="bibr" rid="B65">Emery 1922</xref>, <xref ref-type="bibr" rid="B2">Agosti and Collingwood 1987a</xref>); <bold>Krupnik-Sandanski-Petrich Valley</bold>:Petrich (<xref ref-type="bibr" rid="B24">Atanassov and Dlusskij 1992</xref>); <bold>Rila Mt.:</bold> Borovets (<xref ref-type="bibr" rid="B64">Emery 1914</xref>).</p></tp:treatment-sec><tp:treatment-sec sec-type="Notes"><title>Notes:</title><p><xref ref-type="bibr" rid="B36">Bolton (1995)</xref> and <xref ref-type="bibr" rid="B40">Bolton et al. (2006)</xref> erroneously considered <tp:taxon-name>Temnothorax melanocephalus</tp:taxon-name> as a junior synonym of <tp:taxon-name>Temnothorax tuberum</tp:taxon-name>, referring this synonymy to <xref ref-type="bibr" rid="B50">Casevitz-Weulersse (1990)</xref>, but at the same time noted that <xref ref-type="bibr" rid="B24">Atanassov and Dlusskij (1992)</xref> considered <tp:taxon-name>Temnothorax melanocephalus</tp:taxon-name> as a good species. Since 1992 its status has not been formally changed by any subsequent authors and we consider it as a good species.</p></tp:treatment-sec></tp:taxon-treatment><tp:taxon-treatment><tp:treatment-meta><mixed-citation publication-type="journal"><person-group><name><surname>Lapeva-Gjonova</surname><given-names>Albena</given-names></name></person-group><person-group><name><surname>Antonova</surname><given-names>Vera</given-names></name></person-group><person-group><name><surname>Radchenko</surname><given-names>Alexander G.</given-names></name></person-group><person-group><name><surname>Atanasova</surname><given-names>Maria</given-names></name></person-group><article-title>Catalogue of the ants (Hymenoptera, Formicidae) of Bulgaria</article-title><source>Zookeys</source><day>14</day><month>10</month><year>2010</year><volume>2010</volume><issue>62</issue><fpage>1</fpage><lpage>124</lpage><pub-id pub-id-type="doi">10.3897/zookeys.62.430</pub-id></mixed-citation></tp:treatment-meta><tp:nomenclature><tp:taxon-name>
                        <tp:taxon-name-part taxon-name-part-type="genus">Temnothorax</tp:taxon-name-part>
                        <tp:taxon-name-part taxon-name-part-type="species">nadigi</tp:taxon-name-part>
                    </tp:taxon-name><tp:taxon-authority>(Kutter, 1925)</tp:taxon-authority></tp:nomenclature><tp:treatment-sec sec-type="Records"><title>Records</title><p>(<xref ref-type="fig" rid="F32">Map 32</xref>): <bold>Western Rhodopi Mts:</bold> Chervenata stena reserve (Dobrostan) (<xref ref-type="bibr" rid="B56">Czechowska et al. 1998</xref>).</p></tp:treatment-sec></tp:taxon-treatment><tp:taxon-treatment><tp:treatment-meta><mixed-citation publication-type="journal"><person-group><name><surname>Lapeva-Gjonova</surname><given-names>Albena</given-names></name></person-group><person-group><name><surname>Antonova</surname><given-names>Vera</given-names></name></person-group><person-group><name><surname>Radchenko</surname><given-names>Alexander G.</given-names></name></person-group><person-group><name><surname>Atanasova</surname><given-names>Maria</given-names></name></person-group><article-title>Catalogue of the ants (Hymenoptera, Formicidae) of Bulgaria</article-title><source>Zookeys</source><day>14</day><month>10</month><year>2010</year><volume>2010</volume><issue>62</issue><fpage>1</fpage><lpage>124</lpage><pub-id pub-id-type="doi">10.3897/zookeys.62.430</pub-id></mixed-citation></tp:treatment-meta><tp:nomenclature><tp:taxon-name>
                        <tp:taxon-name-part taxon-name-part-type="genus">Temnothorax</tp:taxon-name-part>
                        <tp:taxon-name-part taxon-name-part-type="species">nigriceps</tp:taxon-name-part>
                    </tp:taxon-name><tp:taxon-authority>(Mayr, 1855)</tp:taxon-authority></tp:nomenclature><tp:treatment-sec sec-type="Records"><title>Records:</title><p><bold>Bulgaria</bold> (<xref ref-type="bibr" rid="B2">Agosti and Collingwood 1987a</xref>).</p></tp:treatment-sec><tp:treatment-sec sec-type="Notes"><title>Notes:</title><p>This species was omitted by <xref ref-type="bibr" rid="B24">Atanassov and Dlusskij (1992)</xref>.</p></tp:treatment-sec></tp:taxon-treatment><tp:taxon-treatment><tp:treatment-meta><mixed-citation publication-type="journal"><person-group><name><surname>Lapeva-Gjonova</surname><given-names>Albena</given-names></name></person-group><person-group><name><surname>Antonova</surname><given-names>Vera</given-names></name></person-group><person-group><name><surname>Radchenko</surname><given-names>Alexander G.</given-names></name></person-group><person-group><name><surname>Atanasova</surname><given-names>Maria</given-names></name></person-group><article-title>Catalogue of the ants (Hymenoptera, Formicidae) of Bulgaria</article-title><source>Zookeys</source><day>14</day><month>10</month><year>2010</year><volume>2010</volume><issue>62</issue><fpage>1</fpage><lpage>124</lpage><pub-id pub-id-type="doi">10.3897/zookeys.62.430</pub-id></mixed-citation></tp:treatment-meta><tp:nomenclature><tp:taxon-name>
                        <tp:taxon-name-part taxon-name-part-type="genus">Temnothorax</tp:taxon-name-part>
                        <tp:taxon-name-part taxon-name-part-type="species">nylanderi</tp:taxon-name-part>
                    </tp:taxon-name><tp:taxon-authority>(Förster, 1850)</tp:taxon-authority></tp:nomenclature><tp:treatment-sec sec-type="Records"><title>Records</title><p>(<xref ref-type="fig" rid="F32">Map 32</xref>) definitely belonging to <tp:taxon-name>Temnothorax nylanderi</tp:taxon-name>: <bold>Sofia Basin</bold>: Sofia (<xref ref-type="bibr" rid="B7">Antonova 2005</xref>, <xref ref-type="bibr" rid="B9">Antonova and Penev 2006</xref>, <xref ref-type="bibr" rid="B10">2008</xref>); near Vladaya vill. (<xref ref-type="bibr" rid="B10">Antonova and Penev 2008</xref>); <bold>Lozenska Planina Mt.:</bold> near German monastery (<xref ref-type="bibr" rid="B10">Antonova and Penev 2008</xref>); <bold>Strandzha Mt.</bold> (<xref ref-type="bibr" rid="B11">Antonova et al. in press</xref>).</p><p>The following records of <tp:taxon-name>Temnothorax nylanderi</tp:taxon-name> most likely mainly belong to <tp:taxon-name>Temnothorax crassispinus</tp:taxon-name>, but might include also <tp:taxon-name>Temnothorax nylanderi</tp:taxon-name>: <bold>Bulgaria</bold> (<xref ref-type="bibr" rid="B64">Emery 1914</xref>, <xref ref-type="bibr" rid="B2">Agosti and Collingwood 1987a</xref>); <bold>Western Predbalkan</bold>: Belogradchik (<xref ref-type="bibr" rid="B24">Atanassov and Dlusskij 1992</xref>); <bold>Western Stara Planina Mts:</bold> Vratsa (<xref ref-type="bibr" rid="B24">Atanassov and Dlusskij 1992</xref>); <bold>Sofia Basin</bold>: Sofia (<xref ref-type="bibr" rid="B67">Forel 1892</xref>, <xref ref-type="bibr" rid="B24">Atanassov and Dlusskij 1992</xref>); <bold>Krupnik-Sandanski-Petrich Valley</bold>: Petrich (<xref ref-type="bibr" rid="B24">Atanassov and Dlusskij 1992</xref>); <bold>Northern Black Sea coast</bold>: Byala vill. (Varna), Balchik (<xref ref-type="bibr" rid="B24">Atanassov and Dlusskij 1992</xref>); <bold>Southern Black Sea coast</bold>: Burgas (<xref ref-type="bibr" rid="B68">Forel 1895</xref>).</p></tp:treatment-sec></tp:taxon-treatment><tp:taxon-treatment><tp:treatment-meta><mixed-citation publication-type="journal"><person-group><name><surname>Lapeva-Gjonova</surname><given-names>Albena</given-names></name></person-group><person-group><name><surname>Antonova</surname><given-names>Vera</given-names></name></person-group><person-group><name><surname>Radchenko</surname><given-names>Alexander G.</given-names></name></person-group><person-group><name><surname>Atanasova</surname><given-names>Maria</given-names></name></person-group><article-title>Catalogue of the ants (Hymenoptera, Formicidae) of Bulgaria</article-title><source>Zookeys</source><day>14</day><month>10</month><year>2010</year><volume>2010</volume><issue>62</issue><fpage>1</fpage><lpage>124</lpage><pub-id pub-id-type="doi">10.3897/zookeys.62.430</pub-id></mixed-citation></tp:treatment-meta><tp:nomenclature><tp:taxon-name>
                        <tp:taxon-name-part taxon-name-part-type="genus">Temnothorax</tp:taxon-name-part>
                        <tp:taxon-name-part taxon-name-part-type="species">parvulus</tp:taxon-name-part>
                    </tp:taxon-name><tp:taxon-authority>(Schenck, 1852)</tp:taxon-authority></tp:nomenclature><tp:treatment-sec sec-type="Records"><title>Records</title><p>(<xref ref-type="fig" rid="F33">Map 33</xref>): <bold>Bulgaria</bold> (<xref ref-type="bibr" rid="B2">Agosti and Collingwood 1987a</xref>, <xref ref-type="bibr" rid="B24">Atanassov and Dlusskij 1992</xref>); <bold>Western Stara Planina Mts:</bold> Chepan Mt. (Dragoman) (<xref ref-type="bibr" rid="B41">Borisova et al. 2005</xref>); <!--PageBreak--><bold>Eastern Stara Planina Mts:</bold> Sliven (<xref ref-type="bibr" rid="B67">Forel 1892</xref>); <bold>Vitosha Mt.:</bold> Knyazhevo (<xref ref-type="bibr" rid="B67">Forel 1892</xref>); <bold>Plana Mt.:</bold> Bukov dol loc. (Pasarel vill.) (<xref ref-type="bibr" rid="B158">Vagalinski and Lapeva-Gjonova in press</xref>).</p></tp:treatment-sec></tp:taxon-treatment><tp:taxon-treatment><tp:treatment-meta><mixed-citation publication-type="journal"><person-group><name><surname>Lapeva-Gjonova</surname><given-names>Albena</given-names></name></person-group><person-group><name><surname>Antonova</surname><given-names>Vera</given-names></name></person-group><person-group><name><surname>Radchenko</surname><given-names>Alexander G.</given-names></name></person-group><person-group><name><surname>Atanasova</surname><given-names>Maria</given-names></name></person-group><article-title>Catalogue of the ants (Hymenoptera, Formicidae) of Bulgaria</article-title><source>Zookeys</source><day>14</day><month>10</month><year>2010</year><volume>2010</volume><issue>62</issue><fpage>1</fpage><lpage>124</lpage><pub-id pub-id-type="doi">10.3897/zookeys.62.430</pub-id></mixed-citation></tp:treatment-meta><tp:nomenclature><tp:taxon-name>
                        <tp:taxon-name-part taxon-name-part-type="genus">Temnothorax</tp:taxon-name-part>
                        <tp:taxon-name-part taxon-name-part-type="species">recedens</tp:taxon-name-part>
                    </tp:taxon-name><tp:taxon-authority>(Nylander, 1856)</tp:taxon-authority></tp:nomenclature><tp:treatment-sec sec-type="Records"><title>Records</title><p>(<xref ref-type="fig" rid="F33">Map 33</xref>): <bold>Bulgaria</bold> (<xref ref-type="bibr" rid="B2">Agosti and Collingwood 1987a</xref>); <bold>Eastern Stara Planina Mts</bold> (<xref ref-type="bibr" rid="B24">Atanassov and Dlusskij 1992</xref>): Sliven (<xref ref-type="bibr" rid="B67">Forel 1892</xref>, <xref ref-type="bibr" rid="B61">Dlussky and Soyunov 1988</xref>); <bold>Bakadzhik-Burgas district</bold>:Aytos (<xref ref-type="bibr" rid="B24">Atanassov and Dlusskij 1992</xref>); <bold>Krupnik-Sandanski-Petrich Valley</bold>: Kresna (<xref ref-type="bibr" rid="B61">Dlussky and Soyunov 1988</xref>, <xref ref-type="bibr" rid="B24">Atanassov and Dlusskij 1992</xref>); <bold>Northern Black Sea coast</bold>: Balchik, Kavarna, Batova river valley, Kaliakra, Obzor vill. (<xref ref-type="bibr" rid="B24">Atanassov and Dlusskij 1992</xref>); <bold>Southern</bold> <bold>Black Sea coast</bold>: Pomorie (<xref ref-type="bibr" rid="B67">Forel 1892</xref>, <xref ref-type="bibr" rid="B24">Atanassov and Dlusskij 1992</xref>), Burgas, Tsarevo, Rezovo (<xref ref-type="bibr" rid="B24">Atanassov and Dlusskij 1992</xref>).</p></tp:treatment-sec><tp:treatment-sec sec-type="Conservation Status"><title>Conservation Status:</title><p>Lower Risk/least concern (IUCN).</p></tp:treatment-sec></tp:taxon-treatment><tp:taxon-treatment><tp:treatment-meta><mixed-citation publication-type="journal"><person-group><name><surname>Lapeva-Gjonova</surname><given-names>Albena</given-names></name></person-group><person-group><name><surname>Antonova</surname><given-names>Vera</given-names></name></person-group><person-group><name><surname>Radchenko</surname><given-names>Alexander G.</given-names></name></person-group><person-group><name><surname>Atanasova</surname><given-names>Maria</given-names></name></person-group><article-title>Catalogue of the ants (Hymenoptera, Formicidae) of Bulgaria</article-title><source>Zookeys</source><day>14</day><month>10</month><year>2010</year><volume>2010</volume><issue>62</issue><fpage>1</fpage><lpage>124</lpage><pub-id pub-id-type="doi">10.3897/zookeys.62.430</pub-id></mixed-citation></tp:treatment-meta><tp:nomenclature><tp:taxon-name>
                        <tp:taxon-name-part taxon-name-part-type="genus">Temnothorax</tp:taxon-name-part>
                        <tp:taxon-name-part taxon-name-part-type="species">saxonicus</tp:taxon-name-part>
                    </tp:taxon-name><tp:taxon-authority>(Seifert, 1995)</tp:taxon-authority></tp:nomenclature><tp:treatment-sec sec-type="Records"><title>Records</title><p>(<xref ref-type="fig" rid="F34">Map 34</xref>): <bold>Bulgaria</bold> (<xref ref-type="bibr" rid="B137">Seifert 1995</xref>); <bold>Western Stara Planina Mts:</bold> Tompsan (<xref ref-type="bibr" rid="B150">Seifert 2006</xref>); <bold>Vitosha Mt.:</bold> Chuypetlyovo (<xref ref-type="bibr" rid="B150">Seifert 2006</xref>); <bold>Krupnik-Sandanski-Petrich Valley</bold>: Kresna, Petrich (<xref ref-type="bibr" rid="B150">Seifert 2006</xref>); <bold>Northern Black Sea coast</bold>: Aladzha monastery (<xref ref-type="bibr" rid="B150">Seifert 2006</xref>).</p></tp:treatment-sec><tp:treatment-sec sec-type="Notes"><title>Notes:</title><p><xref ref-type="bibr" rid="B137">Seifert (1995)</xref> described <tp:taxon-name>Temnothorax saxonicus</tp:taxon-name> as an eastern subspecies of <tp:taxon-name>Temnothorax sordidulus</tp:taxon-name>, but later he (<xref ref-type="bibr" rid="B150">Seifert 2006</xref>) raised it to the species rank.</p></tp:treatment-sec></tp:taxon-treatment><tp:taxon-treatment><tp:treatment-meta><mixed-citation publication-type="journal"><person-group><name><surname>Lapeva-Gjonova</surname><given-names>Albena</given-names></name></person-group><person-group><name><surname>Antonova</surname><given-names>Vera</given-names></name></person-group><person-group><name><surname>Radchenko</surname><given-names>Alexander G.</given-names></name></person-group><person-group><name><surname>Atanasova</surname><given-names>Maria</given-names></name></person-group><article-title>Catalogue of the ants (Hymenoptera, Formicidae) of Bulgaria</article-title><source>Zookeys</source><day>14</day><month>10</month><year>2010</year><volume>2010</volume><issue>62</issue><fpage>1</fpage><lpage>124</lpage><pub-id pub-id-type="doi">10.3897/zookeys.62.430</pub-id></mixed-citation></tp:treatment-meta><tp:nomenclature><tp:taxon-name>
                        <tp:taxon-name-part taxon-name-part-type="genus">Temnothorax</tp:taxon-name-part>
                        <tp:taxon-name-part taxon-name-part-type="species">semiruber</tp:taxon-name-part>
                    </tp:taxon-name><tp:taxon-authority>(André, 1881)</tp:taxon-authority><tp:nomenclature-citation-list><tp:nomenclature-citation><tp:taxon-name>Leptothorax rottenbergi var. balcanica</tp:taxon-name><comment> Santschi, 1909</comment></tp:nomenclature-citation></tp:nomenclature-citation-list></tp:nomenclature><tp:treatment-sec sec-type="Records"><title>Records</title><p>(<xref ref-type="fig" rid="F34">Map 34</xref>): <bold>Bulgaria</bold> (<xref ref-type="bibr" rid="B2">Agosti and Collingwood 1987a</xref>, <xref ref-type="bibr" rid="B24">Atanassov and Dlusskij 1992</xref>); <bold>Eastern Stara Planina Mts:</bold> Sliven (<xref ref-type="bibr" rid="B67">Forel 1892</xref>); <bold>Boboshevo-Simitli Valley</bold>: Kocherinovo [<xref ref-type="bibr" rid="B26">Atanassov and Vassileva 1976</xref> and <xref ref-type="bibr" rid="B76">Hubenov et al. 1998</xref> (as <tp:taxon-name>Leptothorax rottenbergi var. balcanica</tp:taxon-name>)]; <bold>Krupnik-Sandanski-Petrich Valley</bold>: Kresna gorge [<xref ref-type="bibr" rid="B13">Atanassov 1936</xref> (as <tp:taxon-name>Leptothorax rottenbergi var. balcanica</tp:taxon-name>)], Sandanski [<xref ref-type="bibr" rid="B26">Atanassov and Vassileva 1976</xref> and <xref ref-type="bibr" rid="B76">Hubenov et al. 1998</xref> (as <tp:taxon-name>Leptothorax rottenbergi var. balcanica</tp:taxon-name>)]; <bold>Belasitsa Mt.:</bold> slopes of Belasitsa Mt. [<xref ref-type="bibr" rid="B16">Atanassov 1964</xref> (as <tp:taxon-name>Leptothorax rottenbergi var. balcanica</tp:taxon-name>)]; <bold>Western</bold> <bold>Rhodopi Mts:</bold> Asenovgrad (<xref ref-type="bibr" rid="B67">Forel 1892</xref>); <bold>Eastern Rhodopi Mts:</bold> Dedets vill. (Zlatograd), Byal Izvor vill. (Arda), Momchilgrad, Madzharovo (<xref ref-type="bibr" rid="B87">Lapeva-Gjonova 2004a</xref>).<!--PageBreak--></p></tp:treatment-sec></tp:taxon-treatment><tp:taxon-treatment><tp:treatment-meta><mixed-citation publication-type="journal"><person-group><name><surname>Lapeva-Gjonova</surname><given-names>Albena</given-names></name></person-group><person-group><name><surname>Antonova</surname><given-names>Vera</given-names></name></person-group><person-group><name><surname>Radchenko</surname><given-names>Alexander G.</given-names></name></person-group><person-group><name><surname>Atanasova</surname><given-names>Maria</given-names></name></person-group><article-title>Catalogue of the ants (Hymenoptera, Formicidae) of Bulgaria</article-title><source>Zookeys</source><day>14</day><month>10</month><year>2010</year><volume>2010</volume><issue>62</issue><fpage>1</fpage><lpage>124</lpage><pub-id pub-id-type="doi">10.3897/zookeys.62.430</pub-id></mixed-citation></tp:treatment-meta><tp:nomenclature><tp:taxon-name>
                        <tp:taxon-name-part taxon-name-part-type="genus">Temnothorax</tp:taxon-name-part>
                        <tp:taxon-name-part taxon-name-part-type="species">sordidulus</tp:taxon-name-part>
                    </tp:taxon-name><tp:taxon-authority>(Müller, 1923)</tp:taxon-authority></tp:nomenclature><tp:treatment-sec sec-type="Records"><title>Records</title><p>(<xref ref-type="fig" rid="F34">Map 34</xref>): <bold>Western Predbalkan</bold>: Cherven bryag (<xref ref-type="bibr" rid="B150">Seifert 2006</xref>); <bold>Western Stara Planina Mts:</bold> Lakatnik, Dragoman, Tri ushi, Tompsan (<xref ref-type="bibr" rid="B150">Seifert 2006</xref>).</p></tp:treatment-sec></tp:taxon-treatment><tp:taxon-treatment><tp:treatment-meta><mixed-citation publication-type="journal"><person-group><name><surname>Lapeva-Gjonova</surname><given-names>Albena</given-names></name></person-group><person-group><name><surname>Antonova</surname><given-names>Vera</given-names></name></person-group><person-group><name><surname>Radchenko</surname><given-names>Alexander G.</given-names></name></person-group><person-group><name><surname>Atanasova</surname><given-names>Maria</given-names></name></person-group><article-title>Catalogue of the ants (Hymenoptera, Formicidae) of Bulgaria</article-title><source>Zookeys</source><day>14</day><month>10</month><year>2010</year><volume>2010</volume><issue>62</issue><fpage>1</fpage><lpage>124</lpage><pub-id pub-id-type="doi">10.3897/zookeys.62.430</pub-id></mixed-citation></tp:treatment-meta><tp:nomenclature><tp:taxon-name>
                        <tp:taxon-name-part taxon-name-part-type="genus">Temnothorax</tp:taxon-name-part>
                        <tp:taxon-name-part taxon-name-part-type="species">tauricus</tp:taxon-name-part>
                    </tp:taxon-name><tp:taxon-authority>Ruzsky, 1902</tp:taxon-authority></tp:nomenclature><tp:treatment-sec sec-type="Records"><title>Records</title><p>(<xref ref-type="fig" rid="F35">Map 35</xref>): <bold>Bulgaria</bold> (<xref ref-type="bibr" rid="B107">Radchenko 1994</xref>, <xref ref-type="bibr" rid="B108">1995a</xref>); <bold>Krupnik-Sandanski-Petrich Valley</bold>:Petrich; <bold>Western</bold> <bold>Rhodopi Mts:</bold> <tp:taxon-name>Bagnovski monastery</tp:taxon-name> (<bold>=</bold>Bachkovski monastery) (materials at ZMMU, A. Radchenko).</p></tp:treatment-sec></tp:taxon-treatment><tp:taxon-treatment><tp:treatment-meta><mixed-citation publication-type="journal"><person-group><name><surname>Lapeva-Gjonova</surname><given-names>Albena</given-names></name></person-group><person-group><name><surname>Antonova</surname><given-names>Vera</given-names></name></person-group><person-group><name><surname>Radchenko</surname><given-names>Alexander G.</given-names></name></person-group><person-group><name><surname>Atanasova</surname><given-names>Maria</given-names></name></person-group><article-title>Catalogue of the ants (Hymenoptera, Formicidae) of Bulgaria</article-title><source>Zookeys</source><day>14</day><month>10</month><year>2010</year><volume>2010</volume><issue>62</issue><fpage>1</fpage><lpage>124</lpage><pub-id pub-id-type="doi">10.3897/zookeys.62.430</pub-id></mixed-citation></tp:treatment-meta><tp:nomenclature><tp:taxon-name>
                        <tp:taxon-name-part taxon-name-part-type="genus">Temnothorax</tp:taxon-name-part>
                        <tp:taxon-name-part taxon-name-part-type="species">tuberum</tp:taxon-name-part>
                    </tp:taxon-name><tp:taxon-authority>(Fabricius, 1775)</tp:taxon-authority></tp:nomenclature><tp:treatment-sec sec-type="Records"><title>Records</title><p>(<xref ref-type="fig" rid="F35">Map 35</xref>): <bold>Bulgaria</bold> (<xref ref-type="bibr" rid="B2">Agosti and Collingwood 1987a</xref>); <bold>Sofia Basin</bold>:Sofia (<xref ref-type="bibr" rid="B7">Antonova 2005</xref>, <xref ref-type="bibr" rid="B9">Antonova and Penev 2006</xref>, <xref ref-type="bibr" rid="B10">2008</xref>), surroundings of Sofia near Vladaya vill. (<xref ref-type="bibr" rid="B9">Antonova and Penev 2006</xref>, <xref ref-type="bibr" rid="B10">2008</xref>); <bold>Thracian Lowland</bold>: Pazardzhik (<xref ref-type="bibr" rid="B67">Forel 1892</xref>); <bold>Rila Mt</bold>. (<xref ref-type="bibr" rid="B24">Atanassov and Dlusskij 1992</xref>): Elenin peak (<xref ref-type="bibr" rid="B67">Forel 1892</xref>); <bold>Pirin Mt.</bold>, <bold>Rhodopi Mts</bold> (<xref ref-type="bibr" rid="B24">Atanassov and Dlusskij 1992</xref>).</p></tp:treatment-sec></tp:taxon-treatment><tp:taxon-treatment><tp:treatment-meta><mixed-citation publication-type="journal"><person-group><name><surname>Lapeva-Gjonova</surname><given-names>Albena</given-names></name></person-group><person-group><name><surname>Antonova</surname><given-names>Vera</given-names></name></person-group><person-group><name><surname>Radchenko</surname><given-names>Alexander G.</given-names></name></person-group><person-group><name><surname>Atanasova</surname><given-names>Maria</given-names></name></person-group><article-title>Catalogue of the ants (Hymenoptera, Formicidae) of Bulgaria</article-title><source>Zookeys</source><day>14</day><month>10</month><year>2010</year><volume>2010</volume><issue>62</issue><fpage>1</fpage><lpage>124</lpage><pub-id pub-id-type="doi">10.3897/zookeys.62.430</pub-id></mixed-citation></tp:treatment-meta><tp:nomenclature><tp:taxon-name>
                        <tp:taxon-name-part taxon-name-part-type="genus">Temnothorax</tp:taxon-name-part>
                        <tp:taxon-name-part taxon-name-part-type="species">unifasciatus</tp:taxon-name-part>
                    </tp:taxon-name><tp:taxon-authority>(Latreille, 1798)</tp:taxon-authority><tp:nomenclature-citation-list><tp:nomenclature-citation><tp:taxon-name>Leptothorax tuberum r. unifasciatus var. unifasciatotuberum</tp:taxon-name><comment> Forel, 1892 (<italic>nomen nudum</italic> and unavailable name)</comment></tp:nomenclature-citation><tp:nomenclature-citation><tp:taxon-name>Leptothorax tuberum r. unifasciatus var. interruptotuberum</tp:taxon-name><comment> Forel, 1892 (<italic>nomen nudum</italic> and unavailable name)</comment></tp:nomenclature-citation></tp:nomenclature-citation-list></tp:nomenclature><tp:treatment-sec sec-type="Records"><title>Records</title><p>(<xref ref-type="fig" rid="F35">Map 35</xref>): <bold>Bulgaria</bold> (<xref ref-type="bibr" rid="B64">Emery 1914</xref>, <xref ref-type="bibr" rid="B2">Agosti and Collingwood 1987a</xref>); <bold>Central Predbalkan</bold>: Dermantsi vill. (Lukovit) (<xref ref-type="bibr" rid="B13">Atanassov 1936</xref>); <bold>Stara Planina Mts</bold> (<xref ref-type="bibr" rid="B24">Atanassov and Dlusskij 1992</xref>); <bold>Eastern Stara Planina Mts:</bold> Sliven (<xref ref-type="bibr" rid="B67">Forel 1892</xref>); <bold>Sofia Basin</bold>: Sofia (<xref ref-type="bibr" rid="B67">Forel 1892</xref>, <xref ref-type="bibr" rid="B6">Antonova 2004</xref>, <xref ref-type="bibr" rid="B7">2005</xref>, <xref ref-type="bibr" rid="B91">Lapeva-Gjonova and Atanasova 2004</xref>, <xref ref-type="bibr" rid="B9">Antonova and Penev 2006</xref>, <xref ref-type="bibr" rid="B10">2008</xref>), surroundings of Sofia (<xref ref-type="bibr" rid="B9">Antonova and Penev 2006</xref>); <bold>Vitosha Mt.</bold> (<xref ref-type="bibr" rid="B14">Atanassov 1952</xref>, <xref ref-type="bibr" rid="B24">Atanassov and Dlusskij 1992</xref>); <bold>Plana Mt.:</bold> Alino vill. (<xref ref-type="bibr" rid="B158">Vagalinski and Lapeva-Gjonova in press</xref>); <bold>Lozenska Planina Mt.:</bold> near German monastery and north of Pasarel vill. (<xref ref-type="bibr" rid="B10">Antonova and Penev 2008</xref>); <bold>Strandzha Mt.</bold> (<xref ref-type="bibr" rid="B11">Antonova et al. in press</xref>); <bold>Belasitsa Mt.</bold> (<xref ref-type="bibr" rid="B16">Atanassov 1964</xref>, <xref ref-type="bibr" rid="B24">Atanassov and Dlusskij 1992</xref>, <xref ref-type="bibr" rid="B76">Hubenov et al. 1998</xref>); <bold>Rila Mt.</bold> (<xref ref-type="bibr" rid="B67">Forel 1892</xref>, <xref ref-type="bibr" rid="B24">Atanassov and Dlusskij 1992</xref>); <bold>Rhodopi Mts</bold> (<xref ref-type="bibr" rid="B24">Atanassov and Dlusskij 1992</xref>); <bold>Western Rhodopi Mts:</bold> Peshtera (<xref ref-type="bibr" rid="B89">Lapeva-Gjonova in press (a)</xref>); <bold>Southern Black Sea coast</bold>: Burgas (<xref ref-type="bibr" rid="B67">Forel 1892</xref>).</p></tp:treatment-sec></tp:taxon-treatment></tp:taxon-treatment><tp:taxon-treatment><tp:treatment-meta><mixed-citation publication-type="journal"><person-group><name><surname>Lapeva-Gjonova</surname><given-names>Albena</given-names></name></person-group><person-group><name><surname>Antonova</surname><given-names>Vera</given-names></name></person-group><person-group><name><surname>Radchenko</surname><given-names>Alexander G.</given-names></name></person-group><person-group><name><surname>Atanasova</surname><given-names>Maria</given-names></name></person-group><article-title>Catalogue of the ants (Hymenoptera, Formicidae) of Bulgaria</article-title><source>Zookeys</source><day>14</day><month>10</month><year>2010</year><volume>2010</volume><issue>62</issue><fpage>1</fpage><lpage>124</lpage><pub-id pub-id-type="doi">10.3897/zookeys.62.430</pub-id></mixed-citation></tp:treatment-meta><tp:nomenclature><label>Genus</label><tp:taxon-name>
                        <tp:taxon-name-part taxon-name-part-type="genus">Chalepoxenus</tp:taxon-name-part>
                    </tp:taxon-name><tp:taxon-authority>Menozzi, 1923</tp:taxon-authority></tp:nomenclature><tp:taxon-treatment><tp:treatment-meta><mixed-citation publication-type="journal"><person-group><name><surname>Lapeva-Gjonova</surname><given-names>Albena</given-names></name></person-group><person-group><name><surname>Antonova</surname><given-names>Vera</given-names></name></person-group><person-group><name><surname>Radchenko</surname><given-names>Alexander G.</given-names></name></person-group><person-group><name><surname>Atanasova</surname><given-names>Maria</given-names></name></person-group><article-title>Catalogue of the ants (Hymenoptera, Formicidae) of Bulgaria</article-title><source>Zookeys</source><day>14</day><month>10</month><year>2010</year><volume>2010</volume><issue>62</issue><fpage>1</fpage><lpage>124</lpage><pub-id pub-id-type="doi">10.3897/zookeys.62.430</pub-id></mixed-citation></tp:treatment-meta><tp:nomenclature><tp:taxon-name>
                        <tp:taxon-name-part taxon-name-part-type="genus">Chalepoxenus</tp:taxon-name-part>
                        <tp:taxon-name-part taxon-name-part-type="species">muellerianus</tp:taxon-name-part>
                    </tp:taxon-name><tp:taxon-authority>(Finzi, 1922)</tp:taxon-authority></tp:nomenclature><tp:treatment-sec sec-type="Records"><title>Records</title><p>(<xref ref-type="fig" rid="F27">Map 27</xref>): <bold>Bulgaria</bold> (<xref ref-type="bibr" rid="B47">Buschinger and Douwes 1993</xref>); <bold>Western Rhodopi Mts:</bold> Dobrostan hill (<xref ref-type="bibr" rid="B48">Buschinger et al. 1988</xref>).</p></tp:treatment-sec><tp:treatment-sec sec-type="Notes"><title>Notes:</title><p>This species is not included in Fauna of Bulgaria (<xref ref-type="bibr" rid="B24">Atanassov and Dlusskij 1992</xref>).</p></tp:treatment-sec><tp:treatment-sec sec-type="Conservation Status"><title>Conservation Status:</title><p>Vulnerable D2 (IUCN).</p></tp:treatment-sec></tp:taxon-treatment></tp:taxon-treatment><tp:taxon-treatment><tp:treatment-meta><mixed-citation publication-type="journal"><person-group><name><surname>Lapeva-Gjonova</surname><given-names>Albena</given-names></name></person-group><person-group><name><surname>Antonova</surname><given-names>Vera</given-names></name></person-group><person-group><name><surname>Radchenko</surname><given-names>Alexander G.</given-names></name></person-group><person-group><name><surname>Atanasova</surname><given-names>Maria</given-names></name></person-group><article-title>Catalogue of the ants (Hymenoptera, Formicidae) of Bulgaria</article-title><source>Zookeys</source><day>14</day><month>10</month><year>2010</year><volume>2010</volume><issue>62</issue><fpage>1</fpage><lpage>124</lpage><pub-id pub-id-type="doi">10.3897/zookeys.62.430</pub-id></mixed-citation></tp:treatment-meta><tp:nomenclature><label>Genus</label><tp:taxon-name>
                        <tp:taxon-name-part taxon-name-part-type="genus">Myrmoxenus</tp:taxon-name-part>
                    </tp:taxon-name><tp:taxon-authority>Ruzsky, 1902</tp:taxon-authority></tp:nomenclature><tp:taxon-treatment><tp:treatment-meta><mixed-citation publication-type="journal"><person-group><name><surname>Lapeva-Gjonova</surname><given-names>Albena</given-names></name></person-group><person-group><name><surname>Antonova</surname><given-names>Vera</given-names></name></person-group><person-group><name><surname>Radchenko</surname><given-names>Alexander G.</given-names></name></person-group><person-group><name><surname>Atanasova</surname><given-names>Maria</given-names></name></person-group><article-title>Catalogue of the ants (Hymenoptera, Formicidae) of Bulgaria</article-title><source>Zookeys</source><day>14</day><month>10</month><year>2010</year><volume>2010</volume><issue>62</issue><fpage>1</fpage><lpage>124</lpage><pub-id pub-id-type="doi">10.3897/zookeys.62.430</pub-id></mixed-citation></tp:treatment-meta><tp:nomenclature><tp:taxon-name>
                        <tp:taxon-name-part taxon-name-part-type="genus">Myrmoxenus</tp:taxon-name-part>
                        <tp:taxon-name-part taxon-name-part-type="species">gordiagini</tp:taxon-name-part>
                    </tp:taxon-name><tp:taxon-authority>Ruzsky, 1902</tp:taxon-authority></tp:nomenclature><tp:treatment-sec sec-type="Records"><title>Records</title><p>(<xref ref-type="fig" rid="F27">Map 27</xref>): <bold>Western Predbalkan</bold>: Reselets vill. (Cherven Bryag) (<xref ref-type="bibr" rid="B47">Buschinger and Douwes 1993</xref>).</p></tp:treatment-sec><tp:treatment-sec sec-type="Conservation Status"><title>Conservation Status:</title><p>Vulnerable D2 (IUCN).</p></tp:treatment-sec></tp:taxon-treatment><tp:taxon-treatment><tp:treatment-meta><mixed-citation publication-type="journal"><person-group><name><surname>Lapeva-Gjonova</surname><given-names>Albena</given-names></name></person-group><person-group><name><surname>Antonova</surname><given-names>Vera</given-names></name></person-group><person-group><name><surname>Radchenko</surname><given-names>Alexander G.</given-names></name></person-group><person-group><name><surname>Atanasova</surname><given-names>Maria</given-names></name></person-group><article-title>Catalogue of the ants (Hymenoptera, Formicidae) of Bulgaria</article-title><source>Zookeys</source><day>14</day><month>10</month><year>2010</year><volume>2010</volume><issue>62</issue><fpage>1</fpage><lpage>124</lpage><pub-id pub-id-type="doi">10.3897/zookeys.62.430</pub-id></mixed-citation></tp:treatment-meta><tp:nomenclature><tp:taxon-name>
                        <tp:taxon-name-part taxon-name-part-type="genus">Myrmoxenus</tp:taxon-name-part>
                        <tp:taxon-name-part taxon-name-part-type="species">ravouxi</tp:taxon-name-part>
                    </tp:taxon-name><tp:taxon-authority>(André, 1896)</tp:taxon-authority></tp:nomenclature><tp:treatment-sec sec-type="Records"><title>Records</title><p>(<xref ref-type="fig" rid="F27">Map 27</xref>): <bold>Krupnik-Sandanski-Petrich Valley</bold>: Kresna [<xref ref-type="bibr" rid="B47">Buschinger and Douwes 1993</xref> (as <tp:taxon-name>Epimyrma ravouxi</tp:taxon-name>)].</p></tp:treatment-sec><tp:treatment-sec sec-type="Conservation Status"><title>Conservation Status:</title><p>Vulnerable D2 (IUCN).</p></tp:treatment-sec></tp:taxon-treatment></tp:taxon-treatment><tp:taxon-treatment><tp:treatment-meta><mixed-citation publication-type="journal"><person-group><name><surname>Lapeva-Gjonova</surname><given-names>Albena</given-names></name></person-group><person-group><name><surname>Antonova</surname><given-names>Vera</given-names></name></person-group><person-group><name><surname>Radchenko</surname><given-names>Alexander G.</given-names></name></person-group><person-group><name><surname>Atanasova</surname><given-names>Maria</given-names></name></person-group><article-title>Catalogue of the ants (Hymenoptera, Formicidae) of Bulgaria</article-title><source>Zookeys</source><day>14</day><month>10</month><year>2010</year><volume>2010</volume><issue>62</issue><fpage>1</fpage><lpage>124</lpage><pub-id pub-id-type="doi">10.3897/zookeys.62.430</pub-id></mixed-citation></tp:treatment-meta><tp:nomenclature><label>Genus</label><tp:taxon-name>
                        <tp:taxon-name-part taxon-name-part-type="genus">Cardiocondyla</tp:taxon-name-part>
                    </tp:taxon-name><tp:taxon-authority>Emery, 1869</tp:taxon-authority></tp:nomenclature><tp:taxon-treatment><tp:treatment-meta><mixed-citation publication-type="journal"><person-group><name><surname>Lapeva-Gjonova</surname><given-names>Albena</given-names></name></person-group><person-group><name><surname>Antonova</surname><given-names>Vera</given-names></name></person-group><person-group><name><surname>Radchenko</surname><given-names>Alexander G.</given-names></name></person-group><person-group><name><surname>Atanasova</surname><given-names>Maria</given-names></name></person-group><article-title>Catalogue of the ants (Hymenoptera, Formicidae) of Bulgaria</article-title><source>Zookeys</source><day>14</day><month>10</month><year>2010</year><volume>2010</volume><issue>62</issue><fpage>1</fpage><lpage>124</lpage><pub-id pub-id-type="doi">10.3897/zookeys.62.430</pub-id></mixed-citation></tp:treatment-meta><tp:nomenclature><tp:taxon-name>
                        <tp:taxon-name-part taxon-name-part-type="genus">Cardiocondyla</tp:taxon-name-part>
                        <tp:taxon-name-part taxon-name-part-type="species">bulgarica</tp:taxon-name-part>
                    </tp:taxon-name><tp:taxon-authority>Forel, 1892</tp:taxon-authority></tp:nomenclature><tp:treatment-sec sec-type="Records"><title>Records</title><p>(<xref ref-type="fig" rid="F36">Map 36</xref>): <bold>Bulgaria</bold> [<xref ref-type="bibr" rid="B2">Agosti and Collingwood 1987a</xref>, <xref ref-type="bibr" rid="B109">Radchenko 1995b</xref> (as junior synonym of <tp:taxon-name>Cardiocondyla elegans</tp:taxon-name>)]; <bold>Pirin Mt.:</bold> Rozhen (<xref ref-type="bibr" rid="B147">Seifert 2003b</xref>); <bold>Northern Black Sea coast</bold>: Obzor vill. (<xref ref-type="bibr" rid="B24">Atanassov and Dlusskij 1992</xref>); <bold>Southern</bold> <bold>Black Sea coast</bold>: Pomorie, Sozopol (<xref ref-type="bibr" rid="B67">Forel 1892</xref>, <xref ref-type="bibr" rid="B24">Atanassov and Dlusskij 1992</xref>, <xref ref-type="bibr" rid="B147">Seifert 2003b</xref>), Arkutino (<xref ref-type="bibr" rid="B24">Atanassov and Dlusskij 1992</xref>).</p></tp:treatment-sec></tp:taxon-treatment><tp:taxon-treatment><tp:treatment-meta><mixed-citation publication-type="journal"><person-group><name><surname>Lapeva-Gjonova</surname><given-names>Albena</given-names></name></person-group><person-group><name><surname>Antonova</surname><given-names>Vera</given-names></name></person-group><person-group><name><surname>Radchenko</surname><given-names>Alexander G.</given-names></name></person-group><person-group><name><surname>Atanasova</surname><given-names>Maria</given-names></name></person-group><article-title>Catalogue of the ants (Hymenoptera, Formicidae) of Bulgaria</article-title><source>Zookeys</source><day>14</day><month>10</month><year>2010</year><volume>2010</volume><issue>62</issue><fpage>1</fpage><lpage>124</lpage><pub-id pub-id-type="doi">10.3897/zookeys.62.430</pub-id></mixed-citation></tp:treatment-meta><tp:nomenclature><tp:taxon-name>
                        <tp:taxon-name-part taxon-name-part-type="genus">Cardiocondyla</tp:taxon-name-part>
                        <tp:taxon-name-part taxon-name-part-type="species">elegans</tp:taxon-name-part>
                    </tp:taxon-name><tp:taxon-authority>Emery, 1869</tp:taxon-authority></tp:nomenclature><tp:treatment-sec sec-type="Records"><title>Records</title><p>(<xref ref-type="fig" rid="F36">Map 36</xref>): <bold>Krupnik-Sandanski-Petrich Valley</bold>: Sandanski (<xref ref-type="bibr" rid="B24">Atanassov and Dlusskij 1992</xref>); <bold>Pirin Mt.:</bold> Mechkul vill. (Simitli) (<xref ref-type="bibr" rid="B24">Atanassov and Dlusskij 1992</xref>), Melnik (<xref ref-type="bibr" rid="B147">Seifert 2003b</xref>); <bold>Northern Black Sea coast</bold>: Kavarna, Byala, the mouth of Batova river (<xref ref-type="bibr" rid="B24">Atanassov and Dlusskij 1992</xref>); <bold>Southern</bold> <bold>Black Sea coast</bold>: Nesebar, Primorsko (<xref ref-type="bibr" rid="B24">Atanassov and Dlusskij 1992</xref>).<!--PageBreak--></p></tp:treatment-sec></tp:taxon-treatment><tp:taxon-treatment><tp:treatment-meta><mixed-citation publication-type="journal"><person-group><name><surname>Lapeva-Gjonova</surname><given-names>Albena</given-names></name></person-group><person-group><name><surname>Antonova</surname><given-names>Vera</given-names></name></person-group><person-group><name><surname>Radchenko</surname><given-names>Alexander G.</given-names></name></person-group><person-group><name><surname>Atanasova</surname><given-names>Maria</given-names></name></person-group><article-title>Catalogue of the ants (Hymenoptera, Formicidae) of Bulgaria</article-title><source>Zookeys</source><day>14</day><month>10</month><year>2010</year><volume>2010</volume><issue>62</issue><fpage>1</fpage><lpage>124</lpage><pub-id pub-id-type="doi">10.3897/zookeys.62.430</pub-id></mixed-citation></tp:treatment-meta><tp:nomenclature><tp:taxon-name>
                        <tp:taxon-name-part taxon-name-part-type="genus">Cardiocondyla</tp:taxon-name-part>
                        <tp:taxon-name-part taxon-name-part-type="species">nigra</tp:taxon-name-part>
                    </tp:taxon-name><tp:taxon-authority>Forel, 1905</tp:taxon-authority></tp:nomenclature><tp:treatment-sec sec-type="Records"><title>Records:</title><p><bold>Bulgaria</bold> [<xref ref-type="bibr" rid="B2">Agosti and Collingwood 1987a</xref>, <xref ref-type="bibr" rid="B109">Radchenko 1995b</xref> (as junior synonym of <tp:taxon-name>Cardiocondyla batesii</tp:taxon-name> Forel)].</p></tp:treatment-sec><tp:treatment-sec sec-type="Notes"><title>Notes:</title><p><xref ref-type="bibr" rid="B2">Agosti and Collingwood (1987a)</xref> recorded <tp:taxon-name>Cardiocondyla nigra</tp:taxon-name> for Bulgaria and Turkey (Thrace), and <xref ref-type="bibr" rid="B109">Radchenko (1995b)</xref> repeated this record (under the name <tp:taxon-name>Cardiocondyla batesii</tp:taxon-name> that he considered as a senior synonym of <tp:taxon-name>Cardiocondyla nigra</tp:taxon-name>). However, <xref ref-type="bibr" rid="B147">Seifert (2003b)</xref> regarded <tp:taxon-name>Cardiocondyla batesii</tp:taxon-name> and <tp:taxon-name>Cardiocondyla nigra</tp:taxon-name> as separate species. According to him, the first species is distributed in Iberian Peninsula and NW Africa [<xref ref-type="bibr" rid="B2">Agosti and Collingwood (1987a)</xref> recorded it also for Greece], and the latter – in the Iberian Peninsula, North Africa and Turkey. Most probably, both species have distributions that include Mediterranean areas and are absent from Bulgaria; their occurrence in this country needs confirmation.</p></tp:treatment-sec></tp:taxon-treatment><tp:taxon-treatment><tp:treatment-meta><mixed-citation publication-type="journal"><person-group><name><surname>Lapeva-Gjonova</surname><given-names>Albena</given-names></name></person-group><person-group><name><surname>Antonova</surname><given-names>Vera</given-names></name></person-group><person-group><name><surname>Radchenko</surname><given-names>Alexander G.</given-names></name></person-group><person-group><name><surname>Atanasova</surname><given-names>Maria</given-names></name></person-group><article-title>Catalogue of the ants (Hymenoptera, Formicidae) of Bulgaria</article-title><source>Zookeys</source><day>14</day><month>10</month><year>2010</year><volume>2010</volume><issue>62</issue><fpage>1</fpage><lpage>124</lpage><pub-id pub-id-type="doi">10.3897/zookeys.62.430</pub-id></mixed-citation></tp:treatment-meta><tp:nomenclature><tp:taxon-name>
                        <tp:taxon-name-part taxon-name-part-type="genus">Cardiocondyla</tp:taxon-name-part> 
                        <tp:taxon-name-part taxon-name-part-type="species">stambuloffii</tp:taxon-name-part>
                    </tp:taxon-name><tp:taxon-authority>Forel, 1892</tp:taxon-authority></tp:nomenclature><tp:treatment-sec sec-type="Records"><title>Records</title><p>(<xref ref-type="fig" rid="F36">Map 36</xref>): <bold>Bulgaria</bold> (<xref ref-type="bibr" rid="B2">Agosti and Collingwood 1987a</xref>); <bold>Eastern Stara Planina Mts:</bold> Sliven (<xref ref-type="bibr" rid="B76">Hubenov et al. 1998</xref>); <bold>Northern</bold> <bold>Black Sea coast</bold>: Albena, St. St. Konstantin and Elena, Varna, Obzor vill. (<xref ref-type="bibr" rid="B24">Atanassov and Dlusskij 1992</xref>); <bold>Southern Black Sea coast</bold>: Burgas (<xref ref-type="bibr" rid="B67">Forel 1892</xref>, <xref ref-type="bibr" rid="B101">Pisarski 1962</xref>, <xref ref-type="bibr" rid="B24">Atanassov and Dlusskij 1992</xref>, <xref ref-type="bibr" rid="B109">Radchenko 1995b</xref>, <xref ref-type="bibr" rid="B76">Hubenov et al. 1998</xref>, <xref ref-type="bibr" rid="B147">Seifert 2003b</xref>), Pomorie, Sozopol (<xref ref-type="bibr" rid="B67">Forel 1892</xref>, <xref ref-type="bibr" rid="B24">Atanassov and Dlusskij 1992</xref>, <xref ref-type="bibr" rid="B147">Seifert 2003b</xref>), Tsarevo (<xref ref-type="bibr" rid="B24">Atanassov and Dlusskij 1992</xref>, <xref ref-type="bibr" rid="B76">Hubenov et al. 1998</xref>), Arkutino, Ahtopol (<xref ref-type="bibr" rid="B24">Atanassov and Dlusskij 1992</xref>).</p></tp:treatment-sec></tp:taxon-treatment></tp:taxon-treatment><tp:taxon-treatment><tp:treatment-meta><mixed-citation publication-type="journal"><person-group><name><surname>Lapeva-Gjonova</surname><given-names>Albena</given-names></name></person-group><person-group><name><surname>Antonova</surname><given-names>Vera</given-names></name></person-group><person-group><name><surname>Radchenko</surname><given-names>Alexander G.</given-names></name></person-group><person-group><name><surname>Atanasova</surname><given-names>Maria</given-names></name></person-group><article-title>Catalogue of the ants (Hymenoptera, Formicidae) of Bulgaria</article-title><source>Zookeys</source><day>14</day><month>10</month><year>2010</year><volume>2010</volume><issue>62</issue><fpage>1</fpage><lpage>124</lpage><pub-id pub-id-type="doi">10.3897/zookeys.62.430</pub-id></mixed-citation></tp:treatment-meta><tp:nomenclature><label>Genus</label><tp:taxon-name>
                        <tp:taxon-name-part taxon-name-part-type="genus">Anergates</tp:taxon-name-part>
                    </tp:taxon-name><tp:taxon-authority>Forel, 1874</tp:taxon-authority></tp:nomenclature><tp:taxon-treatment><tp:treatment-meta><mixed-citation publication-type="journal"><person-group><name><surname>Lapeva-Gjonova</surname><given-names>Albena</given-names></name></person-group><person-group><name><surname>Antonova</surname><given-names>Vera</given-names></name></person-group><person-group><name><surname>Radchenko</surname><given-names>Alexander G.</given-names></name></person-group><person-group><name><surname>Atanasova</surname><given-names>Maria</given-names></name></person-group><article-title>Catalogue of the ants (Hymenoptera, Formicidae) of Bulgaria</article-title><source>Zookeys</source><day>14</day><month>10</month><year>2010</year><volume>2010</volume><issue>62</issue><fpage>1</fpage><lpage>124</lpage><pub-id pub-id-type="doi">10.3897/zookeys.62.430</pub-id></mixed-citation></tp:treatment-meta><tp:nomenclature><tp:taxon-name>
                        <tp:taxon-name-part taxon-name-part-type="genus">Anergates</tp:taxon-name-part>
                        <tp:taxon-name-part taxon-name-part-type="species">atratulus</tp:taxon-name-part>
                    </tp:taxon-name><tp:taxon-authority>(Schenck, 1852)</tp:taxon-authority></tp:nomenclature><tp:treatment-sec sec-type="Records"><title>Records</title><p>(<xref ref-type="fig" rid="F37">Map 37</xref>): <bold>Western Stara Planina Mts</bold>, <bold>Vitosha Mt.</bold>, <bold>Osogovska</bold> <bold>Planina Mt.</bold>, <bold>Rhodopi Mts</bold>, <bold>Northern Black Sea coast</bold>, <bold>Southern Black Sea coast</bold> (<xref ref-type="bibr" rid="B24">Atanassov and Dlusskij 1992</xref>).</p></tp:treatment-sec><tp:treatment-sec sec-type="Conservation Status"><title>Conservation Status:</title><p>Vulnerable D2 (IUCN).</p></tp:treatment-sec></tp:taxon-treatment></tp:taxon-treatment><tp:taxon-treatment><tp:treatment-meta><mixed-citation publication-type="journal"><person-group><name><surname>Lapeva-Gjonova</surname><given-names>Albena</given-names></name></person-group><person-group><name><surname>Antonova</surname><given-names>Vera</given-names></name></person-group><person-group><name><surname>Radchenko</surname><given-names>Alexander G.</given-names></name></person-group><person-group><name><surname>Atanasova</surname><given-names>Maria</given-names></name></person-group><article-title>Catalogue of the ants (Hymenoptera, Formicidae) of Bulgaria</article-title><source>Zookeys</source><day>14</day><month>10</month><year>2010</year><volume>2010</volume><issue>62</issue><fpage>1</fpage><lpage>124</lpage><pub-id pub-id-type="doi">10.3897/zookeys.62.430</pub-id></mixed-citation></tp:treatment-meta><tp:nomenclature><label>Genus</label><tp:taxon-name>
                        <tp:taxon-name-part taxon-name-part-type="genus">Tetramorium</tp:taxon-name-part>
                    </tp:taxon-name><tp:taxon-authority>Mayr, 1855</tp:taxon-authority></tp:nomenclature><tp:taxon-treatment><tp:treatment-meta><mixed-citation publication-type="journal"><person-group><name><surname>Lapeva-Gjonova</surname><given-names>Albena</given-names></name></person-group><person-group><name><surname>Antonova</surname><given-names>Vera</given-names></name></person-group><person-group><name><surname>Radchenko</surname><given-names>Alexander G.</given-names></name></person-group><person-group><name><surname>Atanasova</surname><given-names>Maria</given-names></name></person-group><article-title>Catalogue of the ants (Hymenoptera, Formicidae) of Bulgaria</article-title><source>Zookeys</source><day>14</day><month>10</month><year>2010</year><volume>2010</volume><issue>62</issue><fpage>1</fpage><lpage>124</lpage><pub-id pub-id-type="doi">10.3897/zookeys.62.430</pub-id></mixed-citation></tp:treatment-meta><tp:nomenclature><tp:taxon-name>
                        <tp:taxon-name-part taxon-name-part-type="genus">Tetramorium</tp:taxon-name-part>
                        <tp:taxon-name-part taxon-name-part-type="species">caespitum</tp:taxon-name-part>
                    </tp:taxon-name><tp:taxon-authority>(Linnaeus, 1758)</tp:taxon-authority></tp:nomenclature><tp:treatment-sec sec-type="Records"><title>Records</title><p>(<xref ref-type="fig" rid="F38">Map 38</xref>): <bold>Bulgaria</bold> (<xref ref-type="bibr" rid="B64">Emery 1914</xref>, <xref ref-type="bibr" rid="B2">Agosti and Collingwood 1987a</xref>, <xref ref-type="bibr" rid="B24">Atanassov and Dlusskij 1992</xref>); <bold>Western Predbalkan</bold>: Rachene river valley (<xref ref-type="bibr" rid="B159">Vassilev 1984</xref>); <bold>Central Predbalkan</bold>: Dermantsi vill. (Lukovit) (<xref ref-type="bibr" rid="B12">Atanassov 1934</xref>, <xref ref-type="bibr" rid="B13">1936</xref>); <bold>Western Stara Planina Mts:</bold> Vrattsata loc., Milanovo vill. (<xref ref-type="bibr" rid="B12">Atanassov 1934</xref>), Lakatnik station (<xref ref-type="bibr" rid="B13">Atanassov 1936</xref>), Chepan Mt. (Dragoman) (<xref ref-type="bibr" rid="B41">Borisova et al. 2005</xref>); <bold>Central Stara Planina Mts:</bold> Teteven (<xref ref-type="bibr" rid="B12">Atanassov 1934</xref>), Tsarichina peak (<xref ref-type="bibr" rid="B13">Atanassov 1936</xref>); <bold>Eastern Stara Planina Mts:</bold> Sliven (<xref ref-type="bibr" rid="B67">Forel 1892</xref>); <bold>Zemen Gorge</bold>: Skakavitsa vill., Zemen (<xref ref-type="bibr" rid="B13">Atanassov 1936</xref>), Zemen gorge (<xref ref-type="bibr" rid="B88">Lapeva-Gjonova 2004b</xref>); <bold>Sofia Basin</bold>: Boyana (<xref ref-type="bibr" rid="B12">Atanassov 1934</xref>); Pancharevo vill. (<xref ref-type="bibr" rid="B13">Atanassov 1936</xref>), Sofia (<xref ref-type="bibr" rid="B67">Forel 1892</xref>, <xref ref-type="bibr" rid="B91">Lapeva-Gjonova and Atanasova 2004</xref>, <xref ref-type="bibr" rid="B7">Antonova 2005</xref>, <xref ref-type="bibr" rid="B9">Antonova and Penev 2006</xref>, <xref ref-type="bibr" rid="B10">2008</xref>), surroundings of Sofia near Vladaya vill. (<xref ref-type="bibr" rid="B13">Atanasov 1936</xref>, <xref ref-type="bibr" rid="B9">Antonova and Penev 2006</xref>, <xref ref-type="bibr" rid="B10">2008</xref>); <bold>Lyulin Mt.:</bold>Mihaylovo district (<xref ref-type="bibr" rid="B13">Atanassov 1936</xref>); <bold>Vitosha Mt.</bold> (<xref ref-type="bibr" rid="B14">Atanassov 1952</xref>); <bold>Plana Mt.:</bold> Plana vill., Pasarel vill., Richov well loc. (Dolni okol vill.), Tsiganka peak (Pasarel vill.), Yovichina mogila peak (Popovyane vill.) (<xref ref-type="bibr" rid="B158">Vagalinski and Lapeva-Gjonova in press</xref>); <bold>Podbalkan Basins</bold>: Rose valley (<xref ref-type="bibr" rid="B25">Atanassov et al. 1955</xref>); <bold>Lozenska Planina Mt.</bold> (<xref ref-type="bibr" rid="B160">Vassilev and Evtimov 1973</xref>): German monastery (<xref ref-type="bibr" rid="B13">Atanassov 1936</xref>, <xref ref-type="bibr" rid="B10">Antonova and Penev 2008</xref>), north of Pasarel vill. (<xref ref-type="bibr" rid="B10">Antonova and Penev</xref> 2008); <bold>Thracian Lowland</bold>: Pazardzhik (<xref ref-type="bibr" rid="B67">Forel 1892</xref>, <xref ref-type="bibr" rid="B13">Atanassov 1936</xref>), Krichim (<xref ref-type="bibr" rid="B13">Atanassov 1936</xref>); <bold>Bakadzhik-Burgas district</bold>: Aytos (<xref ref-type="bibr" rid="B67">Forel 1892</xref>); <bold>Strandzha Mt.</bold> (<xref ref-type="bibr" rid="B11">Antonova et al. in press</xref>); <bold>Ograzhden Mt.</bold> (<xref ref-type="bibr" rid="B16">Atanassov 1964</xref>); <bold>Belasitsa Mt.</bold> (<xref ref-type="bibr" rid="B16">Atanassov 1964</xref>); <bold>Krupnik-Sandanski-Petrich Valley</bold>: west of Petrich (<xref ref-type="bibr" rid="B16">Atanassov 1964</xref>); <bold>Dupnitsa Basin</bold>: Dupnitsa; <bold>Rila Mt</bold>.: Rilska river valley (<xref ref-type="bibr" rid="B67">Forel 1892</xref>), Kostenets, Borovets (<xref ref-type="bibr" rid="B13">Atanassov 1936</xref>); <bold>Slavianka Mt.</bold> (<xref ref-type="bibr" rid="B13">Atanassov 1936</xref>); <bold>Mesta Valley</bold>: Petrelik vill. (Gotse Delchev) (<xref ref-type="bibr" rid="B88">Lapeva-Gjonova 2004b</xref>); <bold>Western Rhodopi Mts:</bold> Asenovgrad (<xref ref-type="bibr" rid="B67">Forel 1892</xref>), Peshtera (<xref ref-type="bibr" rid="B13">Atanassov 1936</xref>, <xref ref-type="bibr" rid="B89">Lapeva-Gjonova in press (a)</xref>), Batak, Devin, Smolyan, Rakitovo, Velingrad, Dospat (<xref ref-type="bibr" rid="B89">Lapeva-Gjonova in press (a)</xref>); <bold>Eastern Rhodopi Mts:</bold> Dedets vill. (Zlatograd), Byal Izvor vill. (Arda), Beli Plast vill. (Kardzhali), Kokiche vill. (Kardzhali), Momchilgrad, Madzharovo, Malko Popovo vill. (Madzharovo), between Dabovetz and Kamilski dol vill. (Ivaylovgrad), between Odrintsi and Svirachi vill. (Ivaylovgrad), Svirachi vill. (Ivaylovgrad) (<xref ref-type="bibr" rid="B87">Lapeva-Gjonova 2004a</xref>); <bold>Southern Black Sea coast</bold>: Pomorie, Burgas, Sozopol, Veselie vill. (<xref ref-type="bibr" rid="B67">Forel 1892</xref>), Maslen nos, Mandra lake (<xref ref-type="bibr" rid="B12">Atanassov 1934</xref>), Nesebar (<xref ref-type="bibr" rid="B31">Barrett 1970</xref>).</p></tp:treatment-sec><tp:treatment-sec sec-type="Notes"><title>Notes:</title><p>According to <xref ref-type="bibr" rid="B128">Schlick-Steiner et al. (2006b)</xref> the <tp:taxon-name>Tetramorium caespitum/impurum</tp:taxon-name> complex comprises seven Palaearctic species. The taxonomy of the complex is not properly resolved and we assume that there are several cryptic species related to <tp:taxon-name>Tetramorium caespitum</tp:taxon-name> in Bulgaria.</p></tp:treatment-sec></tp:taxon-treatment><tp:taxon-treatment><tp:treatment-meta><mixed-citation publication-type="journal"><person-group><name><surname>Lapeva-Gjonova</surname><given-names>Albena</given-names></name></person-group><person-group><name><surname>Antonova</surname><given-names>Vera</given-names></name></person-group><person-group><name><surname>Radchenko</surname><given-names>Alexander G.</given-names></name></person-group><person-group><name><surname>Atanasova</surname><given-names>Maria</given-names></name></person-group><article-title>Catalogue of the ants (Hymenoptera, Formicidae) of Bulgaria</article-title><source>Zookeys</source><day>14</day><month>10</month><year>2010</year><volume>2010</volume><issue>62</issue><fpage>1</fpage><lpage>124</lpage><pub-id pub-id-type="doi">10.3897/zookeys.62.430</pub-id></mixed-citation></tp:treatment-meta><tp:nomenclature><tp:taxon-name>
                        <tp:taxon-name-part taxon-name-part-type="genus">Tetramorium</tp:taxon-name-part> 
                        <tp:taxon-name-part taxon-name-part-type="species">chefketi</tp:taxon-name-part>
                    </tp:taxon-name><tp:taxon-authority>Forel, 1911</tp:taxon-authority><tp:nomenclature-citation-list><tp:nomenclature-citation><tp:taxon-name>Tetramorium taurocaucasicum</tp:taxon-name><comment> Arnoldi, 1968</comment></tp:nomenclature-citation><tp:nomenclature-citation><tp:taxon-name>Tetramorium forte</tp:taxon-name><comment> Forel, 1904 (part., material from Balkans, East Europe, Caucasus and Middle Asia)</comment></tp:nomenclature-citation><tp:nomenclature-citation><tp:taxon-name>Tetramorium moravicum</tp:taxon-name><comment>: <xref ref-type="bibr" rid="B2">Agosti and Collingwood, 1987a</xref>, <xref ref-type="bibr" rid="B3">b</xref>, misidentification, <italic>nec</italic> Kratochvil, 1941</comment></tp:nomenclature-citation><tp:nomenclature-citation><tp:taxon-name>Tetramorium forte</tp:taxon-name><comment>: <xref ref-type="bibr" rid="B2">Agosti and Collingwood 1987a</xref>; <xref ref-type="bibr" rid="B24">Atanassov and Dlusskij 1992</xref>; <xref ref-type="bibr" rid="B87">Lapeva-Gjonova 2004a</xref>; <xref ref-type="bibr" rid="B91">Lapeva-Gjonova and Atanasova 2004</xref>; <xref ref-type="bibr" rid="B7">Antonova 2005</xref>; <xref ref-type="bibr" rid="B41">Borisova et al. 2005</xref></comment></tp:nomenclature-citation><!--PageBreak--></tp:nomenclature-citation-list></tp:nomenclature><tp:treatment-sec sec-type="Records"><title>Records</title><p>(<xref ref-type="fig" rid="F39">Map 39</xref>): <bold>Bulgaria</bold> (<xref ref-type="bibr" rid="B2">Agosti and Collingwood 1987a</xref>); <bold>Eastern Danubian Plain</bold>: Ludogorie-Dobrudzha district (<xref ref-type="bibr" rid="B24">Atanassov and Dlusskij 1992</xref>); <bold>Stara Planina Mts</bold> (<xref ref-type="bibr" rid="B24">Atanassov and Dlusskij 1992</xref>); <bold>Western Stara Planina Mts:</bold> Chepan Mt. (Dragoman) (<xref ref-type="bibr" rid="B41">Borisova et al. 2005</xref>); <bold>Sofia Basin</bold>: Sofia [<xref ref-type="bibr" rid="B91">Lapeva-Gjonova and Atanasova 2004</xref> and <xref ref-type="bibr" rid="B7">Antonova 2005</xref> (as <tp:taxon-name>Tetramorium forte</tp:taxon-name>), <xref ref-type="bibr" rid="B9">Antonova and Penev 2006</xref>, <xref ref-type="bibr" rid="B10">2008</xref>], surroundings of Sofia (<xref ref-type="bibr" rid="B9">Antonova and Penev 2006</xref>); <bold>Vitosha Mt.</bold> (<xref ref-type="bibr" rid="B14">Atanassov 1952</xref>, <xref ref-type="bibr" rid="B24">Atanassov and Dlusskij 1992</xref>); <bold>Lozenska Planina Mt</bold>.: near German monastery (<xref ref-type="bibr" rid="B10">Antonova and Penev 2008</xref>); <bold>Thracian Lowland</bold>: Harmanli [<xref ref-type="bibr" rid="B26">Atanassov and Vassileva 1976</xref> (as <tp:taxon-name>Tetramorium taurocaucasicum</tp:taxon-name>)]; <bold>Strandzha Mt.</bold> (<xref ref-type="bibr" rid="B24">Atanassov and Dlusskij 1992</xref>, <xref ref-type="bibr" rid="B11">Antonova et al. in press</xref>); <bold>Belasitsa Mt.</bold> (<xref ref-type="bibr" rid="B24">Atanassov and Dlusskij 1992</xref>); <bold>Boboshevo-Simitli Valley</bold>: Kocherinovo, Blagoevgrad (<xref ref-type="bibr" rid="B53">Csősz et al. 2007</xref>); <bold>Pirin Mt.</bold> (<xref ref-type="bibr" rid="B24">Atanassov and Dlusskij 1992</xref>); <bold>Rhodopi Mts</bold> (<xref ref-type="bibr" rid="B24">Atanassov and Dlusskij 1992</xref>); <bold>Eastern Rhodopi Mts:</bold> Kokiche vill. (Kardzhali), Madzharovo municipality, Byal Izvor vill. (Arda), Beli Plast vill. (Kardzhali), Malko Popovo vill. (Madzharovo), between Dabovets and Kamilski dol vill. (Ivaylovgrad), between Odrintsi vill. and Svirachi vill. (Ivaylovgrad), Svirachi vill. (<xref ref-type="bibr" rid="B87">Lapeva-Gjonova 2004a</xref>); <bold>Southern Black Sea coast</bold>: Primorsko [<xref ref-type="bibr" rid="B26">Atanassov and Vassileva 1976</xref>, <xref ref-type="bibr" rid="B76">Hubenov et al. 1998</xref> (as <tp:taxon-name>Tetramorium taurocaucasicum</tp:taxon-name>)], Maslen nos [<xref ref-type="bibr" rid="B26">Atanassov and Vassileva 1976</xref> (as <tp:taxon-name>Tetramorium taurocaucasicum</tp:taxon-name>)], Burgas (<xref ref-type="bibr" rid="B53">Csősz et al. 2007</xref>).</p></tp:treatment-sec><tp:treatment-sec sec-type="Notes"><title>Notes:</title><p><xref ref-type="bibr" rid="B2">Agosti and Collingwood (1987a)</xref> recorded <tp:taxon-name>Tetramorium forte</tp:taxon-name> and <tp:taxon-name>Tetramorium moravicum</tp:taxon-name> from Bulgaria, but <xref ref-type="bibr" rid="B24">Atanassov and Dlusskij (1992)</xref> treated <tp:taxon-name>Tetramorium moravicum</tp:taxon-name>, as well as <tp:taxon-name>Tetramorium taurocaucasicum</tp:taxon-name>, as junior synonyms of <tp:taxon-name>Tetramorium forte</tp:taxon-name>. The complicate taxonomic history of this species was resolved recently by <xref ref-type="bibr" rid="B53">Csősz et al. 2007</xref> (for some more details see also <xref ref-type="bibr" rid="B116">Radchenko et al. 1998</xref>, <xref ref-type="bibr" rid="B57">Czechowski et al. 2002</xref>, <xref ref-type="bibr" rid="B73">Güsten et al. 2006</xref>).</p></tp:treatment-sec></tp:taxon-treatment><tp:taxon-treatment><tp:treatment-meta><mixed-citation publication-type="journal"><person-group><name><surname>Lapeva-Gjonova</surname><given-names>Albena</given-names></name></person-group><person-group><name><surname>Antonova</surname><given-names>Vera</given-names></name></person-group><person-group><name><surname>Radchenko</surname><given-names>Alexander G.</given-names></name></person-group><person-group><name><surname>Atanasova</surname><given-names>Maria</given-names></name></person-group><article-title>Catalogue of the ants (Hymenoptera, Formicidae) of Bulgaria</article-title><source>Zookeys</source><day>14</day><month>10</month><year>2010</year><volume>2010</volume><issue>62</issue><fpage>1</fpage><lpage>124</lpage><pub-id pub-id-type="doi">10.3897/zookeys.62.430</pub-id></mixed-citation></tp:treatment-meta><tp:nomenclature><tp:taxon-name>
                        <tp:taxon-name-part taxon-name-part-type="genus">Tetramorium</tp:taxon-name-part>
                        <tp:taxon-name-part taxon-name-part-type="species">diomedeum</tp:taxon-name-part>
                    </tp:taxon-name><tp:taxon-authority>Emery, 1908</tp:taxon-authority></tp:nomenclature><tp:treatment-sec sec-type="Record"><title>Record</title><p>(<xref ref-type="fig" rid="F39">Map 39</xref>): <bold>Southern Black Sea coast</bold>: Ahtopol (<xref ref-type="bibr" rid="B54">Csősz and Schulz 2010</xref>).</p></tp:treatment-sec></tp:taxon-treatment><tp:taxon-treatment><tp:treatment-meta><mixed-citation publication-type="journal"><person-group><name><surname>Lapeva-Gjonova</surname><given-names>Albena</given-names></name></person-group><person-group><name><surname>Antonova</surname><given-names>Vera</given-names></name></person-group><person-group><name><surname>Radchenko</surname><given-names>Alexander G.</given-names></name></person-group><person-group><name><surname>Atanasova</surname><given-names>Maria</given-names></name></person-group><article-title>Catalogue of the ants (Hymenoptera, Formicidae) of Bulgaria</article-title><source>Zookeys</source><day>14</day><month>10</month><year>2010</year><volume>2010</volume><issue>62</issue><fpage>1</fpage><lpage>124</lpage><pub-id pub-id-type="doi">10.3897/zookeys.62.430</pub-id></mixed-citation></tp:treatment-meta><tp:nomenclature><tp:taxon-name>
                        <tp:taxon-name-part taxon-name-part-type="genus">Tetramorium</tp:taxon-name-part>
                        <tp:taxon-name-part taxon-name-part-type="species">ferox</tp:taxon-name-part>
                    </tp:taxon-name><tp:taxon-authority>Ruzsky, 1903</tp:taxon-authority></tp:nomenclature><tp:treatment-sec sec-type="Records"><title>Records</title><p>(<xref ref-type="fig" rid="F39">Map 39</xref>): <bold>Bulgaria</bold> (<xref ref-type="bibr" rid="B2">Agosti and Collingwood 1987a</xref>, <xref ref-type="bibr" rid="B24">Atanassov and Dlusskij 1992</xref>); <bold>Podbalkan Basins</bold>: Kalofer (<xref ref-type="bibr" rid="B26">Atanassov and Vassileva 1976</xref>); <bold>Krupnik-Sandanski-Petrich Valley</bold>: Sandanski (<xref ref-type="bibr" rid="B26">Atanassov and Vassileva 1976</xref>); <bold>Western Rhodopi Mts:</bold> Smilyan vill. (<xref ref-type="bibr" rid="B74">Hlaváč et al. 2007</xref>); <bold>Eastern</bold> <bold>Rhodopi Mts:</bold> Kardzhali (<xref ref-type="bibr" rid="B54">Csősz and Schulz 2010</xref>); <bold>Southern Black Sea coast</bold>: Dolno Ezerovo (Burgas) (<xref ref-type="bibr" rid="B54">Csősz and Schulz 2010</xref>).</p></tp:treatment-sec></tp:taxon-treatment><tp:taxon-treatment><tp:treatment-meta><mixed-citation publication-type="journal"><person-group><name><surname>Lapeva-Gjonova</surname><given-names>Albena</given-names></name></person-group><person-group><name><surname>Antonova</surname><given-names>Vera</given-names></name></person-group><person-group><name><surname>Radchenko</surname><given-names>Alexander G.</given-names></name></person-group><person-group><name><surname>Atanasova</surname><given-names>Maria</given-names></name></person-group><article-title>Catalogue of the ants (Hymenoptera, Formicidae) of Bulgaria</article-title><source>Zookeys</source><day>14</day><month>10</month><year>2010</year><volume>2010</volume><issue>62</issue><fpage>1</fpage><lpage>124</lpage><pub-id pub-id-type="doi">10.3897/zookeys.62.430</pub-id></mixed-citation></tp:treatment-meta><tp:nomenclature><tp:taxon-name>
                        <tp:taxon-name-part taxon-name-part-type="genus">Tetramorium</tp:taxon-name-part>
                        <tp:taxon-name-part taxon-name-part-type="species">hungaricum</tp:taxon-name-part>
                    </tp:taxon-name><tp:taxon-authority>(Röszler, 1935)</tp:taxon-authority></tp:nomenclature><tp:treatment-sec sec-type="Records"><title>Records</title><p>(<xref ref-type="fig" rid="F40">Map 40</xref>): <bold>Bulgaria</bold> (<xref ref-type="bibr" rid="B2">Agosti and Collingwood 1987a</xref>, <xref ref-type="bibr" rid="B24">Atanassov and Dlusskij 1992</xref>); <bold>Central Predbalkan</bold>: Dermantsi vill. (Lukovit) [<xref ref-type="bibr" rid="B13">Atanassov 1936</xref> <!--PageBreak-->(as <tp:taxon-name>Tetramorium caespitum semilaeve</tp:taxon-name>)]; <bold>Sofia Basin</bold>: Sofia [<xref ref-type="bibr" rid="B91">Lapeva-Gjonova and Atanasova 2004</xref> (as <tp:taxon-name>Tetramorium semilaeve</tp:taxon-name>), <xref ref-type="bibr" rid="B7">Antonova 2005</xref>, <xref ref-type="bibr" rid="B9">Antonova and Penev 2006</xref>, <xref ref-type="bibr" rid="B10">2008</xref>]; <bold>Plana Mt.:</bold> Kokalyane vill. (<xref ref-type="bibr" rid="B155">Steiner et al. 2005</xref>); <bold>Belasitsa Mt.:</bold> at the foot of Belasitsa Mt. [<xref ref-type="bibr" rid="B16">Atanassov 1964</xref> (as <tp:taxon-name>Tetramorium caespitum semilaeve</tp:taxon-name>)]; <bold>Krupnik-Sandanski-Petrich Valley</bold>: Kresna [<xref ref-type="bibr" rid="B13">Atanassov 1936</xref> (as <tp:taxon-name>Tetramorium caespitum semilaeve</tp:taxon-name>)], around Mitino vill. [<xref ref-type="bibr" rid="B16">Atanassov 1964</xref> (as <tp:taxon-name>Tetramorium caespitum semilaeve</tp:taxon-name>)]; Sandanski (<xref ref-type="bibr" rid="B51">Csősz and Markó 2004</xref>), Rupite (<xref ref-type="bibr" rid="B155">Steiner et al. 2005</xref>); <bold>Eastern Rhodopi Mts:</bold> Byal Izvor vill. (Arda), Zhelezino vill. (Ivaylovgrad), between Odrintsi vill. and Svirachi vill. (Ivaylovgrad) [<xref ref-type="bibr" rid="B87">Lapeva-Gjonova 2004a</xref> (as <tp:taxon-name>Tetramorium semilaeve</tp:taxon-name>)]; <bold>Northern Black Sea coast</bold>: Varna [<xref ref-type="bibr" rid="B51">Csősz and Markó 2004</xref> (as <tp:taxon-name>Tetramorium semilaeve</tp:taxon-name>)].</p></tp:treatment-sec><tp:treatment-sec sec-type="Notes"><title>Notes:</title><p>This species, primarily described as a subspecies of <tp:taxon-name>Tetramorium caespitum</tp:taxon-name>, was raised to species rank by <xref ref-type="bibr" rid="B121">Röszler (1951)</xref>, but this name was then forgotten for many years, until <xref ref-type="bibr" rid="B51">Csősz and Markó (2004)</xref> redescribed it. The latter authors considered <tp:taxon-name>Tetramorium hungaricum</tp:taxon-name> as a Ponto-Caspian or Balkan element.</p></tp:treatment-sec></tp:taxon-treatment><tp:taxon-treatment><tp:treatment-meta><mixed-citation publication-type="journal"><person-group><name><surname>Lapeva-Gjonova</surname><given-names>Albena</given-names></name></person-group><person-group><name><surname>Antonova</surname><given-names>Vera</given-names></name></person-group><person-group><name><surname>Radchenko</surname><given-names>Alexander G.</given-names></name></person-group><person-group><name><surname>Atanasova</surname><given-names>Maria</given-names></name></person-group><article-title>Catalogue of the ants (Hymenoptera, Formicidae) of Bulgaria</article-title><source>Zookeys</source><day>14</day><month>10</month><year>2010</year><volume>2010</volume><issue>62</issue><fpage>1</fpage><lpage>124</lpage><pub-id pub-id-type="doi">10.3897/zookeys.62.430</pub-id></mixed-citation></tp:treatment-meta><tp:nomenclature><tp:taxon-name>
                        <tp:taxon-name-part taxon-name-part-type="genus">Tetramorium</tp:taxon-name-part>
                        <tp:taxon-name-part taxon-name-part-type="species">moravicum</tp:taxon-name-part>
                    </tp:taxon-name><tp:taxon-authority>Kratochvil, 1941</tp:taxon-authority></tp:nomenclature><tp:treatment-sec sec-type="Records"><title>Records</title><p>(<xref ref-type="fig" rid="F40">Map 40</xref>): <bold>Bulgaria</bold> (<xref ref-type="bibr" rid="B54">Csősz and Schulz 2010</xref>); <bold>Sofia Basin</bold>: Sofia (<xref ref-type="bibr" rid="B9">Antonova and Penev 2006</xref>); <bold>Plana Mt.:</bold> Kokalyane vill. (<xref ref-type="bibr" rid="B155">Steiner et al. 2005</xref>), Peyova buka hut (Pasarel vill.) (<xref ref-type="bibr" rid="B158">Vagalinski and Lapeva-Gjonova in press</xref>); <bold>Lozenska Planina Mt.:</bold> near German monastery (<xref ref-type="bibr" rid="B10">Antonova and Penev 2008</xref>); <bold>Strandzha Mt.:</bold> Malko Tarnovo (<xref ref-type="bibr" rid="B53">Csősz et al. 2007</xref>); <bold>Boboshevo-Simitli Valley</bold>: Blagoevgrad (<xref ref-type="bibr" rid="B53">Csősz et al. 2007</xref>); <bold>Western Rhodopi Mts:</bold> Dospat (<xref ref-type="bibr" rid="B89">Lapeva-Gjonova in press (a)</xref>).</p></tp:treatment-sec></tp:taxon-treatment></tp:taxon-treatment><tp:taxon-treatment><tp:treatment-meta><mixed-citation publication-type="journal"><person-group><name><surname>Lapeva-Gjonova</surname><given-names>Albena</given-names></name></person-group><person-group><name><surname>Antonova</surname><given-names>Vera</given-names></name></person-group><person-group><name><surname>Radchenko</surname><given-names>Alexander G.</given-names></name></person-group><person-group><name><surname>Atanasova</surname><given-names>Maria</given-names></name></person-group><article-title>Catalogue of the ants (Hymenoptera, Formicidae) of Bulgaria</article-title><source>Zookeys</source><day>14</day><month>10</month><year>2010</year><volume>2010</volume><issue>62</issue><fpage>1</fpage><lpage>124</lpage><pub-id pub-id-type="doi">10.3897/zookeys.62.430</pub-id></mixed-citation></tp:treatment-meta><tp:nomenclature><label>Genus</label><tp:taxon-name>
                        <tp:taxon-name-part taxon-name-part-type="genus">Strongylognathus</tp:taxon-name-part>
                    </tp:taxon-name><tp:taxon-authority>Mayr, 1853</tp:taxon-authority></tp:nomenclature><tp:taxon-treatment><tp:treatment-meta><mixed-citation publication-type="journal"><person-group><name><surname>Lapeva-Gjonova</surname><given-names>Albena</given-names></name></person-group><person-group><name><surname>Antonova</surname><given-names>Vera</given-names></name></person-group><person-group><name><surname>Radchenko</surname><given-names>Alexander G.</given-names></name></person-group><person-group><name><surname>Atanasova</surname><given-names>Maria</given-names></name></person-group><article-title>Catalogue of the ants (Hymenoptera, Formicidae) of Bulgaria</article-title><source>Zookeys</source><day>14</day><month>10</month><year>2010</year><volume>2010</volume><issue>62</issue><fpage>1</fpage><lpage>124</lpage><pub-id pub-id-type="doi">10.3897/zookeys.62.430</pub-id></mixed-citation></tp:treatment-meta><tp:nomenclature><tp:taxon-name>
                        <tp:taxon-name-part taxon-name-part-type="genus">Strongylognathus</tp:taxon-name-part>
                        <tp:taxon-name-part taxon-name-part-type="species">kratochvili</tp:taxon-name-part>
                    </tp:taxon-name><tp:taxon-authority>Silhavy, 1937</tp:taxon-authority><tp:nomenclature-citation-list><tp:nomenclature-citation><tp:taxon-name>Strongylognathus bulgaricus</tp:taxon-name><comment> Pisarski, 1966 (see Notes below).</comment></tp:nomenclature-citation></tp:nomenclature-citation-list></tp:nomenclature><tp:treatment-sec sec-type="Records"><title>Records</title><p>(<xref ref-type="fig" rid="F41">Map 41</xref>): <bold>Central Predbalkan</bold>: Veliko Tarnovo (<xref ref-type="bibr" rid="B163">Viehmeyer 1922</xref>), Preobrazhenski monastery (10 km by Veliko Tarnovo), Dryanovo (<xref ref-type="bibr" rid="B24">Atanassov and Dlusskij 1992</xref>); <bold>Eastern Predbalkan</bold>: Veliki Preslav (<xref ref-type="bibr" rid="B24">Atanassov and Dlusskij 1992</xref>).</p></tp:treatment-sec><tp:treatment-sec sec-type="Notes"><title>Notes:</title><p><xref ref-type="bibr" rid="B163">Viehmeyer (1922)</xref> described <tp:taxon-name>Strongylognathus huberi rehbinderi var. bulgarica</tp:taxon-name> from Bulgaria, but this name is unavailable (quadrinomen). Later <xref ref-type="bibr" rid="B102">Pisarski (1966)</xref> proposed the first available name for this form (<tp:taxon-name>Strongylognathus rehbinderi bulgaricus</tp:taxon-name>) and considered <tp:taxon-name>Strongylognathus kratochvili</tp:taxon-name> as its junior synonym. Nevertheless, based on the <xref ref-type="bibr" rid="B77">International Code of Zoological Nomenclature (1999)</xref> the author of <tp:taxon-name>Strongylognathus bulgaricus</tp:taxon-name> is <xref ref-type="bibr" rid="B102">Pisarski (1966)</xref>, thus the name <tp:taxon-name>Strongylognathus kratochvili</tp:taxon-name> has priority. <xref ref-type="bibr" rid="B24">Atanassov and Dlusskij (1992)</xref> recorded this species as <tp:taxon-name>Strongylognathus bulgaricus</tp:taxon-name>.</p></tp:treatment-sec><tp:treatment-sec sec-type="Conservation Status"><title>Conservation Status:</title><p>Vulnerable D2 (IUCN).<!--PageBreak--></p></tp:treatment-sec></tp:taxon-treatment><tp:taxon-treatment><tp:treatment-meta><mixed-citation publication-type="journal"><person-group><name><surname>Lapeva-Gjonova</surname><given-names>Albena</given-names></name></person-group><person-group><name><surname>Antonova</surname><given-names>Vera</given-names></name></person-group><person-group><name><surname>Radchenko</surname><given-names>Alexander G.</given-names></name></person-group><person-group><name><surname>Atanasova</surname><given-names>Maria</given-names></name></person-group><article-title>Catalogue of the ants (Hymenoptera, Formicidae) of Bulgaria</article-title><source>Zookeys</source><day>14</day><month>10</month><year>2010</year><volume>2010</volume><issue>62</issue><fpage>1</fpage><lpage>124</lpage><pub-id pub-id-type="doi">10.3897/zookeys.62.430</pub-id></mixed-citation></tp:treatment-meta><tp:nomenclature><tp:taxon-name>
                        <tp:taxon-name-part taxon-name-part-type="genus">Strongylognathus</tp:taxon-name-part>
                        <tp:taxon-name-part taxon-name-part-type="species">testaceus</tp:taxon-name-part>
                    </tp:taxon-name><tp:taxon-authority>(Schenck, 1852)</tp:taxon-authority></tp:nomenclature><tp:treatment-sec sec-type="Records"><title>Records</title><p>(<xref ref-type="fig" rid="F41">Map 41</xref>): <bold>Bulgaria</bold> (<xref ref-type="bibr" rid="B2">Agosti and Collingwood 1987a</xref>, <xref ref-type="bibr" rid="B24">Atanassov and Dlusskij 1992</xref>); <bold>Krupnik-Sandanski-Petrich Valley</bold>: Kozhuh Mt. (<xref ref-type="bibr" rid="B16">Atanassov 1964</xref>); <bold>Belasitsa Mt.</bold> (<xref ref-type="bibr" rid="B16">Atanassov 1964</xref>, <xref ref-type="bibr" rid="B76">Hubenov et al. 1998</xref>); <bold>Eastern</bold> <bold>Rhodopi Mts:</bold> Dedets vill. (Zlatograd) (<xref ref-type="bibr" rid="B87">Lapeva-Gjonova 2004a</xref>); <bold>Southern Black Sea coast</bold>: Ahtopol (<xref ref-type="bibr" rid="B26">Atanassov and Vassileva 1976</xref>).</p></tp:treatment-sec></tp:taxon-treatment></tp:taxon-treatment><tp:treatment-sec><!--Section generated to contain objects referenced in tp:taxon-treatment.--><fig id="F6" position="float" orientation="portrait"><label>Map 6.</label><graphic xmlns:xlink="http://www.w3.org/1999/xlink" xlink:href="ZooKeys-062-001-g006.jpg" position="float" orientation="portrait" xlink:type="simple"/></fig><fig id="F7" position="float" orientation="portrait"><label>Map 7.</label><graphic xmlns:xlink="http://www.w3.org/1999/xlink" xlink:href="ZooKeys-062-001-g007.jpg" position="float" orientation="portrait" xlink:type="simple"/></fig><fig id="F8" position="float" orientation="portrait"><label>Map 8.</label><graphic xmlns:xlink="http://www.w3.org/1999/xlink" xlink:href="ZooKeys-062-001-g008.jpg" position="float" orientation="portrait" xlink:type="simple"/></fig><fig id="F9" position="float" orientation="portrait"><label>Map 9.</label><graphic xmlns:xlink="http://www.w3.org/1999/xlink" xlink:href="ZooKeys-062-001-g009.jpg" position="float" orientation="portrait" xlink:type="simple"/></fig><fig id="F10" position="float" orientation="portrait"><label>Map 10.</label><graphic xmlns:xlink="http://www.w3.org/1999/xlink" xlink:href="ZooKeys-062-001-g010.jpg" position="float" orientation="portrait" xlink:type="simple"/></fig><fig id="F11" position="float" orientation="portrait"><label>Map 11.</label><graphic xmlns:xlink="http://www.w3.org/1999/xlink" xlink:href="ZooKeys-062-001-g011.jpg" position="float" orientation="portrait" xlink:type="simple"/></fig><fig id="F12" position="float" orientation="portrait"><label>Map 12.</label><graphic xmlns:xlink="http://www.w3.org/1999/xlink" xlink:href="ZooKeys-062-001-g012.jpg" position="float" orientation="portrait" xlink:type="simple"/></fig><fig id="F13" position="float" orientation="portrait"><label>Map 13.</label><graphic xmlns:xlink="http://www.w3.org/1999/xlink" xlink:href="ZooKeys-062-001-g013.jpg" position="float" orientation="portrait" xlink:type="simple"/></fig><fig id="F14" position="float" orientation="portrait"><label>Map 14.</label><graphic xmlns:xlink="http://www.w3.org/1999/xlink" xlink:href="ZooKeys-062-001-g014.jpg" position="float" orientation="portrait" xlink:type="simple"/></fig><fig id="F15" position="float" orientation="portrait"><label>Map 15.</label><graphic xmlns:xlink="http://www.w3.org/1999/xlink" xlink:href="ZooKeys-062-001-g015.jpg" position="float" orientation="portrait" xlink:type="simple"/></fig><fig id="F16" position="float" orientation="portrait"><label>Map 16.</label><graphic xmlns:xlink="http://www.w3.org/1999/xlink" xlink:href="ZooKeys-062-001-g016.jpg" position="float" orientation="portrait" xlink:type="simple"/></fig><fig id="F17" position="float" orientation="portrait"><label>Map 17.</label><graphic xmlns:xlink="http://www.w3.org/1999/xlink" xlink:href="ZooKeys-062-001-g017.jpg" position="float" orientation="portrait" xlink:type="simple"/></fig><fig id="F18" position="float" orientation="portrait"><label>Map 18.</label><graphic xmlns:xlink="http://www.w3.org/1999/xlink" xlink:href="ZooKeys-062-001-g018.jpg" position="float" orientation="portrait" xlink:type="simple"/></fig><fig id="F19" position="float" orientation="portrait"><label>Map 19.</label><graphic xmlns:xlink="http://www.w3.org/1999/xlink" xlink:href="ZooKeys-062-001-g019.jpg" position="float" orientation="portrait" xlink:type="simple"/></fig><fig id="F20" position="float" orientation="portrait"><label>Map 20.</label><graphic xmlns:xlink="http://www.w3.org/1999/xlink" xlink:href="ZooKeys-062-001-g020.jpg" position="float" orientation="portrait" xlink:type="simple"/></fig><fig id="F21" position="float" orientation="portrait"><label>Map 21.</label><graphic xmlns:xlink="http://www.w3.org/1999/xlink" xlink:href="ZooKeys-062-001-g021.jpg" position="float" orientation="portrait" xlink:type="simple"/></fig><fig id="F22" position="float" orientation="portrait"><label>Map 22.</label><graphic xmlns:xlink="http://www.w3.org/1999/xlink" xlink:href="ZooKeys-062-001-g022.jpg" position="float" orientation="portrait" xlink:type="simple"/></fig><fig id="F23" position="float" orientation="portrait"><label>Map 23.</label><graphic xmlns:xlink="http://www.w3.org/1999/xlink" xlink:href="ZooKeys-062-001-g023.jpg" position="float" orientation="portrait" xlink:type="simple"/></fig><fig id="F24" position="float" orientation="portrait"><label>Map 24.</label><graphic xmlns:xlink="http://www.w3.org/1999/xlink" xlink:href="ZooKeys-062-001-g024.jpg" position="float" orientation="portrait" xlink:type="simple"/></fig><fig id="F25" position="float" orientation="portrait"><label>Map 25.</label><graphic xmlns:xlink="http://www.w3.org/1999/xlink" xlink:href="ZooKeys-062-001-g025.jpg" position="float" orientation="portrait" xlink:type="simple"/></fig><fig id="F26" position="float" orientation="portrait"><label>Map 26.</label><graphic xmlns:xlink="http://www.w3.org/1999/xlink" xlink:href="ZooKeys-062-001-g026.jpg" position="float" orientation="portrait" xlink:type="simple"/></fig><fig id="F27" position="float" orientation="portrait"><label>Map 27.</label><graphic xmlns:xlink="http://www.w3.org/1999/xlink" xlink:href="ZooKeys-062-001-g027.jpg" position="float" orientation="portrait" xlink:type="simple"/></fig><fig id="F28" position="float" orientation="portrait"><label>Map 28.</label><graphic xmlns:xlink="http://www.w3.org/1999/xlink" xlink:href="ZooKeys-062-001-g028.jpg" position="float" orientation="portrait" xlink:type="simple"/></fig><fig id="F29" position="float" orientation="portrait"><label>Map 29.</label><graphic xmlns:xlink="http://www.w3.org/1999/xlink" xlink:href="ZooKeys-062-001-g029.jpg" position="float" orientation="portrait" xlink:type="simple"/></fig><fig id="F30" position="float" orientation="portrait"><label>Map 30.</label><graphic xmlns:xlink="http://www.w3.org/1999/xlink" xlink:href="ZooKeys-062-001-g030.jpg" position="float" orientation="portrait" xlink:type="simple"/></fig><fig id="F31" position="float" orientation="portrait"><label>Map 31.</label><graphic xmlns:xlink="http://www.w3.org/1999/xlink" xlink:href="ZooKeys-062-001-g031.jpg" position="float" orientation="portrait" xlink:type="simple"/></fig><fig id="F32" position="float" orientation="portrait"><label>Map 32.</label><graphic xmlns:xlink="http://www.w3.org/1999/xlink" xlink:href="ZooKeys-062-001-g032.jpg" position="float" orientation="portrait" xlink:type="simple"/></fig><fig id="F33" position="float" orientation="portrait"><label>Map 33.</label><graphic xmlns:xlink="http://www.w3.org/1999/xlink" xlink:href="ZooKeys-062-001-g033.jpg" position="float" orientation="portrait" xlink:type="simple"/></fig><fig id="F34" position="float" orientation="portrait"><label>Map 34.</label><graphic xmlns:xlink="http://www.w3.org/1999/xlink" xlink:href="ZooKeys-062-001-g034.jpg" position="float" orientation="portrait" xlink:type="simple"/></fig><fig id="F35" position="float" orientation="portrait"><label>Map 35.</label><graphic xmlns:xlink="http://www.w3.org/1999/xlink" xlink:href="ZooKeys-062-001-g035.jpg" position="float" orientation="portrait" xlink:type="simple"/></fig><fig id="F36" position="float" orientation="portrait"><label>Map 36.</label><graphic xmlns:xlink="http://www.w3.org/1999/xlink" xlink:href="ZooKeys-062-001-g036.jpg" position="float" orientation="portrait" xlink:type="simple"/></fig><fig id="F37" position="float" orientation="portrait"><label>Map 37.</label><graphic xmlns:xlink="http://www.w3.org/1999/xlink" xlink:href="ZooKeys-062-001-g037.jpg" position="float" orientation="portrait" xlink:type="simple"/></fig><fig id="F38" position="float" orientation="portrait"><label>Map 38.</label><graphic xmlns:xlink="http://www.w3.org/1999/xlink" xlink:href="ZooKeys-062-001-g038.jpg" position="float" orientation="portrait" xlink:type="simple"/></fig><fig id="F39" position="float" orientation="portrait"><label>Map 39.</label><graphic xmlns:xlink="http://www.w3.org/1999/xlink" xlink:href="ZooKeys-062-001-g039.jpg" position="float" orientation="portrait" xlink:type="simple"/></fig><fig id="F40" position="float" orientation="portrait"><label>Map 40.</label><graphic xmlns:xlink="http://www.w3.org/1999/xlink" xlink:href="ZooKeys-062-001-g040.jpg" position="float" orientation="portrait" xlink:type="simple"/></fig><fig id="F41" position="float" orientation="portrait"><label>Map 41.</label><graphic xmlns:xlink="http://www.w3.org/1999/xlink" xlink:href="ZooKeys-062-001-g041.jpg" position="float" orientation="portrait" xlink:type="simple"/></fig></tp:treatment-sec><ref-list><ref id="B33"><mixed-citation xmlns:xlink="http://www.w3.org/1999/xlink" xlink:type="simple"><person-group><name name-style="western"><surname>Bezděčka</surname><given-names>P</given-names></name><name name-style="western"><surname>Bezděčková</surname><given-names>K</given-names></name></person-group> (<year>2009</year>)<article-title> First record of <italic>Pyramica</italic> <italic>baudueri</italic> (Emery, 1875) (Hymenoptera: Formicidae) from Bulgaria.</article-title><source>Myrmecological News</source><volume>13</volume>:<fpage>1</fpage>-<lpage>2</lpage>.</mixed-citation></ref><ref id="B37"><mixed-citation xmlns:xlink="http://www.w3.org/1999/xlink" xlink:type="simple"><person-group><name name-style="western"><surname>Bolton</surname><given-names>B</given-names></name></person-group> (<year>1999</year>)<article-title> Ant genera of the tribe Dacetonini (Hynemoptera, Formicidae).</article-title><source>Journal of the Natural History</source><volume>33</volume>:<fpage>1639</fpage>-<lpage>1689</lpage>.</mixed-citation></ref><ref id="B38"><mixed-citation xmlns:xlink="http://www.w3.org/1999/xlink" xlink:type="simple"><person-group><name name-style="western"><surname>Bolton</surname><given-names>B</given-names></name></person-group> (<year>2000</year>)<article-title> The ant tribe Dacetini.</article-title><source>Memoirs of the American Entomological Institute</source><volume>65</volume>:<fpage>1</fpage>-<lpage>1028</lpage>.</mixed-citation></ref><ref id="B40"><mixed-citation xmlns:xlink="http://www.w3.org/1999/xlink" xlink:type="simple"><person-group><name name-style="western"><surname>Bolton</surname><given-names>B</given-names></name><name name-style="western"><surname>Alpert</surname><given-names>G</given-names></name><name name-style="western"><surname>Ward</surname><given-names>PS</given-names></name><name name-style="western"><surname>Naskrecki</surname><given-names>P</given-names></name></person-group> (<year>2006</year>) <source>Bolton’s Catalogue of Ants of the World</source>: <fpage>1758</fpage>–<lpage>2005</lpage>. <publisher-name>Harvard University Press</publisher-name>, <publisher-loc>Cambridge, Massachusetts, London, England</publisher-loc> (CD ROM).</mixed-citation></ref><ref id="B30"><mixed-citation xmlns:xlink="http://www.w3.org/1999/xlink" xlink:type="simple"><person-group><name name-style="western"><surname>Baroni Urbani</surname><given-names>C</given-names></name><name name-style="western"><surname>De Andrade</surname><given-names>ML</given-names></name></person-group> (<year>2007</year>)<article-title> The ant tribe Dacetini: Limits and constituent genera, with descriptions of new species (Hymenoptera, Formicidae).</article-title><source>Annali del Museo Civico di Storia Naturale Giacomo Doria</source><volume>99</volume>:<fpage>1</fpage>-<lpage>191</lpage>.</mixed-citation></ref><ref id="B39"><mixed-citation xmlns:xlink="http://www.w3.org/1999/xlink" xlink:type="simple"><person-group><name name-style="western"><surname>Bolton</surname><given-names>B</given-names></name></person-group> (<year>2003</year>)<article-title> Synopsis and classification of Formicidae.</article-title><source>Memoirs of the American Entomological Institute</source><volume>71</volume>:<fpage>1</fpage>-<lpage>370</lpage>.</mixed-citation></ref><ref id="B2"><mixed-citation xmlns:xlink="http://www.w3.org/1999/xlink" xlink:type="simple"><person-group><name name-style="western"><surname>Agosti</surname><given-names>D</given-names></name><name name-style="western"><surname>Collingwood</surname><given-names>CA</given-names></name></person-group> (<year>1987a</year>)<article-title> A provisional list of the Balkan ants (Hym. Formicidae) and a key to the worker caste. I. Synonymic list.</article-title><source>Mitteilungen der Schweizerischen Entomologischen Gesellschaft</source><volume>60</volume>:<fpage>51</fpage>-<lpage>62</lpage>.</mixed-citation></ref><ref id="B12"><mixed-citation xmlns:xlink="http://www.w3.org/1999/xlink" xlink:type="simple"><person-group><name name-style="western"><surname>Atanassov</surname><given-names>N</given-names></name></person-group> (<year>1934</year>) <article-title>[Beitrag zum Studium der Ameisenfauna Bulgariens (Formicidae)].</article-title><source>Bulletin de la Société Entomologique de Bulgarie</source><volume>8</volume>: <fpage>159</fpage>–<lpage>173</lpage>. [in Bulgarian].</mixed-citation></ref><ref id="B13"><mixed-citation xmlns:xlink="http://www.w3.org/1999/xlink" xlink:type="simple"><person-group><name name-style="western"><surname>Atanassov</surname><given-names>N</given-names></name></person-group> (<year>1936</year>) <article-title>[Zweiter Beitrag zum Studium der Ameisenfauna Bulgariens (Formicidae)].</article-title><source>Bulletin de la Société Entomologique de Bulgarie</source><volume>9</volume>: <fpage>211</fpage>–<lpage>236</lpage>. [in Bulgarian].</mixed-citation></ref><ref id="B24"><mixed-citation xmlns:xlink="http://www.w3.org/1999/xlink" xlink:type="simple"><person-group><name name-style="western"><surname>Atanassov</surname><given-names>N</given-names></name><name name-style="western"><surname>Dlusskij</surname><given-names>G</given-names></name></person-group> (<year>1992</year>) <source>[Fauna Bulgarica. 22. Hymenoptera, Formicidae].</source><publisher-name>Bulgarian Academy of Sciences</publisher-name>, <publisher-loc>Sofia</publisher-loc>, <lpage>310</lpage> pp. [in Bulgarian].</mixed-citation></ref><ref id="B67"><mixed-citation xmlns:xlink="http://www.w3.org/1999/xlink" xlink:type="simple"><person-group><name name-style="western"><surname>Forel</surname><given-names>A</given-names></name></person-group> (<year>1892</year>)<article-title> Die Ameisenfauna Bulgariens. (Nebst biologischen Beobachtungen.</article-title><source>) Verhandlungen der Zoologisch-Botanischen Gesellschaft in Wien</source><volume>42</volume>:<fpage>305</fpage>-<lpage>318</lpage>.</mixed-citation></ref><ref id="B8"><mixed-citation xmlns:xlink="http://www.w3.org/1999/xlink" xlink:type="simple"><person-group><name name-style="western"><surname>Antonova</surname><given-names>V</given-names></name></person-group> (<year>2009</year>)<article-title> First record of the slave-maker ant <italic>Harpagoxenus</italic> <italic>sublaevis</italic> (Nylander, 1849) from Bulgaria (Hymenoptera: Formicidae).</article-title><source>Myrmecological News</source><volume>12</volume>:<fpage>1</fpage>-<lpage>2</lpage>.</mixed-citation></ref><ref id="B89"><mixed-citation xmlns:xlink="http://www.w3.org/1999/xlink" xlink:type="simple"><person-group><name name-style="western"><surname>Lapeva-Gjonova</surname><given-names>A</given-names></name></person-group> (<year>in press (a)</year>). <article-title>Ants (Hymenoptera, Formicidae) from Western Rhodopes Mountain (Bulgaria).</article-title> In: <person-group><name name-style="western"><surname>Beron</surname><given-names>P</given-names></name><name name-style="western"><surname>Popov</surname><given-names>A</given-names></name></person-group> (<role>Eds</role>) <source>Biodiversity of Bulgaria. 4. Biodiversity of Western Rhodopes (Bulgaria and Greece).</source><publisher-name>Pensoft Publishers &amp; National Museum of Natural History</publisher-name>, <publisher-loc>Sofia</publisher-loc>.</mixed-citation></ref><ref id="B152"><mixed-citation xmlns:xlink="http://www.w3.org/1999/xlink" xlink:type="simple"><person-group><name name-style="western"><surname>Seifert</surname><given-names>B</given-names></name><name name-style="western"><surname>Schlick-Steiner</surname><given-names>B</given-names></name><name name-style="western"><surname>Steiner</surname><given-names>F</given-names></name></person-group> (<year>2009</year>)<article-title> <italic>Myrmica</italic> <italic>constricta</italic> Karavaiev, 1934 – a cryptic species of <italic>Myrmica</italic> <italic>hellenica</italic> Finzi, 1926 (Hymenoptera: Formicidae).</article-title><source>Soil Organisms</source><volume>81</volume> (<issue>1</issue>):<fpage>53</fpage>-<lpage>76</lpage>.</mixed-citation></ref><ref id="B131"><mixed-citation xmlns:xlink="http://www.w3.org/1999/xlink" xlink:type="simple"><person-group><name name-style="western"><surname>Seifert</surname><given-names>B</given-names></name></person-group> (<year>1988a</year>)<article-title> A taxonomic revision of the <italic>Myrmica</italic> species of Europe, Asia Minor, and Caucasus (Hymenoptera, Formicidae).</article-title><source>Abhandlungen und Berichte des Naturkundemuseums Görlitz</source><volume>62</volume> (<issue>3</issue>):<fpage>1</fpage>-<lpage>75</lpage>.</mixed-citation></ref><ref id="B159"><mixed-citation xmlns:xlink="http://www.w3.org/1999/xlink" xlink:type="simple"><person-group><name name-style="western"><surname>Vassilev</surname><given-names>I</given-names></name></person-group> (<year>1984</year>) <article-title>[The ants (Formicidae, Hymenoptera) from the valley of Rachene river].</article-title><source>Annuaire de l’Université de Sofia “Kliment Ohridski”, Faculté de Biologie</source><volume>78</volume> (<issue>1</issue>): <fpage>74</fpage>–<lpage>80</lpage>. [in Bulgarian].</mixed-citation></ref><ref id="B115"><mixed-citation xmlns:xlink="http://www.w3.org/1999/xlink" xlink:type="simple"><person-group><name name-style="western"><surname>Radchenko</surname><given-names>A</given-names></name><name name-style="western"><surname>Antonova</surname><given-names>V</given-names></name></person-group> (<year>2004</year>)<article-title> First record of <italic>Myrmica rugolososcabrinodis</italic> Karawajew, 1929 (Hymenoptera: Formicidae) from Bulgaria.</article-title><source>Myrmecological News</source><volume>6</volume>:<fpage>19</fpage>-<lpage>21</lpage>.</mixed-citation></ref><ref id="B7"><mixed-citation xmlns:xlink="http://www.w3.org/1999/xlink" xlink:type="simple"><person-group><name name-style="western"><surname>Antonova</surname><given-names>V</given-names></name></person-group> (<year>2005</year>) <article-title>Species diversity and distribution of ants in different habitats in the parks of the city of Sofia.</article-title> In: <person-group><name name-style="western"><surname>Chipev</surname><given-names>N</given-names></name><name name-style="western"><surname>Bogoev</surname><given-names>V</given-names></name></person-group> (<role>Eds</role>) <source>Biodiversity, Ecosystems, Global changes <italic>,</italic> I-st National Scientific Conference in Ecology</source>, <publisher-name>Petekston Press</publisher-name>, <publisher-loc>Sofia</publisher-loc>, <fpage>231</fpage>–<lpage>236</lpage>.</mixed-citation></ref><ref id="B9"><mixed-citation xmlns:xlink="http://www.w3.org/1999/xlink" xlink:type="simple"><person-group><name name-style="western"><surname>Antonova</surname><given-names>V</given-names></name><name name-style="western"><surname>Penev</surname><given-names>L</given-names></name></person-group> (<year>2006</year>)<article-title> Changes in the zoogeographical structure of ants (Hymenoptera: Formicidae) caused by urban pressure in the Sofia region (Bulgaria).</article-title><source>Myrmecological News</source><volume>8</volume>:<fpage>271</fpage>-<lpage>276</lpage>.</mixed-citation></ref><ref id="B10"><mixed-citation xmlns:xlink="http://www.w3.org/1999/xlink" xlink:type="simple"><person-group><name name-style="western"><surname>Antonova</surname><given-names>V</given-names></name><name name-style="western"><surname>Penev</surname><given-names>L</given-names></name></person-group> (<year>2008</year>) <article-title>Classification of ant assemblages in green areas of Sofia.</article-title><source>Acta Zoologica Bulgarica</source><volume>60</volume> Suppl. 2: <fpage>103</fpage>–<lpage>110</lpage>.</mixed-citation></ref><ref id="B14"><mixed-citation xmlns:xlink="http://www.w3.org/1999/xlink" xlink:type="simple"><person-group><name name-style="western"><surname>Atanassov</surname><given-names>N</given-names></name></person-group> (<year>1952</year>) <article-title>[Gesetzmässigkeiten in der Verbreitung und biologische Beobachtungen an Ameisen des Witoscha Gebirges].</article-title><source>Works of Natural Science Field Station of Vitosha Mountain</source><volume>1</volume>: <fpage>1</fpage>–<lpage>214</lpage>. [in Bulgarian].</mixed-citation></ref><ref id="B158"><mixed-citation xmlns:xlink="http://www.w3.org/1999/xlink" xlink:type="simple"><person-group><name name-style="western"><surname>Vagalinski</surname><given-names>B</given-names></name><name name-style="western"><surname>Lapeva-Gjonova</surname><given-names>A</given-names></name></person-group> (<year>in press</year>). <article-title>The ants (Hymenoptera, Formicidae) of Plana Mountain (Bulgaria).</article-title><source>Historia Naturalis Bulgarica.</source></mixed-citation></ref><ref id="B149"><mixed-citation xmlns:xlink="http://www.w3.org/1999/xlink" xlink:type="simple"><person-group><name name-style="western"><surname>Seifert</surname><given-names>B</given-names></name></person-group> (<year>2005</year>)<article-title> Rank elevation in two European ant species: <italic>Myrmcia lobulicornis</italic> Nylander, 1857, stat.n. and <italic>Myrmica spinosior</italic> Santschi, 1931, stat.n. (Hymenoptera: Formicidae).</article-title><source>Myrmecological News</source><volume>7</volume>:<fpage>1</fpage>-<lpage>7</lpage>.</mixed-citation></ref><ref id="B11"><mixed-citation xmlns:xlink="http://www.w3.org/1999/xlink" xlink:type="simple"><person-group><name name-style="western"><surname>Antonova</surname><given-names>V</given-names></name><name name-style="western"><surname>Radchenko</surname><given-names>A</given-names></name><name name-style="western"><surname>Czechowski</surname><given-names>W</given-names></name><name name-style="western"><surname>Biserkov</surname><given-names>V</given-names></name></person-group> (<year>in press</year>) <source>GIS-based spatial analyses of the myrmecofauna (Hymenoptera: Formicidae) of Strandza Mountain (SE Bulgaria).</source></mixed-citation></ref><ref id="B142"><mixed-citation xmlns:xlink="http://www.w3.org/1999/xlink" xlink:type="simple"><person-group><name name-style="western"><surname>Seifert</surname><given-names>B</given-names></name></person-group> (<year>2000b</year>)<article-title> <italic>Myrmica</italic> <italic>lonae</italic> Finzi, 1926 - a species separate from <italic>Myrmica</italic> <italic>sabuleti</italic>, 1861 (Hymenoptera:Formicidae).</article-title><source>Abhandlungen und Berichte des Naturkundemuseums Görlitz</source><volume>72</volume> (<issue>2</issue>):<fpage>195</fpage>-<lpage>205</lpage>.</mixed-citation></ref><ref id="B64"><mixed-citation xmlns:xlink="http://www.w3.org/1999/xlink" xlink:type="simple"><person-group><name name-style="western"><surname>Emery</surname><given-names>C</given-names></name></person-group> (<year>1914</year>)<article-title> Wissenschaftliche Ergebnisse der Bearbeitung von O. Leonhards Sammlungen. 5. Südeuropäische Ameisen (Hym.).</article-title><source>Entomologische Mitteilungen</source><volume>3</volume>:<fpage>156</fpage>-<lpage>159</lpage>.</mixed-citation></ref><ref id="B91"><mixed-citation xmlns:xlink="http://www.w3.org/1999/xlink" xlink:type="simple"><person-group><name name-style="western"><surname>Lapeva-Gjonova</surname><given-names>A</given-names></name><name name-style="western"><surname>Atanasova</surname><given-names>M</given-names></name></person-group> (<year>2004</year>) <article-title>A faunistic investigation of the ants (Hymenoptera, Formicidae) in the city of Sofia.</article-title> In: <person-group><name name-style="western"><surname>Penev</surname><given-names>L</given-names></name><name name-style="western"><surname>Niemala</surname><given-names>J</given-names></name><name name-style="western"><surname>Kotze</surname><given-names>DJ</given-names></name><name name-style="western"><surname>Chipev</surname><given-names>N</given-names></name></person-group> (<role>Eds</role>) <source>Ecology of the City of Sofia. Species and Communities in an Urban Environment.</source><publisher-name>Pensoft</publisher-name>, <publisher-loc>Sofia</publisher-loc>, <fpage>417</fpage>–<lpage>422</lpage>.</mixed-citation></ref><ref id="B16"><mixed-citation xmlns:xlink="http://www.w3.org/1999/xlink" xlink:type="simple"><person-group><name name-style="western"><surname>Atanassov</surname><given-names>N</given-names></name></person-group> (<year>1964</year>) <article-title>[Investigation on the systematic and ecology of ants (Formicidae, Hymenoptera) from Petrich region (SW Bulgaria)].</article-title><source>Bulletin de l’Institut et Musée de Zoologie</source><volume>15</volume>: <fpage>77</fpage>–<lpage>104</lpage>. [in Bulgarian].</mixed-citation></ref><ref id="B6"><mixed-citation xmlns:xlink="http://www.w3.org/1999/xlink" xlink:type="simple"><person-group><name name-style="western"><surname>Antonova</surname><given-names>V</given-names></name></person-group> (<year>2004</year>) <article-title>Compound nests and mixed colonies of ant species (Hymenoptera, Formicidae) in Sofia - Bulgaria.</article-title> In: <person-group><name name-style="western"><surname>Penev</surname><given-names>L</given-names></name><name name-style="western"><surname>Niemala</surname><given-names>J</given-names></name><name name-style="western"><surname>Kotze</surname><given-names>DJ</given-names></name><name name-style="western"><surname>Chipev</surname><given-names>N</given-names></name></person-group> (<role>Eds</role>) <source>Ecology of the City of Sofia. Species and Communities in an Urban Environment.</source><publisher-name>Pensoft</publisher-name>, <publisher-loc>Sofia-Moscow</publisher-loc>, <fpage>423</fpage>–<lpage>428</lpage>.</mixed-citation></ref><ref id="B76"><mixed-citation xmlns:xlink="http://www.w3.org/1999/xlink" xlink:type="simple"><person-group><name name-style="western"><surname>Hubenov</surname><given-names>Z</given-names></name><name name-style="western"><surname>Beshovski</surname><given-names>V</given-names></name><name name-style="western"><surname>Beshkov</surname><given-names>S</given-names></name><name name-style="western"><surname>Kolarov</surname><given-names>J</given-names></name><name name-style="western"><surname>Kumanski</surname><given-names>K</given-names></name><name name-style="western"><surname>Popov</surname><given-names>A</given-names></name><name name-style="western"><surname>Vassileva</surname><given-names>E</given-names></name></person-group> (<year>1998</year>) <article-title>Insects of Bulgaria, Part 2: Blattoidea, Mantoidea, Isoptera, Orthoptera, Dermaptera, Embioptera, Megaloptera, Raphidioptera, Neuroptera, Mecoptera, Hymenoptera, Trichoptera, Lepidoptera and Diptera.</article-title> In: <person-group><name name-style="western"><surname>Meine</surname><given-names>C</given-names></name></person-group> (<role>Ed</role>) <source>Bulgaria’s Biological Diversity: Conservation Status and Needs Assessment,Biodiversity Support Program</source>, <volume>1–2</volume>: <fpage>211</fpage>–<lpage>259</lpage>.</mixed-citation></ref><ref id="B87"><mixed-citation xmlns:xlink="http://www.w3.org/1999/xlink" xlink:type="simple"><person-group><name name-style="western"><surname>Lapeva-Gjonova</surname><given-names>A</given-names></name></person-group> (<year>2004a</year>) <article-title>Ants (Hymenoptera: Formicidae) from the Eastern Rhodopes (Bulgaria).</article-title> In: <person-group><name name-style="western"><surname>Beron</surname><given-names>P</given-names></name><name name-style="western"><surname>Popov</surname><given-names>A</given-names></name></person-group> (<role>Eds</role>) <source>Biodiversity of Bulgaria. 2. Biodiversity of Eastern Rhodopes (Bulgaria and Greece).</source><publisher-name>Pensoft Publishers &amp; National Museum of Natural History</publisher-name>, <publisher-loc>Sofia</publisher-loc>, <fpage>507</fpage>–<lpage>513</lpage>.</mixed-citation></ref><ref id="B160"><mixed-citation xmlns:xlink="http://www.w3.org/1999/xlink" xlink:type="simple"><person-group><name name-style="western"><surname>Vassilev</surname><given-names>I</given-names></name><name name-style="western"><surname>Evtimov</surname><given-names>M</given-names></name></person-group> (<year>1973</year>) <article-title>[The ants (Hymenoptera) from Lozen Mountain].</article-title><source>Annuaire de l’Université de Sofia “Kliment Ohridski”, Faculté de Biologie</source><volume>67</volume> (<issue>1</issue>): <fpage>121</fpage>–<lpage>128</lpage>. [in Bulgarian].</mixed-citation></ref><ref id="B146"><mixed-citation xmlns:xlink="http://www.w3.org/1999/xlink" xlink:type="simple"><person-group><name name-style="western"><surname>Seifert</surname><given-names>B</given-names></name></person-group> (<year>2003a</year>)<article-title> The Palaearctic members of the <italic>Myrmica</italic> <italic>schencki</italic> group with description of a new species (Hymenoptera: Formicidae).</article-title><source>Beiträge zur Entomologie</source><volume>53</volume>:<fpage>141</fpage>-<lpage>159</lpage>.</mixed-citation></ref><ref id="B144"><mixed-citation xmlns:xlink="http://www.w3.org/1999/xlink" xlink:type="simple"><person-group><name name-style="western"><surname>Seifert</surname><given-names>B</given-names></name></person-group> (<year>2002a</year>)<article-title> The “type” of <italic>Myrmica bessarabica</italic> Nassonov 1889 and the identity of <italic>Myrmica salina</italic> Ruzsky 1905 (Hymenoptera: Formicidae, Myrmicinae).</article-title><source>Mitteilungen der Münchener Entomologischen Gesellschaft</source><volume>92</volume>:<fpage>93</fpage>-<lpage>100</lpage>.</mixed-citation></ref><ref id="B123"><mixed-citation xmlns:xlink="http://www.w3.org/1999/xlink" xlink:type="simple"><person-group><name name-style="western"><surname>Sadil</surname><given-names>JV</given-names></name></person-group> (<year>1952</year>)<article-title> A revision of the Czechoslovak forms of the genus <italic>Myrmica</italic> Latr. (Hym.).</article-title><source>Sbornik Entomologického Oddéleni Národního Musea v Praze</source><volume>27</volume>:<fpage>233</fpage>-<lpage>278</lpage>.</mixed-citation></ref><ref id="B119"><mixed-citation xmlns:xlink="http://www.w3.org/1999/xlink" xlink:type="simple"><person-group><name name-style="western"><surname>Radchenko</surname><given-names>A</given-names></name><name name-style="western"><surname>Elmes</surname><given-names>GW</given-names></name></person-group> (<year>2009</year>)<article-title>. Important alterations in the taxonomy of the ant genus <italic>Myrmica</italic> (Hymenoptera, Formicidae), based on the investigation of the M. Ruzsky’s type specimens, preserved in the Museo Civico di Storia Naturale “Giacomo Doria” in Genoa.  Annali del Museo Civico di Storia Naturale “G.</article-title><source>Doria”</source><volume>100</volume>:<fpage>501</fpage>-<lpage>525</lpage>.</mixed-citation></ref><ref id="B26"><mixed-citation xmlns:xlink="http://www.w3.org/1999/xlink" xlink:type="simple"><person-group><name name-style="western"><surname>Atanassov</surname><given-names>N</given-names></name><name name-style="western"><surname>Vassileva</surname><given-names>E</given-names></name></person-group> (<year>1976</year>) <article-title>[New and rare ant species (Hymenoptera, Formicidae) in Bulgaria fauna].</article-title> In: <person-group><name name-style="western"><surname>Peshev</surname><given-names>G</given-names></name></person-group> (<role>Ed</role>) <source>Terrestrial fauna of Bulgaria. Materials.</source><publisher-name>Bulgarian Academy of Sciences</publisher-name>, <publisher-loc>Sofia</publisher-loc>, <fpage>217</fpage>–<lpage>222</lpage>. [in Bulgarian].</mixed-citation></ref><ref id="B118"><mixed-citation xmlns:xlink="http://www.w3.org/1999/xlink" xlink:type="simple"><person-group><name name-style="western"><surname>Radchenko</surname><given-names>A</given-names></name><name name-style="western"><surname>Elmes</surname><given-names>GW</given-names></name></person-group> (<year>2004</year>)<article-title> Taxonomic notes on the scabrinodis-group of <italic>Myrmica</italic> species (Hymenoptera: Formicidae) living in eastern Europe and western Asia, with a description of a new species from Tien Shan.</article-title><source>Trudy Russkogo Entomologicheskago Obshchestva</source><volume>75</volume> (<issue>1</issue>):<fpage>222</fpage>-<lpage>233</lpage>.</mixed-citation></ref><ref id="B154"><mixed-citation xmlns:xlink="http://www.w3.org/1999/xlink" xlink:type="simple"><person-group><name name-style="western"><surname>Stankiewicz</surname><given-names>AM</given-names></name><name name-style="western"><surname>Antonova</surname><given-names>V</given-names></name></person-group> (<year>2005</year>)<article-title> <italic>Myrmica</italic> <italic>vandeli</italic> Bondroit (Hymenoptera: Formicidae) - a new ant species to Bulgaria.</article-title><source>Acta Zoologica Bulgarica</source><volume>57</volume> (<issue>1</issue>):<fpage>123</fpage>-<lpage>126</lpage>.</mixed-citation></ref><ref id="B41"><mixed-citation xmlns:xlink="http://www.w3.org/1999/xlink" xlink:type="simple"><person-group><name name-style="western"><surname>Borisova</surname><given-names>N</given-names></name><name name-style="western"><surname>Antonova</surname><given-names>V</given-names></name><name name-style="western"><surname>Delov</surname><given-names>V</given-names></name><name name-style="western"><surname>Dimitrov</surname><given-names>D</given-names></name></person-group> (<year>2005</year>) <article-title>Using GIS and remote sensing in biogeography assessment in the karst terrain of Chepan Mountain and Dragoman marshland (W Bulgaria).</article-title> In: <person-group><name name-style="western"><surname>Chipev</surname><given-names>N</given-names></name><name name-style="western"><surname>Bogoev</surname><given-names>V</given-names></name></person-group> (<role>Eds</role>) <source>Biodiversity, Ecosystems, Global changes, I-st National Scientific Conference in Ecology</source>, <publisher-name>Petekston Press</publisher-name>, <publisher-loc>Sofia</publisher-loc>, <fpage>75</fpage>–<lpage>82</lpage>.</mixed-citation></ref><ref id="B63"><mixed-citation xmlns:xlink="http://www.w3.org/1999/xlink" xlink:type="simple"><person-group><name name-style="western"><surname>DuBois</surname><given-names>MB</given-names></name></person-group> (<year>1993</year>)<article-title> What’s in a name? A clarification of <italic>Stenamma westwoodi</italic>, <italic>S.</italic> <italic>debile</italic> and <italic>S. lippulum</italic> (Hymenoptera: Formicidae: Myrmicinae).</article-title><source>Sociobiology</source><volume>21</volume>:<fpage>299</fpage>-<lpage>334</lpage>.</mixed-citation></ref><ref id="B20"><mixed-citation xmlns:xlink="http://www.w3.org/1999/xlink" xlink:type="simple"><person-group><name name-style="western"><surname>Atanassov</surname><given-names>N</given-names></name></person-group> (<year>1982</year>)<article-title> Neue Ameisen aus den Gattungen <italic>Messor</italic> und <italic>Cataglyphis</italic> (Hymenoptera, Formicidae) für die Fauna Bulgariens.</article-title><source>Waldhygiene</source><volume>14</volume>:<fpage>209</fpage>-<lpage>214</lpage>.</mixed-citation></ref><ref id="B68"><mixed-citation xmlns:xlink="http://www.w3.org/1999/xlink" xlink:type="simple"><person-group><name name-style="western"><surname>Forel</surname><given-names>A</given-names></name></person-group> (<year>1895</year>) <source>Südpalaearctische Ameisen. Mitteilungen der Schweizerischen Entomologischen Gesellschaft</source> <volume>9</volume>: <fpage>227</fpage>–<lpage>234</lpage>.</mixed-citation></ref><ref id="B52"><mixed-citation xmlns:xlink="http://www.w3.org/1999/xlink" xlink:type="simple"><person-group><name name-style="western"><surname>Csősz</surname><given-names>S</given-names></name><name name-style="western"><surname>Markó</surname><given-names>B</given-names></name></person-group> (<year>2005</year>)<article-title> European ant species (Hymenoptera: Formicidae) in the ant collection of the Natural History Museum of Sibiu (Hermannstadt/Nagyszeben), Romania II. Subfamily Formicinae.</article-title><source>Annales Historico-Naturales Musei Nationalis Hungarici</source><volume>97</volume>:<fpage>225</fpage>-<lpage>240</lpage>.</mixed-citation></ref><ref id="B92"><mixed-citation xmlns:xlink="http://www.w3.org/1999/xlink" xlink:type="simple"><person-group><name name-style="western"><surname>Markó</surname><given-names>B</given-names></name><name name-style="western"><surname>Csősz</surname><given-names>S</given-names></name></person-group> (<year>2002</year>)<article-title> Die europäischen Ameisenarten (Hymenoptera: Formicidae) des Hermannstädter (Sibiu, Rumänien) Naturkundemuseums I.: Unterfamilien Ponerinae, Myrmicinae und Dolichoderinae.</article-title><source>Annales Historico-Naturales Musei Nationalis Hungarici</source><volume>94</volume>:<fpage>109</fpage>-<lpage>121</lpage>.</mixed-citation></ref><ref id="B127"><mixed-citation xmlns:xlink="http://www.w3.org/1999/xlink" xlink:type="simple"><person-group><name name-style="western"><surname>Schlick-Steiner</surname><given-names>BC</given-names></name><name name-style="western"><surname>Steiner</surname><given-names>FM</given-names></name><name name-style="western"><surname>Konrad</surname><given-names>H</given-names></name><name name-style="western"><surname>Marko</surname><given-names>B</given-names></name><name name-style="western"><surname>Csősz</surname><given-names>S</given-names></name><name name-style="western"><surname>Heller</surname><given-names>G</given-names></name><name name-style="western"><surname>Ferencz</surname><given-names>B</given-names></name><name name-style="western"><surname>Sipos</surname><given-names>B</given-names></name><name name-style="western"><surname>Christian</surname><given-names>E</given-names></name><name name-style="western"><surname>Stauffer</surname><given-names>C</given-names></name></person-group> (<year>2006a</year>)<article-title> More than one species of <italic>Messor</italic> harvester ants (Hymenoptera: Formicidae) in Central Europe.</article-title><source>European Journal of Entomology</source><volume>103</volume> (<issue>2</issue>):<fpage>469</fpage>-<lpage>476</lpage>.</mixed-citation></ref><ref id="B25"><mixed-citation xmlns:xlink="http://www.w3.org/1999/xlink" xlink:type="simple"><person-group><name name-style="western"><surname>Atanassov</surname><given-names>N</given-names></name><name name-style="western"><surname>Martino</surname><given-names>V</given-names></name><name name-style="western"><surname>Peshev</surname><given-names>G</given-names></name></person-group> (<year>1955</year>) <article-title>[Materials for zoocenological zoning of Bulgaria].</article-title><source>Bulletin de l’Institut et Musée de Zoologie</source><volume>4–5</volume>: <fpage>435</fpage>–<lpage>450</lpage>. [in Bulgarian].</mixed-citation></ref><ref id="B69"><mixed-citation xmlns:xlink="http://www.w3.org/1999/xlink" xlink:type="simple"><person-group><name name-style="western"><surname>Forel</surname><given-names>A</given-names></name></person-group> (<year>1911</year>)<article-title> Fourmis nouvelles ou intéressantes.</article-title><source>Bulletin de la Societe Vaudoise des Sciences Naturelles</source><volume>47</volume>:<fpage>331</fpage>-<lpage>400</lpage>.</mixed-citation></ref><ref id="B157"><mixed-citation xmlns:xlink="http://www.w3.org/1999/xlink" xlink:type="simple"><person-group><name name-style="western"><surname>Urbanski</surname><given-names>J</given-names></name></person-group> (<year>1975</year>)<article-title> Mrówki żniwiarki (<italic>Messor</italic> For.) gromadzą skorupki ślimaków.</article-title><source>Przegląd Zoologiczny</source><volume>19</volume> (<issue>4</issue>):<fpage>465</fpage>-<lpage>467</lpage>.</mixed-citation></ref><ref id="B74"><mixed-citation xmlns:xlink="http://www.w3.org/1999/xlink" xlink:type="simple"><person-group><name name-style="western"><surname>Hlaváč</surname><given-names>P</given-names></name><name name-style="western"><surname>Bekchiev</surname><given-names>R</given-names></name><name name-style="western"><surname>Růžička</surname><given-names>J</given-names></name><name name-style="western"><surname>Lackner</surname><given-names>T</given-names></name></person-group> (<year>2007</year>)<article-title> Contribution to the knowledge of myrmecophilous beetles (Coleoptera) of Bulgaria.</article-title><source>Acta Societatis Zoologicae Bohemicae</source><volume>71</volume>:<fpage>127</fpage>-<lpage>132</lpage>.</mixed-citation></ref><ref id="B31"><mixed-citation xmlns:xlink="http://www.w3.org/1999/xlink" xlink:type="simple"><person-group><name name-style="western"><surname>Barrett</surname><given-names>KEJ</given-names></name></person-group> (<year>1970</year>)<article-title> Ants from Hungary and Bulgaria.</article-title><source>The Entomologist</source><volume>130</volume>:<fpage>139</fpage>-<lpage>140</lpage>.</mixed-citation></ref><ref id="B17"><mixed-citation xmlns:xlink="http://www.w3.org/1999/xlink" xlink:type="simple"><person-group><name name-style="western"><surname>Atanassov</surname><given-names>N</given-names></name></person-group> (<year>1965</year>)<article-title> Etude sur la biologie et la répartition de <italic>Monomorium</italic> <italic>pharaonis</italic> L. (Hymenoptera, Formicidae) en Bulgarie et dans la péninsule balkanique.</article-title><source>Bulletin de la Société Entomologique de Mulhouse</source><volume>885</volume>:<fpage>86</fpage>-<lpage>95</lpage>.</mixed-citation></ref><ref id="B137"><mixed-citation xmlns:xlink="http://www.w3.org/1999/xlink" xlink:type="simple"><person-group><name name-style="western"><surname>Seifert</surname><given-names>B</given-names></name></person-group> (<year>1995</year>)<article-title> Two new Central European subspecies of <italic>Leptothorax</italic> <italic>nylanderi</italic> (Förster, 1850) and <italic>Leptothorax</italic> <italic>sordidulus</italic> Müller, 1923 (Hymenoptera: Formicidae).</article-title><source>Abhandlungen und Berichte des Naturkundemuseums Görlitz</source><volume>68</volume> (<issue>7</issue>):<fpage>1</fpage>-<lpage>18</lpage>.</mixed-citation></ref><ref id="B112"><mixed-citation xmlns:xlink="http://www.w3.org/1999/xlink" xlink:type="simple"><person-group><name name-style="western"><surname>Radchenko</surname><given-names>AG</given-names></name></person-group> (<year>2000</year>) <article-title>What is “<italic>Leptothorax</italic> <italic>nylanderi</italic>” (Hymenoptera: Formicidae) in Russian and former Soviet literature?</article-title><source>Annales Zoologici</source><volume>50</volume> (<issue>1</issue>): <fpage>43</fpage>–<lpage>45</lpage>.</mixed-citation></ref><ref id="B65"><mixed-citation xmlns:xlink="http://www.w3.org/1999/xlink" xlink:type="simple"><person-group><name name-style="western"><surname>Emery</surname><given-names>C</given-names></name></person-group> (<year>1922</year>) <article-title>Hymenoptera. Fam. Formicidae. Subfam. Myrmicinae.</article-title> [part]. <source>Genera Insectorum</source><volume>174</volume><issue>B</issue>: <fpage>95</fpage>–<lpage>206</lpage>.</mixed-citation></ref><ref id="B36"><mixed-citation xmlns:xlink="http://www.w3.org/1999/xlink" xlink:type="simple"><person-group><name name-style="western"><surname>Bolton</surname><given-names>B</given-names></name></person-group> (<year>1995</year>) <source>A new general catalogue of the ants of the world.</source><publisher-name>Harvard University Press</publisher-name>, <publisher-loc>Cambridge, MA</publisher-loc>, <lpage>504</lpage> pp.</mixed-citation></ref><ref id="B50"><mixed-citation xmlns:xlink="http://www.w3.org/1999/xlink" xlink:type="simple"><person-group><name name-style="western"><surname>Casevitz-Weulersse</surname><given-names>J</given-names></name></person-group> (<year>1990</year>)<article-title> Etude systématique de la myrmécofaune Corse.</article-title><source>Bulletin du Museum National d’Histoire Naturelle</source><volume>12</volume>:<fpage>415</fpage>-<lpage>442</lpage>.</mixed-citation></ref><ref id="B56"><mixed-citation xmlns:xlink="http://www.w3.org/1999/xlink" xlink:type="simple"><person-group><name name-style="western"><surname>Czechowska</surname><given-names>W</given-names></name><name name-style="western"><surname>Radchenko</surname><given-names>A</given-names></name><name name-style="western"><surname>Czechowski</surname><given-names>W</given-names></name></person-group> (<year>1998</year>)<article-title> Ecological and taxonomic notes on <italic>Leptothorax</italic> <italic>nadigi</italic> Kutter, 1925 (Hymenoptera, Formicidae) an ant species new to Poland.</article-title><source>Annales Zoologici</source><volume>48</volume>:<fpage>119</fpage>-<lpage>123</lpage>.</mixed-citation></ref><ref id="B61"><mixed-citation xmlns:xlink="http://www.w3.org/1999/xlink" xlink:type="simple"><person-group><name name-style="western"><surname>Dlussky</surname><given-names>GM</given-names></name><name name-style="western"><surname>Soyunov</surname><given-names>OS</given-names></name></person-group> (<year>1988</year>) <article-title>[Ants from <italic>Temnothorax</italic> Mayr genus (Hymenoptera, Formicidae) USSR].</article-title><source>Izvestia Akademii Nauk Turkmenskoi SSR, Biology</source><volume>4</volume>: <fpage>29</fpage>–<lpage>37</lpage>. [in Russian].</mixed-citation></ref><ref id="B150"><mixed-citation xmlns:xlink="http://www.w3.org/1999/xlink" xlink:type="simple"><person-group><name name-style="western"><surname>Seifert</surname><given-names>B</given-names></name></person-group> (<year>2006</year>)<article-title> <italic>Temnothorax</italic> <italic>saxonicus</italic> (Seifert, 1995) stat.n., comb.n. – a parapatric, closely-related species of <italic>T.</italic> <italic>sordidulus</italic> (Müller, 1923) comb.n. and description of two new closely-related species, <italic>T. schoedli</italic> sp.n. and <italic>T. artvinense</italic> sp.n., from Turkey (Hymenoptera: Formicidae).</article-title><source>Myrmecological News</source><volume>8</volume>:<fpage>1</fpage>-<lpage>12</lpage>.</mixed-citation></ref><ref id="B107"><mixed-citation xmlns:xlink="http://www.w3.org/1999/xlink" xlink:type="simple"><person-group><name name-style="western"><surname>Radchenko</surname><given-names>AG</given-names></name></person-group> (<year>1994</year>) <article-title>[A key to the species of the genus <italic>Leptothorax</italic> (Hymenoptera, Formicidae) of Central and Eastern Palaearctic].</article-title><source>Zoologicheskii Zhurnal</source><volume>73</volume> (<issue>7-8</issue>): <fpage>146</fpage>–<lpage>158</lpage>. [in Russian].</mixed-citation></ref><ref id="B108"><mixed-citation xmlns:xlink="http://www.w3.org/1999/xlink" xlink:type="simple"><person-group><name name-style="western"><surname>Radchenko</surname><given-names>AG</given-names></name></person-group> (<year>1995a</year>) <article-title>[A review of the ant genus <italic>Leptothorax</italic> (Hymenoptera, Formicidae) of Central and Eastern Palaearctics. Communication 2. Groups tuberum, corticalis, affinis, clypeatus and singularis].</article-title><source>Vestnik Zoologii</source> <volume>2 - 3</volume>: <fpage>14</fpage>–<lpage>21</lpage>. [in Russian].</mixed-citation></ref><ref id="B47"><mixed-citation xmlns:xlink="http://www.w3.org/1999/xlink" xlink:type="simple"><person-group><name name-style="western"><surname>Buschinger</surname><given-names>A</given-names></name><name name-style="western"><surname>Douwes</surname><given-names>P</given-names></name></person-group> (<year>1993</year>)<article-title> Socially parasitic ants of Greece.</article-title><source>Biologia Gallo-Hellenica</source><volume>20</volume>:<fpage>183</fpage>-<lpage>189</lpage>.</mixed-citation></ref><ref id="B48"><mixed-citation xmlns:xlink="http://www.w3.org/1999/xlink" xlink:type="simple"><person-group><name name-style="western"><surname>Buschinger</surname><given-names>A</given-names></name><name name-style="western"><surname>Ehrhardt</surname><given-names>W</given-names></name><name name-style="western"><surname>Fischer</surname><given-names>K</given-names></name><name name-style="western"><surname>Ofer</surname><given-names>J</given-names></name></person-group> (<year>1988</year>)<article-title> The slave-making ant genus <italic>Chalepoxenus</italic> (Hymenoptera, Formicidae). I. Review of literature, range, slave species. Zoologische Jahrbücher.</article-title><source>Abteilung für Systematik, Ökologie und Geographie der Tiere</source><volume>115</volume>:<fpage>383</fpage>-<lpage>401</lpage>.</mixed-citation></ref><ref id="B109"><mixed-citation xmlns:xlink="http://www.w3.org/1999/xlink" xlink:type="simple"><person-group><name name-style="western"><surname>Radchenko</surname><given-names>AG</given-names></name></person-group> (<year>1995b</year>) <article-title>[Palaearctic ants of <italic>Cardiocondyla</italic> Emery genus (Hymenoptera, Formicidae)].</article-title><source>Entomologicheskoe Obozrenie</source><volume>74</volume> (<issue>2</issue>): <fpage>447</fpage>–<lpage>455</lpage>. [in Russian].</mixed-citation></ref><ref id="B147"><mixed-citation xmlns:xlink="http://www.w3.org/1999/xlink" xlink:type="simple"><person-group><name name-style="western"><surname>Seifert</surname><given-names>B</given-names></name></person-group> (<year>2003b</year>) <article-title>The ant genus <italic>Cardiocondyla</italic> (Insecta: Hymenoptera: Formicidae) - a taxonomic revision of the <italic>C.</italic> <italic>elegans</italic>, <italic>C.</italic> <italic>bulgarica</italic>, <italic>C. batesii</italic>, <italic>C. nuda</italic>, <italic>C. shuckardi</italic>, <italic>C.</italic> <italic>stambuloffii</italic>, <italic>C. wroughtonii</italic>, <italic>C. emeryi</italic> and <italic>C. minutior</italic> species groups.</article-title><source>Annalen des Naturhistorischen Museums in Wien</source><volume>104</volume> (<issue>B</issue>): <fpage>203</fpage>–<lpage>338</lpage>.</mixed-citation></ref><ref id="B101"><mixed-citation xmlns:xlink="http://www.w3.org/1999/xlink" xlink:type="simple"><person-group><name name-style="western"><surname>Pisarski</surname><given-names>B</given-names></name></person-group> (<year>1962</year>) <article-title>Notes synonymiques sur les espèces balcaniques du genre <italic>Cardiocondyla</italic> Emery (Hymenoptera, Formicidae).</article-title><source>Bulletin de l’Academie Polonaise des Sciences Cl. II–10</source> (<volume>8</volume>): <fpage>331</fpage>–<lpage>333</lpage>.</mixed-citation></ref><ref id="B88"><mixed-citation xmlns:xlink="http://www.w3.org/1999/xlink" xlink:type="simple"><person-group><name name-style="western"><surname>Lapeva-Gjonova</surname><given-names>A</given-names></name></person-group> (<year>2004b</year>)<article-title> Pselaphinae (Coleoptera: Staphylinidae) from ant nests (Hymenoptera: Formicidae) in Southwestern Bulgaria.</article-title><source>Acta Zoologica Bulgarica</source><volume>56</volume> (<issue>1</issue>):<fpage>69</fpage>-<lpage>73</lpage>.</mixed-citation></ref><ref id="B128"><mixed-citation xmlns:xlink="http://www.w3.org/1999/xlink" xlink:type="simple"><person-group><name name-style="western"><surname>Schlick-Steiner</surname><given-names>BC</given-names></name><name name-style="western"><surname>Steiner</surname><given-names>FM</given-names></name><name name-style="western"><surname>Moder</surname><given-names>K</given-names></name><name name-style="western"><surname>Seifert</surname><given-names>B</given-names></name><name name-style="western"><surname>Sanetra</surname><given-names>M</given-names></name><name name-style="western"><surname>Dyreson</surname><given-names>E</given-names></name><name name-style="western"><surname>Stauffer</surname><given-names>C</given-names></name><name name-style="western"><surname>Christian</surname><given-names>E</given-names></name></person-group> (<year>2006b</year>)<article-title> A multidisciplinary approach reveals cryptic diversity in Western Palearctic <italic>Tetramorium</italic> ants (Hymenoptera: Formicidae).</article-title><source>Molecular Phylogenetics and Evolution</source><volume>40</volume>:<fpage>259</fpage>-<lpage>273</lpage>.</mixed-citation></ref><ref id="B3"><mixed-citation xmlns:xlink="http://www.w3.org/1999/xlink" xlink:type="simple"><person-group><name name-style="western"><surname>Agosti</surname><given-names>D</given-names></name><name name-style="western"><surname>Collingwood</surname><given-names>CA</given-names></name></person-group> (<year>1987b</year>)<article-title> A provisional list of the Balkan ants (Hym. Formicidae) and a key to the worker caste. II. Key to the worker caste, including the European species without the Iberian.</article-title><source>Mitteilungen der Schweizerischen Entomologischen Gesellschaft</source><volume>60</volume>:<fpage>261</fpage>-<lpage>293</lpage>.</mixed-citation></ref><ref id="B53"><mixed-citation xmlns:xlink="http://www.w3.org/1999/xlink" xlink:type="simple"><person-group><name name-style="western"><surname>Csősz</surname><given-names>S</given-names></name><name name-style="western"><surname>Radchenko</surname><given-names>A</given-names></name><name name-style="western"><surname>Schulz</surname><given-names>A</given-names></name></person-group> (<year>2007</year>)<article-title> Taxonomic revision of the Palaearctic <italic>Tetramorium</italic> <italic>chefketi</italic> species complex (Hymenoptera: Formicidae).</article-title><source>Zootaxa</source><volume>1405</volume>:<fpage>1</fpage>-<lpage>38</lpage>.</mixed-citation></ref><ref id="B116"><mixed-citation xmlns:xlink="http://www.w3.org/1999/xlink" xlink:type="simple"><person-group><name name-style="western"><surname>Radchenko</surname><given-names>A</given-names></name><name name-style="western"><surname>Czechowski</surname><given-names>W</given-names></name><name name-style="western"><surname>Czechowska</surname><given-names>W</given-names></name></person-group> (<year>1998</year>)<article-title> The genus <italic>Tetramorium</italic> Mayr (Hymenoptera, Formicidae) in Poland - a survey of species and a key for their identification.</article-title><source>Annales Zoologici</source><volume>44</volume>:<fpage>107</fpage>-<lpage>118</lpage>.</mixed-citation></ref><ref id="B57"><mixed-citation xmlns:xlink="http://www.w3.org/1999/xlink" xlink:type="simple"><person-group><name name-style="western"><surname>Czechowski</surname><given-names>W</given-names></name><name name-style="western"><surname>Radchenko</surname><given-names>A</given-names></name><name name-style="western"><surname>Czechowska</surname><given-names>W</given-names></name></person-group> (<year>2002</year>) <source>The ants of Poland.</source><publisher-name>Museum and Institute of Zoology</publisher-name>, <publisher-loc>Warsaw</publisher-loc>, <lpage>200</lpage> pp.</mixed-citation></ref><ref id="B73"><mixed-citation xmlns:xlink="http://www.w3.org/1999/xlink" xlink:type="simple"><person-group><name name-style="western"><surname>Güsten</surname><given-names>R</given-names></name><name name-style="western"><surname>Schulz</surname><given-names>A</given-names></name><name name-style="western"><surname>Sanetra</surname><given-names>M</given-names></name></person-group> (<year>2006</year>)<article-title> Redescription of <italic>Tetramorium forte</italic> Forel, 1904 (Insecta: Hymenoptera: Formicidae), a western Mediterranean ant species.</article-title><source>Zootaxa</source><volume>1310</volume>:<fpage>1</fpage>-<lpage>35</lpage>.</mixed-citation></ref><ref id="B54"><mixed-citation xmlns:xlink="http://www.w3.org/1999/xlink" xlink:type="simple"><person-group><name name-style="western"><surname>Csősz</surname><given-names>S</given-names></name><name name-style="western"><surname>Schulz</surname><given-names>A</given-names></name></person-group> (<year>2010</year>)<article-title> A taxonomic review of the Palaearctic <italic>Tetramorium</italic> <italic>ferox</italic> species-complex (Hymenoptera, Formicidae).</article-title><source>Zootaxa</source><volume>2401</volume>:<fpage>1</fpage>-<lpage>29</lpage>.</mixed-citation></ref><ref id="B155"><mixed-citation xmlns:xlink="http://www.w3.org/1999/xlink" xlink:type="simple"><person-group><name name-style="western"><surname>Steiner</surname><given-names>F</given-names></name><name name-style="western"><surname>Schlick-Steiner</surname><given-names>BC</given-names></name><name name-style="western"><surname>Sanetra</surname><given-names>M</given-names></name><name name-style="western"><surname>Ljubomirov</surname><given-names>T</given-names></name><name name-style="western"><surname>Antonova</surname><given-names>V</given-names></name><name name-style="western"><surname>Christian</surname><given-names>E</given-names></name><name name-style="western"><surname>Stauffer</surname><given-names>C</given-names></name></person-group> (<year>2005</year>)<article-title> Towards DNA-aided biogeography: An example from <italic>Tetramorium</italic> ants (Hymenoptera, Formicidae).</article-title><source>Annales Zoologici Fennici</source><volume>42</volume>:<fpage>23</fpage>-<lpage>35</lpage>.</mixed-citation></ref><ref id="B51"><mixed-citation xmlns:xlink="http://www.w3.org/1999/xlink" xlink:type="simple"><person-group><name name-style="western"><surname>Csősz</surname><given-names>S</given-names></name><name name-style="western"><surname>Markó</surname><given-names>B</given-names></name></person-group> (<year>2004</year>)<article-title> Redescription of <italic>Tetramorium</italic> <italic>hungaricum</italic> Röszler, 1935, a related species of <italic>T. caespitum</italic> (Linnaeus, 1758) (Hymenoptera: Formicidae).</article-title><source>Myrmecological News</source><volume>6</volume>:<fpage>49</fpage>-<lpage>59</lpage>.</mixed-citation></ref><ref id="B121"><mixed-citation xmlns:xlink="http://www.w3.org/1999/xlink" xlink:type="simple"><person-group><name name-style="western"><surname>Röszler</surname><given-names>JP</given-names></name></person-group> (<year>1951</year>)<article-title> Myrmecologisches aus dem Jahre 1938.</article-title><source>Zoologischer Anzeiger</source><volume>146</volume>:<fpage>88</fpage>-<lpage>96</lpage>.</mixed-citation></ref><ref id="B163"><mixed-citation xmlns:xlink="http://www.w3.org/1999/xlink" xlink:type="simple"><person-group><name name-style="western"><surname>Viehmeyer</surname><given-names>H</given-names></name></person-group> (<year>1922</year>) <article-title>Neue Ameisen.</article-title><source>Archiv für Naturgeschichte</source><volume>88</volume> (A7): <fpage>203</fpage>–<lpage>220</lpage>.</mixed-citation></ref><ref id="B102"><mixed-citation xmlns:xlink="http://www.w3.org/1999/xlink" xlink:type="simple"><person-group><name name-style="western"><surname>Pisarski</surname><given-names>B</given-names></name></person-group> (<year>1966</year>)<article-title> Études sur les fourmis du genre <italic>Strongylognathus</italic> Mayr (Hymenoptera, Formicidae).</article-title><source>Annales Zoologici</source><volume>23</volume>:<fpage>509</fpage>-<lpage>523</lpage>.</mixed-citation></ref><ref id="B77"><mixed-citation xmlns:xlink="http://www.w3.org/1999/xlink" xlink:type="simple"><person-group><name name-style="western"><surname>International Commission on Zoological</surname><given-names>Nomenclature</given-names></name></person-group> (<year>1999</year>) <source>International code of zoological nomenclature. Fourth edition.</source><publisher-loc>London</publisher-loc>: <publisher-name>The International Trust for Zoological Nomenclature</publisher-name>, <lpage>306</lpage> pp.</mixed-citation></ref></ref-list></tp:taxon-treatment>
