# Supplementary material for: Catalogue of the ants (Hymenoptera, Formicidae) of Bulgaria
Source: Zookeys. 2010 Oct 14;(62):1–124. doi: 10.3897/zookeys.62.430 (PMC3088365; doi:10.3897/zookeys.62.430)
Supplement: XML Treatment for Dolichoderinae [file zookeys.62.430-treatment117.xml]

<!DOCTYPE tp:taxon-treatment
  PUBLIC "-//TaxonX//DTD Taxonomic Treatment Publishing DTD v0 20100105//EN" "tax-treatment-NSO.dtd">
<tp:taxon-treatment xmlns:tp="http://www.plazi.org/taxpub"><tp:treatment-meta><mixed-citation publication-type="journal"><person-group><name><surname>Lapeva-Gjonova</surname><given-names>Albena</given-names></name></person-group><person-group><name><surname>Antonova</surname><given-names>Vera</given-names></name></person-group><person-group><name><surname>Radchenko</surname><given-names>Alexander G.</given-names></name></person-group><person-group><name><surname>Atanasova</surname><given-names>Maria</given-names></name></person-group><article-title>Catalogue of the ants (Hymenoptera, Formicidae) of Bulgaria</article-title><source>Zookeys</source><day>14</day><month>10</month><year>2010</year><volume>2010</volume><issue>62</issue><fpage>1</fpage><lpage>124</lpage><pub-id pub-id-type="doi">10.3897/zookeys.62.430</pub-id></mixed-citation></tp:treatment-meta><tp:nomenclature><label>Subfamily</label><tp:taxon-name>
                        <tp:taxon-name-part taxon-name-part-type="subfamily">Dolichoderinae</tp:taxon-name-part>
                    </tp:taxon-name></tp:nomenclature><tp:taxon-treatment><tp:treatment-meta><mixed-citation publication-type="journal"><person-group><name><surname>Lapeva-Gjonova</surname><given-names>Albena</given-names></name></person-group><person-group><name><surname>Antonova</surname><given-names>Vera</given-names></name></person-group><person-group><name><surname>Radchenko</surname><given-names>Alexander G.</given-names></name></person-group><person-group><name><surname>Atanasova</surname><given-names>Maria</given-names></name></person-group><article-title>Catalogue of the ants (Hymenoptera, Formicidae) of Bulgaria</article-title><source>Zookeys</source><day>14</day><month>10</month><year>2010</year><volume>2010</volume><issue>62</issue><fpage>1</fpage><lpage>124</lpage><pub-id pub-id-type="doi">10.3897/zookeys.62.430</pub-id></mixed-citation></tp:treatment-meta><tp:nomenclature><label>Genus</label><tp:taxon-name>
                        <tp:taxon-name-part taxon-name-part-type="genus">Dolichoderus</tp:taxon-name-part>
                    </tp:taxon-name><tp:taxon-authority>Lund, 1831</tp:taxon-authority></tp:nomenclature><tp:taxon-treatment><tp:treatment-meta><mixed-citation publication-type="journal"><person-group><name><surname>Lapeva-Gjonova</surname><given-names>Albena</given-names></name></person-group><person-group><name><surname>Antonova</surname><given-names>Vera</given-names></name></person-group><person-group><name><surname>Radchenko</surname><given-names>Alexander G.</given-names></name></person-group><person-group><name><surname>Atanasova</surname><given-names>Maria</given-names></name></person-group><article-title>Catalogue of the ants (Hymenoptera, Formicidae) of Bulgaria</article-title><source>Zookeys</source><day>14</day><month>10</month><year>2010</year><volume>2010</volume><issue>62</issue><fpage>1</fpage><lpage>124</lpage><pub-id pub-id-type="doi">10.3897/zookeys.62.430</pub-id></mixed-citation></tp:treatment-meta><tp:nomenclature><tp:taxon-name>
                        <tp:taxon-name-part taxon-name-part-type="genus">Dolichoderus</tp:taxon-name-part>
                        <tp:taxon-name-part taxon-name-part-type="species">quadripunctatus</tp:taxon-name-part>
                    </tp:taxon-name><tp:taxon-authority>(Linnaeus, 1771)</tp:taxon-authority></tp:nomenclature><tp:treatment-sec sec-type="Records"><title>Records</title><p>(<xref ref-type="fig" rid="F42">Map 42</xref>): <bold>Bulgaria</bold> (<xref ref-type="bibr" rid="B2">Agosti and Collingwood 1987a</xref>); <bold>Central Predbalkan</bold>: Dermantsi vill. (Lukovit) (<xref ref-type="bibr" rid="B13">Atanassov 1936</xref>); <bold>Sofia Basin</bold>: Sofia [<xref ref-type="bibr" rid="B24">Atanassov and Dlusskij 1992</xref>, <xref ref-type="bibr" rid="B91">Lapeva-Gjonova and Atanasova 2004</xref> (as <tp:taxon-name>Hypoclinea quadripunctata</tp:taxon-name>), <xref ref-type="bibr" rid="B7">Antonova 2005</xref>, <xref ref-type="bibr" rid="B9">Antonova and Penev 2006</xref>, <xref ref-type="bibr" rid="B10">2008</xref>], surroundings of Sofia near Vladaya vill. (<xref ref-type="bibr" rid="B9">Antonova and Penev 2006</xref>, <xref ref-type="bibr" rid="B10">2008</xref>); <bold>Plana Mt.:</bold> Pasarel vill. (<xref ref-type="bibr" rid="B158">Vagalinski and Lapeva-Gjonova in press</xref>); <bold>Bakadzhik-Burgas district</bold>: Aytos (<xref ref-type="bibr" rid="B67">Forel 1892</xref>); <bold>Strandzha Mt.</bold> (<xref ref-type="bibr" rid="B11">Antonova et al. in press</xref>): Malko Tarnovo [<xref ref-type="bibr" rid="B24">Atanassov and Dlusskij 1992</xref> (as <tp:taxon-name>Hypoclinea quadripunctata</tp:taxon-name>)]; <bold>Southwestern Bulgaria</bold> [<xref ref-type="bibr" rid="B24">Atanassov and Dlusskij 1992</xref> (as <tp:taxon-name>Hypoclinea quadripunctata</tp:taxon-name>)]; <bold>Belasitsa Mt.</bold> (<xref ref-type="bibr" rid="B16">Atanassov 1964</xref>, <xref ref-type="bibr" rid="B76">Hubenov et al. 1998</xref>); <bold>Krupnik-Sandanski-Petrich Valley</bold>: Petrich plain (<xref ref-type="bibr" rid="B16">Atanassov 1964</xref>); <bold>Rila Mt.</bold> (<xref ref-type="bibr" rid="B67">Forel 1892</xref>); <bold>Western Rhodopi Mts:</bold> Asenovgrad (<xref ref-type="bibr" rid="B67">Forel 1892</xref>); <bold>Eastern Rhodopi Mts:</bold> Madzharovo (<xref ref-type="bibr" rid="B87">Lapeva-Gjonova 2004a</xref>); <bold>Southern Black Sea coast</bold>: Veselie vill. (<xref ref-type="bibr" rid="B67">Forel 1892</xref>).</p></tp:treatment-sec></tp:taxon-treatment></tp:taxon-treatment><tp:taxon-treatment><tp:treatment-meta><mixed-citation publication-type="journal"><person-group><name><surname>Lapeva-Gjonova</surname><given-names>Albena</given-names></name></person-group><person-group><name><surname>Antonova</surname><given-names>Vera</given-names></name></person-group><person-group><name><surname>Radchenko</surname><given-names>Alexander G.</given-names></name></person-group><person-group><name><surname>Atanasova</surname><given-names>Maria</given-names></name></person-group><article-title>Catalogue of the ants (Hymenoptera, Formicidae) of Bulgaria</article-title><source>Zookeys</source><day>14</day><month>10</month><year>2010</year><volume>2010</volume><issue>62</issue><fpage>1</fpage><lpage>124</lpage><pub-id pub-id-type="doi">10.3897/zookeys.62.430</pub-id></mixed-citation></tp:treatment-meta><tp:nomenclature><label>Genus</label><tp:taxon-name>
                        <tp:taxon-name-part taxon-name-part-type="genus">Liometopum</tp:taxon-name-part>
                    </tp:taxon-name><tp:taxon-authority>Mayr, 1861</tp:taxon-authority></tp:nomenclature><tp:taxon-treatment><tp:treatment-meta><mixed-citation publication-type="journal"><person-group><name><surname>Lapeva-Gjonova</surname><given-names>Albena</given-names></name></person-group><person-group><name><surname>Antonova</surname><given-names>Vera</given-names></name></person-group><person-group><name><surname>Radchenko</surname><given-names>Alexander G.</given-names></name></person-group><person-group><name><surname>Atanasova</surname><given-names>Maria</given-names></name></person-group><article-title>Catalogue of the ants (Hymenoptera, Formicidae) of Bulgaria</article-title><source>Zookeys</source><day>14</day><month>10</month><year>2010</year><volume>2010</volume><issue>62</issue><fpage>1</fpage><lpage>124</lpage><pub-id pub-id-type="doi">10.3897/zookeys.62.430</pub-id></mixed-citation></tp:treatment-meta><tp:nomenclature><tp:taxon-name>
                        <tp:taxon-name-part taxon-name-part-type="genus">Liometopum</tp:taxon-name-part>
                        <tp:taxon-name-part taxon-name-part-type="species">microcephalum</tp:taxon-name-part>
                    </tp:taxon-name><tp:taxon-authority>(Panzer, 1798)</tp:taxon-authority></tp:nomenclature><tp:treatment-sec sec-type="Records"><title>Records</title><p>(<xref ref-type="fig" rid="F43">Map 43</xref>): <bold>Bulgaria</bold> (<xref ref-type="bibr" rid="B2">Agosti and Collingwood 1987a</xref>); <bold>Western Danubian Plain</bold>: Sadovets vill. (Lukovit) (<xref ref-type="bibr" rid="B12">Atanassov 1934</xref>), Lukovit (<xref ref-type="bibr" rid="B58">Del Toro et al. 2009</xref>); <bold>Eastern Danubian Plain</bold>: Ludogorie-Dobrudzha district (<xref ref-type="bibr" rid="B15">Atanassov 1957</xref>, <xref ref-type="bibr" rid="B24">Atanassov and Dlusskij 1992</xref>); <bold>Central Predbalkan</bold>: Dermantsi vill. (Lukovit) (<xref ref-type="bibr" rid="B12">Atanassov 1934</xref>, <xref ref-type="bibr" rid="B13">1936</xref>, 1957); <bold>Stara Planina Mts</bold> (<xref ref-type="bibr" rid="B15">Atanassov 1957</xref>, <xref ref-type="bibr" rid="B24">Atanassov and Dlusskij 1992</xref>); <bold>Central Stara Planina Mts:</bold> Ribaritsa vill. (<xref ref-type="bibr" rid="B13">Atanassov 1936</xref>); <bold>Eastern</bold> <bold>Stara Planina Mts:</bold> Sliven (<xref ref-type="bibr" rid="B67">Forel 1892</xref>); <bold>Podbalkan Basins</bold>: Rose valley (Kazanlak) (<xref ref-type="bibr" rid="B15">Atanassov 1957</xref>); <bold>Sredna gora Mts</bold> (<xref ref-type="bibr" rid="B15">Atanassov 1957</xref>, <xref ref-type="bibr" rid="B24">Atanassov and Dlusskij 1992</xref>); <bold>Thracian Lowland</bold>: Pazardzhik (<xref ref-type="bibr" rid="B67">Forel 1892</xref>), Krichim (<xref ref-type="bibr" rid="B13">Atanassov 1936</xref>); <bold>Bakadzhik-Burgas district</bold>: Aytos (<xref ref-type="bibr" rid="B67">Forel 1892</xref>); <bold>Strandzha Mt.</bold> (<xref ref-type="bibr" rid="B24">Atanassov and Dlusskij 1992</xref>, <xref ref-type="bibr" rid="B11">Antonova et al. in press</xref>); <bold>Belasitsa Mt.</bold> (<xref ref-type="bibr" rid="B15">Atanassov 1957</xref>, <xref ref-type="bibr" rid="B16">1964</xref>, <xref ref-type="bibr" rid="B24">Atanassov and Dlusskij 1992</xref>); <bold>Krupnik-Sandanski-Petrich Valley</bold>: Petrich plain, along Strumeshnitsa river (<xref ref-type="bibr" rid="B16">Atanassov 1964</xref>); <bold>Rila Mt.</bold> (<xref ref-type="bibr" rid="B15">Atanassov 1957</xref>, <xref ref-type="bibr" rid="B24">Atanassov and Dlusskij 1992</xref>): Rila (<xref ref-type="bibr" rid="B67">Forel 1892</xref>, <xref ref-type="bibr" rid="B58">Del Toro et al. 2009</xref>); <bold>Pirin Mt.</bold> (<xref ref-type="bibr" rid="B15">Atanassov 1957</xref>, <xref ref-type="bibr" rid="B24">Atanassov and Dlusskij 1992</xref>); <bold>Rhodopi Mts</bold> (<xref ref-type="bibr" rid="B15">Atanassov 1957</xref>, <xref ref-type="bibr" rid="B24">Atanassov and Dlusskij 1992</xref>); <bold>Western Rhodopi Mts:</bold> Dospat (<xref ref-type="bibr" rid="B89">Lapeva-Gjonova in press (a)</xref>); <bold>Eastern Rhodopi Mts:</bold> Pastrook vill. (Ivaylovgrad) (<xref ref-type="bibr" rid="B87">Lapeva-Gjonova 2004a</xref>); <bold>Southern Black Sea coast</bold>: Sozopol, Veselie vill. (<xref ref-type="bibr" rid="B67">Forel 1892</xref>).</p></tp:treatment-sec></tp:taxon-treatment></tp:taxon-treatment><tp:taxon-treatment><tp:treatment-meta><mixed-citation publication-type="journal"><person-group><name><surname>Lapeva-Gjonova</surname><given-names>Albena</given-names></name></person-group><person-group><name><surname>Antonova</surname><given-names>Vera</given-names></name></person-group><person-group><name><surname>Radchenko</surname><given-names>Alexander G.</given-names></name></person-group><person-group><name><surname>Atanasova</surname><given-names>Maria</given-names></name></person-group><article-title>Catalogue of the ants (Hymenoptera, Formicidae) of Bulgaria</article-title><source>Zookeys</source><day>14</day><month>10</month><year>2010</year><volume>2010</volume><issue>62</issue><fpage>1</fpage><lpage>124</lpage><pub-id pub-id-type="doi">10.3897/zookeys.62.430</pub-id></mixed-citation></tp:treatment-meta><tp:nomenclature><label>Genus</label><tp:taxon-name>
                        <tp:taxon-name-part taxon-name-part-type="genus">Tapinoma</tp:taxon-name-part>
                    </tp:taxon-name><tp:taxon-authority>Förster, 1850</tp:taxon-authority></tp:nomenclature><tp:taxon-treatment><tp:treatment-meta><mixed-citation publication-type="journal"><person-group><name><surname>Lapeva-Gjonova</surname><given-names>Albena</given-names></name></person-group><person-group><name><surname>Antonova</surname><given-names>Vera</given-names></name></person-group><person-group><name><surname>Radchenko</surname><given-names>Alexander G.</given-names></name></person-group><person-group><name><surname>Atanasova</surname><given-names>Maria</given-names></name></person-group><article-title>Catalogue of the ants (Hymenoptera, Formicidae) of Bulgaria</article-title><source>Zookeys</source><day>14</day><month>10</month><year>2010</year><volume>2010</volume><issue>62</issue><fpage>1</fpage><lpage>124</lpage><pub-id pub-id-type="doi">10.3897/zookeys.62.430</pub-id></mixed-citation></tp:treatment-meta><tp:nomenclature><tp:taxon-name>
                        <tp:taxon-name-part taxon-name-part-type="genus">Tapinoma</tp:taxon-name-part>
                        <tp:taxon-name-part taxon-name-part-type="species">erraticum</tp:taxon-name-part>
                    </tp:taxon-name><tp:taxon-authority>(Latreille, 1798)</tp:taxon-authority></tp:nomenclature><tp:treatment-sec sec-type="Records"><title>Records</title><p>(<xref ref-type="fig" rid="F44">Map 44</xref>): <bold>Bulgaria</bold> [<xref ref-type="bibr" rid="B64">Emery 1914</xref> (as <tp:taxon-name>Tapinoma erraticum nigerrimum</tp:taxon-name>), <xref ref-type="bibr" rid="B2">Agosti and Collingwood 1987a</xref>, <xref ref-type="bibr" rid="B24">Atanassov and Dlusskij 1992</xref>]; <bold>Western Predbalkan</bold>: Rachene river valley (<xref ref-type="bibr" rid="B159">Vassilev 1984</xref>); <bold>Western Stara Planina Mts:</bold> Chepan Mt. (Dragoman) (<xref ref-type="bibr" rid="B41">Borisova et al. 2005</xref>); <bold>Central Stara Planina Mts:</bold> Vezhen hut (<xref ref-type="bibr" rid="B13">Atanassov 1936</xref>); <bold>Eastern</bold> <bold>Stara Planina Mts:</bold> Sliven (<xref ref-type="bibr" rid="B67">Forel 1892</xref>); <bold>Sofia Basin</bold>: Sofia (<xref ref-type="bibr" rid="B91">Lapeva-Gjonova and Atanasova 2004</xref>, <xref ref-type="bibr" rid="B7">Antonova 2005</xref>, <xref ref-type="bibr" rid="B9">Antonova and Penev 2006</xref>, <xref ref-type="bibr" rid="B10">2008</xref>), surroundings of Sofia near Vladaya village (<xref ref-type="bibr" rid="B9">Antonova and Penev 2006</xref>, <xref ref-type="bibr" rid="B10">2008</xref>); <bold>Vitosha Mt.</bold> (<xref ref-type="bibr" rid="B14">Atanassov 1952</xref>); <bold>Plana Mt.:</bold> Plana vill., Tsiganka peak (Pasarel vill.), Vrabnitsa loc. (Dolni okol vill.), Turmachka mahala (Plana vill.), Krasta peak (Dolni okol vill.), Pasarel vill., Alino vill. (<xref ref-type="bibr" rid="B158">Vagalinski and Lapeva-Gjonova in press</xref>); <bold>Lozenska Planina Mt.</bold> (<xref ref-type="bibr" rid="B160">Vassilev and Evtimov 1973</xref>); <bold>Strandzha Mt.</bold> (<xref ref-type="bibr" rid="B11">Antonova et al. in press</xref>); <bold>Dupnitsa Basin</bold>: Dupnitsa (<xref ref-type="bibr" rid="B67">Forel 1892</xref>); <bold>Belasitsa Mt.</bold> (<xref ref-type="bibr" rid="B16">Atanassov 1964</xref>); <bold>Krupnik-Sandanski-Petrich Valley</bold>: along Strumeshnitsa river, Kozhuh Mt. [<xref ref-type="bibr" rid="B16">Atanassov 1964</xref> and <xref ref-type="bibr" rid="B76">Hubenov et al. 1998</xref> (as <tp:taxon-name>Tapinoma erraticum nigerrimum</tp:taxon-name>)]; <bold>Rila Mt.:</bold> Rilska river valley (<xref ref-type="bibr" rid="B67">Forel 1892</xref>); <bold>Pirin Mt.</bold>, <bold>Rhodopi Mts</bold> (<xref ref-type="bibr" rid="B130">Seifert 1984</xref>); <bold>Western Rhodopi Mts:</bold> Chepelare, Rakitovo, Batak, Velingrad, Peshtera (<xref ref-type="bibr" rid="B89">Lapeva-Gjonova in press (a)</xref>), Radilovo vill. (<xref ref-type="bibr" rid="B13">Atanassov 1936</xref>); <bold>Eastern Rhodopi Mts:</bold> Byal Izvor vill. (Arda), Beli Plast vill. (Kardzhali), Momchilgrad, Madzharovo municipality, between Odrintsi and Svirachi vill. (Ivaylovgrad), Senoklas vill. (Madzharovo) (<xref ref-type="bibr" rid="B87">Lapeva-Gjonova 2004a</xref>); <bold>Black Sea coast</bold> (<xref ref-type="bibr" rid="B130">Seifert 1984</xref>); <bold>Northern Black Sea coast</bold>: Evksinograd palace (<xref ref-type="bibr" rid="B13">Atanassov 1936</xref>); <bold>Southern</bold> <bold>Black Sea coast</bold>: Pomorie, Sozopol (<xref ref-type="bibr" rid="B67">Forel 1892</xref>).</p></tp:treatment-sec></tp:taxon-treatment><tp:taxon-treatment><tp:treatment-meta><mixed-citation publication-type="journal"><person-group><name><surname>Lapeva-Gjonova</surname><given-names>Albena</given-names></name></person-group><person-group><name><surname>Antonova</surname><given-names>Vera</given-names></name></person-group><person-group><name><surname>Radchenko</surname><given-names>Alexander G.</given-names></name></person-group><person-group><name><surname>Atanasova</surname><given-names>Maria</given-names></name></person-group><article-title>Catalogue of the ants (Hymenoptera, Formicidae) of Bulgaria</article-title><source>Zookeys</source><day>14</day><month>10</month><year>2010</year><volume>2010</volume><issue>62</issue><fpage>1</fpage><lpage>124</lpage><pub-id pub-id-type="doi">10.3897/zookeys.62.430</pub-id></mixed-citation></tp:treatment-meta><tp:nomenclature><tp:taxon-name>
                        <tp:taxon-name-part taxon-name-part-type="genus">Tapinoma</tp:taxon-name-part> 
                        <tp:taxon-name-part taxon-name-part-type="species">madeirense</tp:taxon-name-part>
                    </tp:taxon-name><tp:taxon-authority>Forel, 1895</tp:taxon-authority><tp:nomenclature-citation-list><tp:nomenclature-citation><tp:taxon-name>Tapinoma ambiguum</tp:taxon-name><comment> Emery, 1925</comment></tp:nomenclature-citation></tp:nomenclature-citation-list></tp:nomenclature><tp:treatment-sec sec-type="Records"><title>Records</title><p>(<xref ref-type="fig" rid="F44">Map 44</xref>): <bold>Bulgaria</bold> (<xref ref-type="bibr" rid="B57">Czechowski et al. 2002</xref>); <bold>Plana Mt.:</bold> Plana vill. (<xref ref-type="bibr" rid="B158">Vagalinski and Lapeva-Gjonova in press</xref>); <bold>Pirin Mt.</bold>, <bold>Rhodopi Mts</bold>, <bold>Black Sea coast</bold> (<xref ref-type="bibr" rid="B130">Seifert 1984</xref>).<!--PageBreak--></p></tp:treatment-sec><tp:treatment-sec sec-type="Notes"><title>Notes:</title><p>Until recently all authors considered this species to be <tp:taxon-name>Tapinoma ambiguum</tp:taxon-name>, but <xref ref-type="bibr" rid="B171">Wetterer et al. (2007)</xref> synonymised it with <tp:taxon-name>Tapinoma madeirense</tp:taxon-name>.</p></tp:treatment-sec></tp:taxon-treatment></tp:taxon-treatment><tp:taxon-treatment><tp:treatment-meta><mixed-citation publication-type="journal"><person-group><name><surname>Lapeva-Gjonova</surname><given-names>Albena</given-names></name></person-group><person-group><name><surname>Antonova</surname><given-names>Vera</given-names></name></person-group><person-group><name><surname>Radchenko</surname><given-names>Alexander G.</given-names></name></person-group><person-group><name><surname>Atanasova</surname><given-names>Maria</given-names></name></person-group><article-title>Catalogue of the ants (Hymenoptera, Formicidae) of Bulgaria</article-title><source>Zookeys</source><day>14</day><month>10</month><year>2010</year><volume>2010</volume><issue>62</issue><fpage>1</fpage><lpage>124</lpage><pub-id pub-id-type="doi">10.3897/zookeys.62.430</pub-id></mixed-citation></tp:treatment-meta><tp:nomenclature><label>Genus</label><tp:taxon-name>
                        <tp:taxon-name-part taxon-name-part-type="genus">Bothriomyrmex</tp:taxon-name-part>
                    </tp:taxon-name><tp:taxon-authority>Emery, 1869</tp:taxon-authority></tp:nomenclature><tp:taxon-treatment><tp:treatment-meta><mixed-citation publication-type="journal"><person-group><name><surname>Lapeva-Gjonova</surname><given-names>Albena</given-names></name></person-group><person-group><name><surname>Antonova</surname><given-names>Vera</given-names></name></person-group><person-group><name><surname>Radchenko</surname><given-names>Alexander G.</given-names></name></person-group><person-group><name><surname>Atanasova</surname><given-names>Maria</given-names></name></person-group><article-title>Catalogue of the ants (Hymenoptera, Formicidae) of Bulgaria</article-title><source>Zookeys</source><day>14</day><month>10</month><year>2010</year><volume>2010</volume><issue>62</issue><fpage>1</fpage><lpage>124</lpage><pub-id pub-id-type="doi">10.3897/zookeys.62.430</pub-id></mixed-citation></tp:treatment-meta><tp:nomenclature><tp:taxon-name>
                        <tp:taxon-name-part taxon-name-part-type="genus">Bothriomyrmex</tp:taxon-name-part>
                        <tp:taxon-name-part taxon-name-part-type="species">communistus</tp:taxon-name-part> 
                    </tp:taxon-name><tp:taxon-authority>Santschi, 1919</tp:taxon-authority></tp:nomenclature><tp:treatment-sec sec-type="Records"><title>Records</title><p>(<xref ref-type="fig" rid="F45">Map 45</xref>): <bold>Strandzha Mt.:</bold> Malko Tarnovo (<xref ref-type="bibr" rid="B24">Atanassov and Dlusskij 1992</xref>); <bold>Krupnik-Sandanski-Petrich Valley</bold>: west of Petrich (<xref ref-type="bibr" rid="B16">Atanassov 1964</xref>, <xref ref-type="bibr" rid="B24">Atanassov and Dlusskij 1992</xref>), Petrich (<xref ref-type="bibr" rid="B76">Hubenov et al. 1998</xref>), Sandanski (<xref ref-type="bibr" rid="B24">Atanassov and Dlusskij 1992</xref>).</p></tp:treatment-sec></tp:taxon-treatment><tp:taxon-treatment><tp:treatment-meta><mixed-citation publication-type="journal"><person-group><name><surname>Lapeva-Gjonova</surname><given-names>Albena</given-names></name></person-group><person-group><name><surname>Antonova</surname><given-names>Vera</given-names></name></person-group><person-group><name><surname>Radchenko</surname><given-names>Alexander G.</given-names></name></person-group><person-group><name><surname>Atanasova</surname><given-names>Maria</given-names></name></person-group><article-title>Catalogue of the ants (Hymenoptera, Formicidae) of Bulgaria</article-title><source>Zookeys</source><day>14</day><month>10</month><year>2010</year><volume>2010</volume><issue>62</issue><fpage>1</fpage><lpage>124</lpage><pub-id pub-id-type="doi">10.3897/zookeys.62.430</pub-id></mixed-citation></tp:treatment-meta><tp:nomenclature><tp:taxon-name>
                        <tp:taxon-name-part taxon-name-part-type="genus">Bothriomyrmex</tp:taxon-name-part>
                        <tp:taxon-name-part taxon-name-part-type="species">gibbus</tp:taxon-name-part>
                    </tp:taxon-name><tp:taxon-authority>Soudek, 1925</tp:taxon-authority></tp:nomenclature><tp:treatment-sec sec-type="Records"><title>Records</title><p>(<xref ref-type="fig" rid="F45">Map 45</xref>): <bold>Western Predbalkan</bold>: Rachene river valley (<xref ref-type="bibr" rid="B159">Vassilev 1984</xref>).</p></tp:treatment-sec><tp:treatment-sec sec-type="Notes"><title>Notes:</title><p><tp:taxon-name>Bothriomyrmex gibbus</tp:taxon-name> was not recorded for Bulgaria by <xref ref-type="bibr" rid="B24">Atanassov and Dlusskij (1992)</xref>, and since 1984 no records of this species have been confirmed. However, based on the known distribution, the presence of this species in Bulgaria is quite probable.</p></tp:treatment-sec></tp:taxon-treatment><tp:taxon-treatment><tp:treatment-meta><mixed-citation publication-type="journal"><person-group><name><surname>Lapeva-Gjonova</surname><given-names>Albena</given-names></name></person-group><person-group><name><surname>Antonova</surname><given-names>Vera</given-names></name></person-group><person-group><name><surname>Radchenko</surname><given-names>Alexander G.</given-names></name></person-group><person-group><name><surname>Atanasova</surname><given-names>Maria</given-names></name></person-group><article-title>Catalogue of the ants (Hymenoptera, Formicidae) of Bulgaria</article-title><source>Zookeys</source><day>14</day><month>10</month><year>2010</year><volume>2010</volume><issue>62</issue><fpage>1</fpage><lpage>124</lpage><pub-id pub-id-type="doi">10.3897/zookeys.62.430</pub-id></mixed-citation></tp:treatment-meta><tp:nomenclature><tp:taxon-name>
                        <tp:taxon-name-part taxon-name-part-type="genus">Bothriomyrmex</tp:taxon-name-part>
                        <tp:taxon-name-part taxon-name-part-type="species">menozzii</tp:taxon-name-part>
                    </tp:taxon-name><tp:taxon-authority>Emery, 1925</tp:taxon-authority></tp:nomenclature><tp:treatment-sec sec-type="Records"><title>Records</title><p>(<xref ref-type="fig" rid="F45">Map 45</xref>): <bold>Bulgaria</bold> (<xref ref-type="bibr" rid="B52">Csősz and Markó 2005</xref>); <bold>Northern Black Sea coast</bold>: Kavarna (<xref ref-type="bibr" rid="B92">Markó and Csősz 2002</xref>).</p></tp:treatment-sec></tp:taxon-treatment><tp:taxon-treatment><tp:treatment-meta><mixed-citation publication-type="journal"><person-group><name><surname>Lapeva-Gjonova</surname><given-names>Albena</given-names></name></person-group><person-group><name><surname>Antonova</surname><given-names>Vera</given-names></name></person-group><person-group><name><surname>Radchenko</surname><given-names>Alexander G.</given-names></name></person-group><person-group><name><surname>Atanasova</surname><given-names>Maria</given-names></name></person-group><article-title>Catalogue of the ants (Hymenoptera, Formicidae) of Bulgaria</article-title><source>Zookeys</source><day>14</day><month>10</month><year>2010</year><volume>2010</volume><issue>62</issue><fpage>1</fpage><lpage>124</lpage><pub-id pub-id-type="doi">10.3897/zookeys.62.430</pub-id></mixed-citation></tp:treatment-meta><tp:nomenclature><tp:taxon-name>
                        <tp:taxon-name-part taxon-name-part-type="genus">Bothriomyrmex</tp:taxon-name-part>
                        <tp:taxon-name-part taxon-name-part-type="species">meridionalis</tp:taxon-name-part>
                    </tp:taxon-name><tp:taxon-authority>(Roger, 1863)</tp:taxon-authority></tp:nomenclature><tp:treatment-sec sec-type="Records"><title>Records</title><p>(<xref ref-type="fig" rid="F45">Map 45</xref>): <bold>Krupnik-Sandanski-Petrich Valley</bold>: west of Petrich (<xref ref-type="bibr" rid="B16">Atanassov 1964</xref>, <xref ref-type="bibr" rid="B76">Hubenov et al. 1998</xref>); <bold>Eastern Rhodopi Mts:</bold> Madzharovo (<xref ref-type="bibr" rid="B87">Lapeva-Gjonova 2004a</xref>).</p></tp:treatment-sec></tp:taxon-treatment></tp:taxon-treatment><tp:taxon-treatment><tp:treatment-meta><mixed-citation publication-type="journal"><person-group><name><surname>Lapeva-Gjonova</surname><given-names>Albena</given-names></name></person-group><person-group><name><surname>Antonova</surname><given-names>Vera</given-names></name></person-group><person-group><name><surname>Radchenko</surname><given-names>Alexander G.</given-names></name></person-group><person-group><name><surname>Atanasova</surname><given-names>Maria</given-names></name></person-group><article-title>Catalogue of the ants (Hymenoptera, Formicidae) of Bulgaria</article-title><source>Zookeys</source><day>14</day><month>10</month><year>2010</year><volume>2010</volume><issue>62</issue><fpage>1</fpage><lpage>124</lpage><pub-id pub-id-type="doi">10.3897/zookeys.62.430</pub-id></mixed-citation></tp:treatment-meta><tp:nomenclature><label>Genus</label><tp:taxon-name>
                        <tp:taxon-name-part taxon-name-part-type="genus">Linepithema</tp:taxon-name-part>
                    </tp:taxon-name><tp:taxon-authority>Mayr, 1866</tp:taxon-authority></tp:nomenclature><tp:taxon-treatment><tp:treatment-meta><mixed-citation publication-type="journal"><person-group><name><surname>Lapeva-Gjonova</surname><given-names>Albena</given-names></name></person-group><person-group><name><surname>Antonova</surname><given-names>Vera</given-names></name></person-group><person-group><name><surname>Radchenko</surname><given-names>Alexander G.</given-names></name></person-group><person-group><name><surname>Atanasova</surname><given-names>Maria</given-names></name></person-group><article-title>Catalogue of the ants (Hymenoptera, Formicidae) of Bulgaria</article-title><source>Zookeys</source><day>14</day><month>10</month><year>2010</year><volume>2010</volume><issue>62</issue><fpage>1</fpage><lpage>124</lpage><pub-id pub-id-type="doi">10.3897/zookeys.62.430</pub-id></mixed-citation></tp:treatment-meta><tp:nomenclature><tp:taxon-name>
                        <tp:taxon-name-part taxon-name-part-type="genus">Linepithema</tp:taxon-name-part>
                        <tp:taxon-name-part taxon-name-part-type="species">humile</tp:taxon-name-part>
                    </tp:taxon-name><tp:taxon-authority>(Mayr, 1868)</tp:taxon-authority></tp:nomenclature><tp:treatment-sec sec-type="Records"><title>Records</title><p>(<xref ref-type="fig" rid="F46">Map 46</xref>): <bold>Sofia Basin</bold>: Sofia; <bold>Northern Black Sea coast</bold>: Varna; <bold>Southern Black Sea coast</bold>: Burgas [<xref ref-type="bibr" rid="B24">Atanassov and Dlusskij 1992</xref> (all as <tp:taxon-name>Iridomyrmex humilis</tp:taxon-name>)].</p></tp:treatment-sec></tp:taxon-treatment></tp:taxon-treatment><tp:treatment-sec><!--Section generated to contain objects referenced in tp:taxon-treatment.--><fig id="F42" position="float" orientation="portrait"><label>Map 42.</label><graphic xmlns:xlink="http://www.w3.org/1999/xlink" xlink:href="ZooKeys-062-001-g042.jpg" position="float" orientation="portrait" xlink:type="simple"/></fig><fig id="F43" position="float" orientation="portrait"><label>Map 43.</label><graphic xmlns:xlink="http://www.w3.org/1999/xlink" xlink:href="ZooKeys-062-001-g043.jpg" position="float" orientation="portrait" xlink:type="simple"/></fig><fig id="F44" position="float" orientation="portrait"><label>Map 44.</label><graphic xmlns:xlink="http://www.w3.org/1999/xlink" xlink:href="ZooKeys-062-001-g044.jpg" position="float" orientation="portrait" xlink:type="simple"/></fig><fig id="F45" position="float" orientation="portrait"><label>Map 45.</label><graphic xmlns:xlink="http://www.w3.org/1999/xlink" xlink:href="ZooKeys-062-001-g045.jpg" position="float" orientation="portrait" xlink:type="simple"/></fig><fig id="F46" position="float" orientation="portrait"><label>Map 46.</label><graphic xmlns:xlink="http://www.w3.org/1999/xlink" xlink:href="ZooKeys-062-001-g046.jpg" position="float" orientation="portrait" xlink:type="simple"/></fig></tp:treatment-sec><ref-list><ref id="B2"><mixed-citation xmlns:xlink="http://www.w3.org/1999/xlink" xlink:type="simple"><person-group><name name-style="western"><surname>Agosti</surname><given-names>D</given-names></name><name name-style="western"><surname>Collingwood</surname><given-names>CA</given-names></name></person-group> (<year>1987a</year>)<article-title> A provisional list of the Balkan ants (Hym. Formicidae) and a key to the worker caste. I. Synonymic list.</article-title><source>Mitteilungen der Schweizerischen Entomologischen Gesellschaft</source><volume>60</volume>:<fpage>51</fpage>-<lpage>62</lpage>.</mixed-citation></ref><ref id="B13"><mixed-citation xmlns:xlink="http://www.w3.org/1999/xlink" xlink:type="simple"><person-group><name name-style="western"><surname>Atanassov</surname><given-names>N</given-names></name></person-group> (<year>1936</year>) <article-title>[Zweiter Beitrag zum Studium der Ameisenfauna Bulgariens (Formicidae)].</article-title><source>Bulletin de la Société Entomologique de Bulgarie</source><volume>9</volume>: <fpage>211</fpage>–<lpage>236</lpage>. [in Bulgarian].</mixed-citation></ref><ref id="B24"><mixed-citation xmlns:xlink="http://www.w3.org/1999/xlink" xlink:type="simple"><person-group><name name-style="western"><surname>Atanassov</surname><given-names>N</given-names></name><name name-style="western"><surname>Dlusskij</surname><given-names>G</given-names></name></person-group> (<year>1992</year>) <source>[Fauna Bulgarica. 22. Hymenoptera, Formicidae].</source><publisher-name>Bulgarian Academy of Sciences</publisher-name>, <publisher-loc>Sofia</publisher-loc>, <lpage>310</lpage> pp. [in Bulgarian].</mixed-citation></ref><ref id="B91"><mixed-citation xmlns:xlink="http://www.w3.org/1999/xlink" xlink:type="simple"><person-group><name name-style="western"><surname>Lapeva-Gjonova</surname><given-names>A</given-names></name><name name-style="western"><surname>Atanasova</surname><given-names>M</given-names></name></person-group> (<year>2004</year>) <article-title>A faunistic investigation of the ants (Hymenoptera, Formicidae) in the city of Sofia.</article-title> In: <person-group><name name-style="western"><surname>Penev</surname><given-names>L</given-names></name><name name-style="western"><surname>Niemala</surname><given-names>J</given-names></name><name name-style="western"><surname>Kotze</surname><given-names>DJ</given-names></name><name name-style="western"><surname>Chipev</surname><given-names>N</given-names></name></person-group> (<role>Eds</role>) <source>Ecology of the City of Sofia. Species and Communities in an Urban Environment.</source><publisher-name>Pensoft</publisher-name>, <publisher-loc>Sofia</publisher-loc>, <fpage>417</fpage>–<lpage>422</lpage>.</mixed-citation></ref><ref id="B7"><mixed-citation xmlns:xlink="http://www.w3.org/1999/xlink" xlink:type="simple"><person-group><name name-style="western"><surname>Antonova</surname><given-names>V</given-names></name></person-group> (<year>2005</year>) <article-title>Species diversity and distribution of ants in different habitats in the parks of the city of Sofia.</article-title> In: <person-group><name name-style="western"><surname>Chipev</surname><given-names>N</given-names></name><name name-style="western"><surname>Bogoev</surname><given-names>V</given-names></name></person-group> (<role>Eds</role>) <source>Biodiversity, Ecosystems, Global changes <italic>,</italic> I-st National Scientific Conference in Ecology</source>, <publisher-name>Petekston Press</publisher-name>, <publisher-loc>Sofia</publisher-loc>, <fpage>231</fpage>–<lpage>236</lpage>.</mixed-citation></ref><ref id="B9"><mixed-citation xmlns:xlink="http://www.w3.org/1999/xlink" xlink:type="simple"><person-group><name name-style="western"><surname>Antonova</surname><given-names>V</given-names></name><name name-style="western"><surname>Penev</surname><given-names>L</given-names></name></person-group> (<year>2006</year>)<article-title> Changes in the zoogeographical structure of ants (Hymenoptera: Formicidae) caused by urban pressure in the Sofia region (Bulgaria).</article-title><source>Myrmecological News</source><volume>8</volume>:<fpage>271</fpage>-<lpage>276</lpage>.</mixed-citation></ref><ref id="B10"><mixed-citation xmlns:xlink="http://www.w3.org/1999/xlink" xlink:type="simple"><person-group><name name-style="western"><surname>Antonova</surname><given-names>V</given-names></name><name name-style="western"><surname>Penev</surname><given-names>L</given-names></name></person-group> (<year>2008</year>) <article-title>Classification of ant assemblages in green areas of Sofia.</article-title><source>Acta Zoologica Bulgarica</source><volume>60</volume> Suppl. 2: <fpage>103</fpage>–<lpage>110</lpage>.</mixed-citation></ref><ref id="B158"><mixed-citation xmlns:xlink="http://www.w3.org/1999/xlink" xlink:type="simple"><person-group><name name-style="western"><surname>Vagalinski</surname><given-names>B</given-names></name><name name-style="western"><surname>Lapeva-Gjonova</surname><given-names>A</given-names></name></person-group> (<year>in press</year>). <article-title>The ants (Hymenoptera, Formicidae) of Plana Mountain (Bulgaria).</article-title><source>Historia Naturalis Bulgarica.</source></mixed-citation></ref><ref id="B67"><mixed-citation xmlns:xlink="http://www.w3.org/1999/xlink" xlink:type="simple"><person-group><name name-style="western"><surname>Forel</surname><given-names>A</given-names></name></person-group> (<year>1892</year>)<article-title> Die Ameisenfauna Bulgariens. (Nebst biologischen Beobachtungen.</article-title><source>) Verhandlungen der Zoologisch-Botanischen Gesellschaft in Wien</source><volume>42</volume>:<fpage>305</fpage>-<lpage>318</lpage>.</mixed-citation></ref><ref id="B11"><mixed-citation xmlns:xlink="http://www.w3.org/1999/xlink" xlink:type="simple"><person-group><name name-style="western"><surname>Antonova</surname><given-names>V</given-names></name><name name-style="western"><surname>Radchenko</surname><given-names>A</given-names></name><name name-style="western"><surname>Czechowski</surname><given-names>W</given-names></name><name name-style="western"><surname>Biserkov</surname><given-names>V</given-names></name></person-group> (<year>in press</year>) <source>GIS-based spatial analyses of the myrmecofauna (Hymenoptera: Formicidae) of Strandza Mountain (SE Bulgaria).</source></mixed-citation></ref><ref id="B16"><mixed-citation xmlns:xlink="http://www.w3.org/1999/xlink" xlink:type="simple"><person-group><name name-style="western"><surname>Atanassov</surname><given-names>N</given-names></name></person-group> (<year>1964</year>) <article-title>[Investigation on the systematic and ecology of ants (Formicidae, Hymenoptera) from Petrich region (SW Bulgaria)].</article-title><source>Bulletin de l’Institut et Musée de Zoologie</source><volume>15</volume>: <fpage>77</fpage>–<lpage>104</lpage>. [in Bulgarian].</mixed-citation></ref><ref id="B76"><mixed-citation xmlns:xlink="http://www.w3.org/1999/xlink" xlink:type="simple"><person-group><name name-style="western"><surname>Hubenov</surname><given-names>Z</given-names></name><name name-style="western"><surname>Beshovski</surname><given-names>V</given-names></name><name name-style="western"><surname>Beshkov</surname><given-names>S</given-names></name><name name-style="western"><surname>Kolarov</surname><given-names>J</given-names></name><name name-style="western"><surname>Kumanski</surname><given-names>K</given-names></name><name name-style="western"><surname>Popov</surname><given-names>A</given-names></name><name name-style="western"><surname>Vassileva</surname><given-names>E</given-names></name></person-group> (<year>1998</year>) <article-title>Insects of Bulgaria, Part 2: Blattoidea, Mantoidea, Isoptera, Orthoptera, Dermaptera, Embioptera, Megaloptera, Raphidioptera, Neuroptera, Mecoptera, Hymenoptera, Trichoptera, Lepidoptera and Diptera.</article-title> In: <person-group><name name-style="western"><surname>Meine</surname><given-names>C</given-names></name></person-group> (<role>Ed</role>) <source>Bulgaria’s Biological Diversity: Conservation Status and Needs Assessment,Biodiversity Support Program</source>, <volume>1–2</volume>: <fpage>211</fpage>–<lpage>259</lpage>.</mixed-citation></ref><ref id="B87"><mixed-citation xmlns:xlink="http://www.w3.org/1999/xlink" xlink:type="simple"><person-group><name name-style="western"><surname>Lapeva-Gjonova</surname><given-names>A</given-names></name></person-group> (<year>2004a</year>) <article-title>Ants (Hymenoptera: Formicidae) from the Eastern Rhodopes (Bulgaria).</article-title> In: <person-group><name name-style="western"><surname>Beron</surname><given-names>P</given-names></name><name name-style="western"><surname>Popov</surname><given-names>A</given-names></name></person-group> (<role>Eds</role>) <source>Biodiversity of Bulgaria. 2. Biodiversity of Eastern Rhodopes (Bulgaria and Greece).</source><publisher-name>Pensoft Publishers &amp; National Museum of Natural History</publisher-name>, <publisher-loc>Sofia</publisher-loc>, <fpage>507</fpage>–<lpage>513</lpage>.</mixed-citation></ref><ref id="B12"><mixed-citation xmlns:xlink="http://www.w3.org/1999/xlink" xlink:type="simple"><person-group><name name-style="western"><surname>Atanassov</surname><given-names>N</given-names></name></person-group> (<year>1934</year>) <article-title>[Beitrag zum Studium der Ameisenfauna Bulgariens (Formicidae)].</article-title><source>Bulletin de la Société Entomologique de Bulgarie</source><volume>8</volume>: <fpage>159</fpage>–<lpage>173</lpage>. [in Bulgarian].</mixed-citation></ref><ref id="B58"><mixed-citation xmlns:xlink="http://www.w3.org/1999/xlink" xlink:type="simple"><person-group><name name-style="western"><surname>Del Toro</surname><given-names>I</given-names></name><name name-style="western"><surname>Pacheco</surname><given-names>JA</given-names></name><name name-style="western"><surname>Mackay</surname><given-names>WP</given-names></name></person-group> (<year>2009</year>)<article-title> Revision of the ant genus <italic>Liometopum</italic> (Hymenoptera: Formicidae).</article-title><source>Sociobiology</source><volume>53</volume>:<fpage>295</fpage>-<lpage>372</lpage>.</mixed-citation></ref><ref id="B15"><mixed-citation xmlns:xlink="http://www.w3.org/1999/xlink" xlink:type="simple"><person-group><name name-style="western"><surname>Atanassov</surname><given-names>N</given-names></name></person-group> (<year>1957</year>) <article-title>Recherches sur la biologie de <italic>Liometopum</italic> <italic>microcephalum</italic> (Hymenoptera, Formicidae) en Bulgarie.</article-title><source>Bulletinde la Société Entomologique de Mulhouse</source><volume>501</volume>: <fpage>43</fpage>–<lpage>47</lpage>.</mixed-citation></ref><ref id="B89"><mixed-citation xmlns:xlink="http://www.w3.org/1999/xlink" xlink:type="simple"><person-group><name name-style="western"><surname>Lapeva-Gjonova</surname><given-names>A</given-names></name></person-group> (<year>in press (a)</year>). <article-title>Ants (Hymenoptera, Formicidae) from Western Rhodopes Mountain (Bulgaria).</article-title> In: <person-group><name name-style="western"><surname>Beron</surname><given-names>P</given-names></name><name name-style="western"><surname>Popov</surname><given-names>A</given-names></name></person-group> (<role>Eds</role>) <source>Biodiversity of Bulgaria. 4. Biodiversity of Western Rhodopes (Bulgaria and Greece).</source><publisher-name>Pensoft Publishers &amp; National Museum of Natural History</publisher-name>, <publisher-loc>Sofia</publisher-loc>.</mixed-citation></ref><ref id="B64"><mixed-citation xmlns:xlink="http://www.w3.org/1999/xlink" xlink:type="simple"><person-group><name name-style="western"><surname>Emery</surname><given-names>C</given-names></name></person-group> (<year>1914</year>)<article-title> Wissenschaftliche Ergebnisse der Bearbeitung von O. Leonhards Sammlungen. 5. Südeuropäische Ameisen (Hym.).</article-title><source>Entomologische Mitteilungen</source><volume>3</volume>:<fpage>156</fpage>-<lpage>159</lpage>.</mixed-citation></ref><ref id="B159"><mixed-citation xmlns:xlink="http://www.w3.org/1999/xlink" xlink:type="simple"><person-group><name name-style="western"><surname>Vassilev</surname><given-names>I</given-names></name></person-group> (<year>1984</year>) <article-title>[The ants (Formicidae, Hymenoptera) from the valley of Rachene river].</article-title><source>Annuaire de l’Université de Sofia “Kliment Ohridski”, Faculté de Biologie</source><volume>78</volume> (<issue>1</issue>): <fpage>74</fpage>–<lpage>80</lpage>. [in Bulgarian].</mixed-citation></ref><ref id="B41"><mixed-citation xmlns:xlink="http://www.w3.org/1999/xlink" xlink:type="simple"><person-group><name name-style="western"><surname>Borisova</surname><given-names>N</given-names></name><name name-style="western"><surname>Antonova</surname><given-names>V</given-names></name><name name-style="western"><surname>Delov</surname><given-names>V</given-names></name><name name-style="western"><surname>Dimitrov</surname><given-names>D</given-names></name></person-group> (<year>2005</year>) <article-title>Using GIS and remote sensing in biogeography assessment in the karst terrain of Chepan Mountain and Dragoman marshland (W Bulgaria).</article-title> In: <person-group><name name-style="western"><surname>Chipev</surname><given-names>N</given-names></name><name name-style="western"><surname>Bogoev</surname><given-names>V</given-names></name></person-group> (<role>Eds</role>) <source>Biodiversity, Ecosystems, Global changes, I-st National Scientific Conference in Ecology</source>, <publisher-name>Petekston Press</publisher-name>, <publisher-loc>Sofia</publisher-loc>, <fpage>75</fpage>–<lpage>82</lpage>.</mixed-citation></ref><ref id="B14"><mixed-citation xmlns:xlink="http://www.w3.org/1999/xlink" xlink:type="simple"><person-group><name name-style="western"><surname>Atanassov</surname><given-names>N</given-names></name></person-group> (<year>1952</year>) <article-title>[Gesetzmässigkeiten in der Verbreitung und biologische Beobachtungen an Ameisen des Witoscha Gebirges].</article-title><source>Works of Natural Science Field Station of Vitosha Mountain</source><volume>1</volume>: <fpage>1</fpage>–<lpage>214</lpage>. [in Bulgarian].</mixed-citation></ref><ref id="B160"><mixed-citation xmlns:xlink="http://www.w3.org/1999/xlink" xlink:type="simple"><person-group><name name-style="western"><surname>Vassilev</surname><given-names>I</given-names></name><name name-style="western"><surname>Evtimov</surname><given-names>M</given-names></name></person-group> (<year>1973</year>) <article-title>[The ants (Hymenoptera) from Lozen Mountain].</article-title><source>Annuaire de l’Université de Sofia “Kliment Ohridski”, Faculté de Biologie</source><volume>67</volume> (<issue>1</issue>): <fpage>121</fpage>–<lpage>128</lpage>. [in Bulgarian].</mixed-citation></ref><ref id="B130"><mixed-citation xmlns:xlink="http://www.w3.org/1999/xlink" xlink:type="simple"><person-group><name name-style="western"><surname>Seifert</surname><given-names>B</given-names></name></person-group> (<year>1984</year>)<article-title> A method for differentiation of the female castes of <italic>Tapinoma ambiguum</italic> Emery and <italic>Tapinoma</italic> <italic>erraticum</italic> (Latr.) and remarks on their distribution in Europa north of the Mediterranean Region.</article-title><source>Faunistische Abhandlungen Staatliches Museum für Tierkunde in Dresden</source><volume>11</volume> (<issue>11</issue>):<fpage>151</fpage>-<lpage>155</lpage>.</mixed-citation></ref><ref id="B57"><mixed-citation xmlns:xlink="http://www.w3.org/1999/xlink" xlink:type="simple"><person-group><name name-style="western"><surname>Czechowski</surname><given-names>W</given-names></name><name name-style="western"><surname>Radchenko</surname><given-names>A</given-names></name><name name-style="western"><surname>Czechowska</surname><given-names>W</given-names></name></person-group> (<year>2002</year>) <source>The ants of Poland.</source><publisher-name>Museum and Institute of Zoology</publisher-name>, <publisher-loc>Warsaw</publisher-loc>, <lpage>200</lpage> pp.</mixed-citation></ref><ref id="B171"><mixed-citation xmlns:xlink="http://www.w3.org/1999/xlink" xlink:type="simple"><person-group><name name-style="western"><surname>Wetterer</surname><given-names>JK</given-names></name><name name-style="western"><surname>Espadaler</surname><given-names>X</given-names></name><name name-style="western"><surname>Wetterer</surname><given-names>AL</given-names></name><name name-style="western"><surname>Aguin-Pombp</surname><given-names>D</given-names></name><name name-style="western"><surname>Franquinho-Aguiar</surname><given-names>AM</given-names></name></person-group> (<year>2007</year>)<article-title> Ants (Hymenoptera: Formicidae) of the Madeira Archipelago.</article-title><source>Sociobiology</source><volume>49</volume> (<issue>3</issue>):<fpage>265</fpage>-<lpage>297</lpage>.</mixed-citation></ref><ref id="B52"><mixed-citation xmlns:xlink="http://www.w3.org/1999/xlink" xlink:type="simple"><person-group><name name-style="western"><surname>Csősz</surname><given-names>S</given-names></name><name name-style="western"><surname>Markó</surname><given-names>B</given-names></name></person-group> (<year>2005</year>)<article-title> European ant species (Hymenoptera: Formicidae) in the ant collection of the Natural History Museum of Sibiu (Hermannstadt/Nagyszeben), Romania II. Subfamily Formicinae.</article-title><source>Annales Historico-Naturales Musei Nationalis Hungarici</source><volume>97</volume>:<fpage>225</fpage>-<lpage>240</lpage>.</mixed-citation></ref><ref id="B92"><mixed-citation xmlns:xlink="http://www.w3.org/1999/xlink" xlink:type="simple"><person-group><name name-style="western"><surname>Markó</surname><given-names>B</given-names></name><name name-style="western"><surname>Csősz</surname><given-names>S</given-names></name></person-group> (<year>2002</year>)<article-title> Die europäischen Ameisenarten (Hymenoptera: Formicidae) des Hermannstädter (Sibiu, Rumänien) Naturkundemuseums I.: Unterfamilien Ponerinae, Myrmicinae und Dolichoderinae.</article-title><source>Annales Historico-Naturales Musei Nationalis Hungarici</source><volume>94</volume>:<fpage>109</fpage>-<lpage>121</lpage>.</mixed-citation></ref></ref-list></tp:taxon-treatment>
