# Supplementary material for: Catalogue of the ants (Hymenoptera, Formicidae) of Bulgaria
Source: Zookeys. 2010 Oct 14;(62):1–124. doi: 10.3897/zookeys.62.430 (PMC3088365; doi:10.3897/zookeys.62.430)
Supplement: XML Treatment for Formicinae [file zookeys.62.430-treatment132.xml]

<!DOCTYPE tp:taxon-treatment
  PUBLIC "-//TaxonX//DTD Taxonomic Treatment Publishing DTD v0 20100105//EN" "tax-treatment-NSO.dtd">
<tp:taxon-treatment xmlns:tp="http://www.plazi.org/taxpub"><tp:treatment-meta><mixed-citation publication-type="journal"><person-group><name><surname>Lapeva-Gjonova</surname><given-names>Albena</given-names></name></person-group><person-group><name><surname>Antonova</surname><given-names>Vera</given-names></name></person-group><person-group><name><surname>Radchenko</surname><given-names>Alexander G.</given-names></name></person-group><person-group><name><surname>Atanasova</surname><given-names>Maria</given-names></name></person-group><article-title>Catalogue of the ants (Hymenoptera, Formicidae) of Bulgaria</article-title><source>Zookeys</source><day>14</day><month>10</month><year>2010</year><volume>2010</volume><issue>62</issue><fpage>1</fpage><lpage>124</lpage><pub-id pub-id-type="doi">10.3897/zookeys.62.430</pub-id></mixed-citation></tp:treatment-meta><tp:nomenclature><label>Subfamily</label><tp:taxon-name>
                        <tp:taxon-name-part taxon-name-part-type="subfamily">Formicinae</tp:taxon-name-part>
                    </tp:taxon-name></tp:nomenclature><tp:taxon-treatment><tp:treatment-meta><mixed-citation publication-type="journal"><person-group><name><surname>Lapeva-Gjonova</surname><given-names>Albena</given-names></name></person-group><person-group><name><surname>Antonova</surname><given-names>Vera</given-names></name></person-group><person-group><name><surname>Radchenko</surname><given-names>Alexander G.</given-names></name></person-group><person-group><name><surname>Atanasova</surname><given-names>Maria</given-names></name></person-group><article-title>Catalogue of the ants (Hymenoptera, Formicidae) of Bulgaria</article-title><source>Zookeys</source><day>14</day><month>10</month><year>2010</year><volume>2010</volume><issue>62</issue><fpage>1</fpage><lpage>124</lpage><pub-id pub-id-type="doi">10.3897/zookeys.62.430</pub-id></mixed-citation></tp:treatment-meta><tp:nomenclature><label>Genus</label><tp:taxon-name>
                        <tp:taxon-name-part taxon-name-part-type="genus">Plagiolepis</tp:taxon-name-part>
                    </tp:taxon-name><tp:taxon-authority>Mayr, 1861</tp:taxon-authority></tp:nomenclature><tp:taxon-treatment><tp:treatment-meta><mixed-citation publication-type="journal"><person-group><name><surname>Lapeva-Gjonova</surname><given-names>Albena</given-names></name></person-group><person-group><name><surname>Antonova</surname><given-names>Vera</given-names></name></person-group><person-group><name><surname>Radchenko</surname><given-names>Alexander G.</given-names></name></person-group><person-group><name><surname>Atanasova</surname><given-names>Maria</given-names></name></person-group><article-title>Catalogue of the ants (Hymenoptera, Formicidae) of Bulgaria</article-title><source>Zookeys</source><day>14</day><month>10</month><year>2010</year><volume>2010</volume><issue>62</issue><fpage>1</fpage><lpage>124</lpage><pub-id pub-id-type="doi">10.3897/zookeys.62.430</pub-id></mixed-citation></tp:treatment-meta><tp:nomenclature><tp:taxon-name>
                        <tp:taxon-name-part taxon-name-part-type="genus">Plagiolepis</tp:taxon-name-part>
                        <tp:taxon-name-part taxon-name-part-type="species">pygmaea</tp:taxon-name-part>
                    </tp:taxon-name><tp:taxon-authority>(Latreille, 1798)</tp:taxon-authority></tp:nomenclature><tp:treatment-sec sec-type="Records"><title>Records</title><p>(<xref ref-type="fig" rid="F47">Map 47</xref>): <bold>Bulgaria</bold> (<xref ref-type="bibr" rid="B2">Agosti and Collingwood 1987a</xref>, <xref ref-type="bibr" rid="B24">Atanassov and Dlusskij 1992</xref>); <bold>Western Stara Planina Mts:</bold> Chepan Mt. (Dragoman) (<xref ref-type="bibr" rid="B41">Borisova et al. 2005</xref>); <bold>Eastern</bold> <bold>Stara Planina Mts:</bold> Sliven (<xref ref-type="bibr" rid="B67">Forel 1892</xref>); <bold>Sofia Basin</bold>: Sofia (<xref ref-type="bibr" rid="B67">Forel 1892</xref>, <xref ref-type="bibr" rid="B7">Antonova 2005</xref>, <xref ref-type="bibr" rid="B9">Antonova and Penev 2006</xref>, <xref ref-type="bibr" rid="B10">2008</xref>), the surroundings of Sofia (<xref ref-type="bibr" rid="B9">Antonova and Penev 2006</xref>); <bold>Vitosha Mt.</bold> (<xref ref-type="bibr" rid="B14">Atanassov 1952</xref>); <bold>Lozenska Planina Mt.</bold> (<xref ref-type="bibr" rid="B160">Vassilev and Evtimov 1973</xref>); <bold>Bakadzhik-Burgas district</bold>: Aytos (<xref ref-type="bibr" rid="B67">Forel 1892</xref>); <bold>Strandzha Mt.</bold> (<xref ref-type="bibr" rid="B13">Atanassov 1936</xref>, <xref ref-type="bibr" rid="B11">Antonova et al. in press</xref>); <bold>Osogovska Planina Mt.:</bold> Hisarlaka (<xref ref-type="bibr" rid="B13">Atanassov 1936</xref>); <bold>Dupnitsa Basin</bold>: Dupnitsa (<xref ref-type="bibr" rid="B67">Forel 1892</xref>); <bold>Eastern Rhodopi Mts:</bold> Dedets vill. (Zlatograd), Byal Izvor vill. (Ardino), Momchilgrad, Beli Plast vill. (Kardzhali), Malko Popovo vill. (Madzharovo), Madzharovo, Zvezdel vill. (Momchilgrad), Zhelezino vill. (Ivaylovgrad), between Odrintsi vill. and Svirachi vill. (Ivaylovgrad), between Dabovets vill. and Kamilski dol vill. (Ivaylovgrad), Svirachi vill. (Ivaylovgrad) (<xref ref-type="bibr" rid="B87">Lapeva-Gjonova 2004a</xref>); <bold>Southern Black Sea coast</bold>: Burgas, Veselie vill. (<xref ref-type="bibr" rid="B67">Forel 1892</xref>).</p></tp:treatment-sec></tp:taxon-treatment><tp:taxon-treatment><tp:treatment-meta><mixed-citation publication-type="journal"><person-group><name><surname>Lapeva-Gjonova</surname><given-names>Albena</given-names></name></person-group><person-group><name><surname>Antonova</surname><given-names>Vera</given-names></name></person-group><person-group><name><surname>Radchenko</surname><given-names>Alexander G.</given-names></name></person-group><person-group><name><surname>Atanasova</surname><given-names>Maria</given-names></name></person-group><article-title>Catalogue of the ants (Hymenoptera, Formicidae) of Bulgaria</article-title><source>Zookeys</source><day>14</day><month>10</month><year>2010</year><volume>2010</volume><issue>62</issue><fpage>1</fpage><lpage>124</lpage><pub-id pub-id-type="doi">10.3897/zookeys.62.430</pub-id></mixed-citation></tp:treatment-meta><tp:nomenclature><tp:taxon-name>
                        <tp:taxon-name-part taxon-name-part-type="genus">Plagiolepis</tp:taxon-name-part>
                        <tp:taxon-name-part taxon-name-part-type="species">taurica</tp:taxon-name-part>
                    </tp:taxon-name><tp:taxon-authority>Santschi, 1920</tp:taxon-authority><tp:nomenclature-citation-list><tp:nomenclature-citation><tp:taxon-name>Plagiolepis vindobonensis</tp:taxon-name><comment> Lomnicki, 1925</comment></tp:nomenclature-citation><tp:nomenclature-citation><tp:taxon-name>Plagiolepis vindobonensis</tp:taxon-name><comment> - all authors before 2000 recorded it under this name.</comment></tp:nomenclature-citation></tp:nomenclature-citation-list></tp:nomenclature><tp:treatment-sec sec-type="Records"><title>Records</title><p>(<xref ref-type="fig" rid="F47">Map 47</xref>): <bold>Bulgaria</bold> (<xref ref-type="bibr" rid="B2">Agosti and Collingwood 1987a</xref>, <xref ref-type="bibr" rid="B24">Atanassov and Dlusskij 1992</xref>); <bold>Western Predbalkan</bold>: Rachene river valley (<xref ref-type="bibr" rid="B159">Vassilev 1984</xref>); <bold>Western Stara Planina Mts:</bold> Chepan (Dragoman) (<xref ref-type="bibr" rid="B41">Borisova et al. 2005</xref>); <bold>Sofia Basin</bold>: the surroundings of Sofia (<xref ref-type="bibr" rid="B9">Antonova and Penev 2006</xref>); <bold>Plana Mt.:</bold> Bukov dol loc. (Pasarel vill.) (<xref ref-type="bibr" rid="B158">Vagalinski and Lapeva-Gjonova in press</xref>); <bold>Lozenska Planina Mt.:</bold> north of Pasarel vill. (<xref ref-type="bibr" rid="B10">Antonova and Penev 2008</xref>); <bold>Ograzhden Mt., Belasitsa Mt.</bold> (<xref ref-type="bibr" rid="B16">Atanassov 1964</xref>); <bold>Krupnik-Sandanski-Petrich Valley</bold>: Petrich plain, Marino pole vill., Mitino vill. (<xref ref-type="bibr" rid="B16">Atanassov 1964</xref>); <bold>Western Rhodopi Mt.:</bold> Peshtera, Batak (<xref ref-type="bibr" rid="B89">Lapeva-Gjonova in press (a)</xref>).</p></tp:treatment-sec></tp:taxon-treatment></tp:taxon-treatment><tp:taxon-treatment><tp:treatment-meta><mixed-citation publication-type="journal"><person-group><name><surname>Lapeva-Gjonova</surname><given-names>Albena</given-names></name></person-group><person-group><name><surname>Antonova</surname><given-names>Vera</given-names></name></person-group><person-group><name><surname>Radchenko</surname><given-names>Alexander G.</given-names></name></person-group><person-group><name><surname>Atanasova</surname><given-names>Maria</given-names></name></person-group><article-title>Catalogue of the ants (Hymenoptera, Formicidae) of Bulgaria</article-title><source>Zookeys</source><day>14</day><month>10</month><year>2010</year><volume>2010</volume><issue>62</issue><fpage>1</fpage><lpage>124</lpage><pub-id pub-id-type="doi">10.3897/zookeys.62.430</pub-id></mixed-citation></tp:treatment-meta><tp:nomenclature><label>Genus</label><tp:taxon-name>
                        <tp:taxon-name-part taxon-name-part-type="genus">Lepisiota</tp:taxon-name-part>
                    </tp:taxon-name><tp:taxon-authority>Santschi, 1926</tp:taxon-authority></tp:nomenclature><tp:taxon-treatment><tp:treatment-meta><mixed-citation publication-type="journal"><person-group><name><surname>Lapeva-Gjonova</surname><given-names>Albena</given-names></name></person-group><person-group><name><surname>Antonova</surname><given-names>Vera</given-names></name></person-group><person-group><name><surname>Radchenko</surname><given-names>Alexander G.</given-names></name></person-group><person-group><name><surname>Atanasova</surname><given-names>Maria</given-names></name></person-group><article-title>Catalogue of the ants (Hymenoptera, Formicidae) of Bulgaria</article-title><source>Zookeys</source><day>14</day><month>10</month><year>2010</year><volume>2010</volume><issue>62</issue><fpage>1</fpage><lpage>124</lpage><pub-id pub-id-type="doi">10.3897/zookeys.62.430</pub-id></mixed-citation></tp:treatment-meta><tp:nomenclature><tp:taxon-name>
                        <tp:taxon-name-part taxon-name-part-type="genus">Lepisiota</tp:taxon-name-part>
                        <tp:taxon-name-part taxon-name-part-type="species">frauenfeldi</tp:taxon-name-part>
                    </tp:taxon-name><tp:taxon-authority>(Mayr, 1855)</tp:taxon-authority><tp:nomenclature-citation-list><tp:nomenclature-citation><tp:taxon-name>Acantholepis frauenfeldi</tp:taxon-name><comment> - all authors recorded it under this name.</comment></tp:nomenclature-citation><!--PageBreak--></tp:nomenclature-citation-list></tp:nomenclature><tp:treatment-sec sec-type="Records"><title>Records</title><p>(<xref ref-type="fig" rid="F48">Map 48</xref>): <bold>Bulgaria</bold> (<xref ref-type="bibr" rid="B2">Agosti and Collingwood 1987a</xref>, <xref ref-type="bibr" rid="B24">Atanassov and Dlusskij 1992</xref>); <bold>Belasitsa Mt.</bold> (<xref ref-type="bibr" rid="B16">Atanassov 1964</xref>); <bold>Krupnik-Sandanski-Petrich Valley</bold>: Kresna (<xref ref-type="bibr" rid="B13">Atanassov 1936</xref>); <bold>Eastern Rhodopi Mt.:</bold> Svirachi vill. (Ivaylovgrad) (<xref ref-type="bibr" rid="B87">Lapeva-Gjonova 2004a</xref>).</p></tp:treatment-sec></tp:taxon-treatment><tp:taxon-treatment><tp:treatment-meta><mixed-citation publication-type="journal"><person-group><name><surname>Lapeva-Gjonova</surname><given-names>Albena</given-names></name></person-group><person-group><name><surname>Antonova</surname><given-names>Vera</given-names></name></person-group><person-group><name><surname>Radchenko</surname><given-names>Alexander G.</given-names></name></person-group><person-group><name><surname>Atanasova</surname><given-names>Maria</given-names></name></person-group><article-title>Catalogue of the ants (Hymenoptera, Formicidae) of Bulgaria</article-title><source>Zookeys</source><day>14</day><month>10</month><year>2010</year><volume>2010</volume><issue>62</issue><fpage>1</fpage><lpage>124</lpage><pub-id pub-id-type="doi">10.3897/zookeys.62.430</pub-id></mixed-citation></tp:treatment-meta><tp:nomenclature><tp:taxon-name>
                        <tp:taxon-name-part taxon-name-part-type="genus">Lepisiota</tp:taxon-name-part> 
                        <tp:taxon-name-part taxon-name-part-type="species">splendens</tp:taxon-name-part>
                    </tp:taxon-name><tp:taxon-authority>(Karavaiev, 1912)</tp:taxon-authority></tp:nomenclature><tp:treatment-sec sec-type="Records"><title>Records:</title><p><bold>Bulgaria</bold> [<xref ref-type="bibr" rid="B2">Agosti and Collingwood 1987a</xref> (as <tp:taxon-name>Acantholepis splendens</tp:taxon-name>)].</p></tp:treatment-sec><tp:treatment-sec sec-type="Notes"><title>Notes:</title><p>This species was omitted by <xref ref-type="bibr" rid="B24">Atanassov and Dlusskij (1992)</xref>.</p></tp:treatment-sec></tp:taxon-treatment></tp:taxon-treatment><tp:taxon-treatment><tp:treatment-meta><mixed-citation publication-type="journal"><person-group><name><surname>Lapeva-Gjonova</surname><given-names>Albena</given-names></name></person-group><person-group><name><surname>Antonova</surname><given-names>Vera</given-names></name></person-group><person-group><name><surname>Radchenko</surname><given-names>Alexander G.</given-names></name></person-group><person-group><name><surname>Atanasova</surname><given-names>Maria</given-names></name></person-group><article-title>Catalogue of the ants (Hymenoptera, Formicidae) of Bulgaria</article-title><source>Zookeys</source><day>14</day><month>10</month><year>2010</year><volume>2010</volume><issue>62</issue><fpage>1</fpage><lpage>124</lpage><pub-id pub-id-type="doi">10.3897/zookeys.62.430</pub-id></mixed-citation></tp:treatment-meta><tp:nomenclature><label>Genus</label><tp:taxon-name>
                        <tp:taxon-name-part taxon-name-part-type="genus">Prenolepis</tp:taxon-name-part>
                    </tp:taxon-name><tp:taxon-authority>Mayr, 1861</tp:taxon-authority></tp:nomenclature><tp:taxon-treatment><tp:treatment-meta><mixed-citation publication-type="journal"><person-group><name><surname>Lapeva-Gjonova</surname><given-names>Albena</given-names></name></person-group><person-group><name><surname>Antonova</surname><given-names>Vera</given-names></name></person-group><person-group><name><surname>Radchenko</surname><given-names>Alexander G.</given-names></name></person-group><person-group><name><surname>Atanasova</surname><given-names>Maria</given-names></name></person-group><article-title>Catalogue of the ants (Hymenoptera, Formicidae) of Bulgaria</article-title><source>Zookeys</source><day>14</day><month>10</month><year>2010</year><volume>2010</volume><issue>62</issue><fpage>1</fpage><lpage>124</lpage><pub-id pub-id-type="doi">10.3897/zookeys.62.430</pub-id></mixed-citation></tp:treatment-meta><tp:nomenclature><tp:taxon-name>
                        <tp:taxon-name-part taxon-name-part-type="genus">Prenolepis</tp:taxon-name-part>
                        <tp:taxon-name-part taxon-name-part-type="species">nitens</tp:taxon-name-part>
                    </tp:taxon-name><tp:taxon-authority>(Mayr, 1853)</tp:taxon-authority></tp:nomenclature><tp:treatment-sec sec-type="Records"><title>Records</title><p>(<xref ref-type="fig" rid="F49">Map 49</xref>): <bold>Bulgaria</bold> (<xref ref-type="bibr" rid="B2">Agosti and Collingwood 1987a</xref>, <xref ref-type="bibr" rid="B24">Atanassov and Dlusskij 1992</xref>); <bold>Sofia Basin</bold>: Sofia (<xref ref-type="bibr" rid="B7">Antonova 2005</xref>, <xref ref-type="bibr" rid="B9">Antonova and Penev 2006</xref>, <xref ref-type="bibr" rid="B10">2008</xref>); <bold>Podbalkan Basins</bold>: Rose valley (<xref ref-type="bibr" rid="B25">Atanassov et al. 1955</xref>); <bold>Strandzha Mt.</bold> (<xref ref-type="bibr" rid="B11">Antonova et al. in press</xref>): Malko Tarnovo (<xref ref-type="bibr" rid="B26">Atanassov and Vassileva 1976</xref>, <xref ref-type="bibr" rid="B76">Hubenov et al. 1998</xref>); <bold>Krupnik-Sandanski-Petrich Valley</bold>: the valley of Luda Mara river (<xref ref-type="bibr" rid="B16">Atanassov 1964</xref>); <bold>Belasitsa Mt.</bold> (<xref ref-type="bibr" rid="B16">Atanassov 1964</xref>); <bold>Western Rhodopi Mts:</bold> Radilovo vill. (Peshtera) (<xref ref-type="bibr" rid="B13">Atanassov 1936</xref>), Smolyan (<xref ref-type="bibr" rid="B89">Lapeva-Gjonova in press (a)</xref>); <bold>Eastern Rhodopi Mts:</bold> Kokiche vill. (Kardzhali) (<xref ref-type="bibr" rid="B87">Lapeva-Gjonova 2004a</xref>).</p></tp:treatment-sec></tp:taxon-treatment></tp:taxon-treatment><tp:taxon-treatment><tp:treatment-meta><mixed-citation publication-type="journal"><person-group><name><surname>Lapeva-Gjonova</surname><given-names>Albena</given-names></name></person-group><person-group><name><surname>Antonova</surname><given-names>Vera</given-names></name></person-group><person-group><name><surname>Radchenko</surname><given-names>Alexander G.</given-names></name></person-group><person-group><name><surname>Atanasova</surname><given-names>Maria</given-names></name></person-group><article-title>Catalogue of the ants (Hymenoptera, Formicidae) of Bulgaria</article-title><source>Zookeys</source><day>14</day><month>10</month><year>2010</year><volume>2010</volume><issue>62</issue><fpage>1</fpage><lpage>124</lpage><pub-id pub-id-type="doi">10.3897/zookeys.62.430</pub-id></mixed-citation></tp:treatment-meta><tp:nomenclature><label>Genus</label><tp:taxon-name>
                        <tp:taxon-name-part taxon-name-part-type="genus">Lasius</tp:taxon-name-part>
                    </tp:taxon-name><tp:taxon-authority>Fabricius, 1804</tp:taxon-authority></tp:nomenclature><tp:taxon-treatment><tp:treatment-meta><mixed-citation publication-type="journal"><person-group><name><surname>Lapeva-Gjonova</surname><given-names>Albena</given-names></name></person-group><person-group><name><surname>Antonova</surname><given-names>Vera</given-names></name></person-group><person-group><name><surname>Radchenko</surname><given-names>Alexander G.</given-names></name></person-group><person-group><name><surname>Atanasova</surname><given-names>Maria</given-names></name></person-group><article-title>Catalogue of the ants (Hymenoptera, Formicidae) of Bulgaria</article-title><source>Zookeys</source><day>14</day><month>10</month><year>2010</year><volume>2010</volume><issue>62</issue><fpage>1</fpage><lpage>124</lpage><pub-id pub-id-type="doi">10.3897/zookeys.62.430</pub-id></mixed-citation></tp:treatment-meta><tp:nomenclature><tp:taxon-name>
                        <tp:taxon-name-part taxon-name-part-type="genus">Lasius</tp:taxon-name-part>
                        <tp:taxon-name-part taxon-name-part-type="species">alienus</tp:taxon-name-part>
                    </tp:taxon-name><tp:taxon-authority>(Förster, 1850)</tp:taxon-authority></tp:nomenclature><tp:treatment-sec sec-type="Records"><title>Records</title><p>(<xref ref-type="fig" rid="F50">Map 50</xref>): <bold>Bulgaria</bold> (<xref ref-type="bibr" rid="B2">Agosti and Collingwood 1987a</xref>, <xref ref-type="bibr" rid="B24">Atanassov and Dlusskij 1992</xref>, <xref ref-type="bibr" rid="B136">Seifert 1992</xref>); <bold>Western Predbalkan</bold>: Rachene river valley (<xref ref-type="bibr" rid="B159">Vassilev 1984</xref>); <bold>Western Stara Planina Mts:</bold> Lakatnik station (Vratsa district) (<xref ref-type="bibr" rid="B13">Atanassov 1936</xref>); <bold>Konyavska Planina Mt.:</bold> Uglyartsi vill. (<xref ref-type="bibr" rid="B88">Lapeva-Gjonova 2004b</xref>); <bold>Sofia Basin</bold>: Sofia (<xref ref-type="bibr" rid="B67">Forel 1892</xref>, <xref ref-type="bibr" rid="B91">Lapeva-Gjonova and Atanasova 2004</xref>, <xref ref-type="bibr" rid="B6">Antonova 2004</xref>, <xref ref-type="bibr" rid="B7">2005</xref>, <xref ref-type="bibr" rid="B9">Antonova and Penev 2006</xref>, <xref ref-type="bibr" rid="B74">Hlaváč et al. 2007</xref>), the surroundings of Sofia near Vladaya vill. (<xref ref-type="bibr" rid="B9">Antonova and Penev 2006</xref>, <xref ref-type="bibr" rid="B10">2008</xref>); <bold>Vitosha Mt.</bold> (<xref ref-type="bibr" rid="B13">Atanassov 1936</xref>, <xref ref-type="bibr" rid="B14">1952</xref>, <xref ref-type="bibr" rid="B74">Hlaváč et al. 2007</xref>): Knyazhevo (<xref ref-type="bibr" rid="B67">Forel 1892</xref>); <bold>Plana Mt.:</bold> Pasarel vill. (<xref ref-type="bibr" rid="B74">Hlaváč et al. 2007</xref>, <xref ref-type="bibr" rid="B158">Vagalinski and Lapeva-Gjonova in press</xref>); Tsiganka peak (Pasarel vill.), Bukov dol loc. (Pasarel vill.), Plana vill., Peyova buka hut (Pasarel vill.), Alino vill. (<xref ref-type="bibr" rid="B158">Vagalinski and Lapeva-Gjonova in press</xref>); <bold>Lozenska Planina Mt.</bold> (<xref ref-type="bibr" rid="B160">Vassilev and Evtimov 1973</xref>): near German monastery (<xref ref-type="bibr" rid="B10">Antonova and Penev 2008</xref>); <bold>Bakadzhik-Burgas district</bold>: Aytos (<xref ref-type="bibr" rid="B67">Forel 1892</xref>); <bold>Strandzha Mt.</bold> (<xref ref-type="bibr" rid="B11">Antonova et al. in press</xref>); <bold>Krupnik-Sandanski-<!--PageBreak-->Petrich Valley</bold>: along Strumeshnitsa river (<xref ref-type="bibr" rid="B16">Atanassov 1964</xref>); <bold>Belasitsa Mt.</bold> (<xref ref-type="bibr" rid="B16">Atanassov 1964</xref>); <bold>Rila Mt.:</bold> Rila monastery, the valley of Rilska river (<xref ref-type="bibr" rid="B67">Forel 1892</xref>); <bold>Western Rhodopi Mts:</bold> Chepintsi vill., Arda vill., Koshnitsa vill. (<xref ref-type="bibr" rid="B74">Hlaváč et al. 2007</xref>), Dospat, Smolyan, Rakitovo, Velingrad, Chepelare (<xref ref-type="bibr" rid="B89">Lapeva-Gjonova in press (a)</xref>); <bold>Eastern Rhodopi Mts:</bold> Kokiche vill. (Kardzhali), Dedets vill. (Zlatograd), Dyadovtsi vill. (Ardino), Madzharovo, Zvezdel vill. (Momchilgrad), between Dabovets vill. and Kamilski dol vill. (Ivaylovgrad), between Odrintsi vill. and Svirachi vill. (Ivaylovgrad), Svirachi vill. (Ivaylovgrad), Zhelezino vill. (Ivaylovgrad), Meden buk vill. (Ivaylovgrad) (<xref ref-type="bibr" rid="B87">Lapeva-Gjonova 2004a</xref>); <bold>Northern Black Sea coast</bold>: Evksinograd palace (<xref ref-type="bibr" rid="B13">Atanassov 1936</xref>); <bold>Southern</bold> <bold>Black Sea coast</bold>: Veselie vill. (<xref ref-type="bibr" rid="B67">Forel 1892</xref>).</p></tp:treatment-sec><tp:treatment-sec sec-type="Notes"><title>Notes:</title><p><xref ref-type="bibr" rid="B136">Seifert (1992)</xref> has divided the former “<tp:taxon-name>Lasius alienus</tp:taxon-name>” into several species, three of which are found in Bulgaria: <tp:taxon-name>Lasius alienus</tp:taxon-name>, <tp:taxon-name>Lasius paralienus</tp:taxon-name> and <tp:taxon-name>Lasius psammophilus</tp:taxon-name>. Consequently, records of <tp:taxon-name>Lasius alienus</tp:taxon-name> in all papers before 1992 may refer to any of these species.</p></tp:treatment-sec></tp:taxon-treatment><tp:taxon-treatment><tp:treatment-meta><mixed-citation publication-type="journal"><person-group><name><surname>Lapeva-Gjonova</surname><given-names>Albena</given-names></name></person-group><person-group><name><surname>Antonova</surname><given-names>Vera</given-names></name></person-group><person-group><name><surname>Radchenko</surname><given-names>Alexander G.</given-names></name></person-group><person-group><name><surname>Atanasova</surname><given-names>Maria</given-names></name></person-group><article-title>Catalogue of the ants (Hymenoptera, Formicidae) of Bulgaria</article-title><source>Zookeys</source><day>14</day><month>10</month><year>2010</year><volume>2010</volume><issue>62</issue><fpage>1</fpage><lpage>124</lpage><pub-id pub-id-type="doi">10.3897/zookeys.62.430</pub-id></mixed-citation></tp:treatment-meta><tp:nomenclature><tp:taxon-name>
                        <tp:taxon-name-part taxon-name-part-type="genus">Lasius</tp:taxon-name-part>
                        <tp:taxon-name-part taxon-name-part-type="species">balcanicus</tp:taxon-name-part>
                    </tp:taxon-name><tp:taxon-authority>Seifert, 1988</tp:taxon-authority></tp:nomenclature><tp:treatment-sec sec-type="Records"><title>Records</title><p>(<xref ref-type="fig" rid="F50">Map 50</xref>): <bold>Sofia Basin</bold>: Sofia (<xref ref-type="bibr" rid="B9">Antonova and Penev 2006</xref>, <xref ref-type="bibr" rid="B10">2008</xref>); <bold>Plana Mt.:</bold> Bukov dol loc. (Pasarel vill.), Peyova buka hut (Pasarel vill.) (<xref ref-type="bibr" rid="B158">Vagalinski and Lapeva-Gjonova in press</xref>); <bold>Pirin Mt.:</bold> Rozhen (<xref ref-type="bibr" rid="B132">Seifert 1988b</xref>); <bold>Western Rhodopi Mts:</bold> Dospat (<xref ref-type="bibr" rid="B89">Lapeva-Gjonova in press (a)</xref>); <bold>Northern</bold> <bold>Black Sea coast</bold>: Obzor vill. (<xref ref-type="bibr" rid="B132">Seifert 1988b</xref>).</p></tp:treatment-sec><tp:treatment-sec sec-type="Notes"><title>Notes:</title><p>This species was omitted by <xref ref-type="bibr" rid="B24">Atanassov and Dlusskij (1992)</xref>.</p></tp:treatment-sec></tp:taxon-treatment><tp:taxon-treatment><tp:treatment-meta><mixed-citation publication-type="journal"><person-group><name><surname>Lapeva-Gjonova</surname><given-names>Albena</given-names></name></person-group><person-group><name><surname>Antonova</surname><given-names>Vera</given-names></name></person-group><person-group><name><surname>Radchenko</surname><given-names>Alexander G.</given-names></name></person-group><person-group><name><surname>Atanasova</surname><given-names>Maria</given-names></name></person-group><article-title>Catalogue of the ants (Hymenoptera, Formicidae) of Bulgaria</article-title><source>Zookeys</source><day>14</day><month>10</month><year>2010</year><volume>2010</volume><issue>62</issue><fpage>1</fpage><lpage>124</lpage><pub-id pub-id-type="doi">10.3897/zookeys.62.430</pub-id></mixed-citation></tp:treatment-meta><tp:nomenclature><tp:taxon-name>
                        <tp:taxon-name-part taxon-name-part-type="genus">Lasius</tp:taxon-name-part>
                        <tp:taxon-name-part taxon-name-part-type="species">bicornis</tp:taxon-name-part>
                    </tp:taxon-name><tp:taxon-authority>(Förster, 1850)</tp:taxon-authority></tp:nomenclature><tp:treatment-sec sec-type="Records"><title>Records</title><p>(<xref ref-type="fig" rid="F51">Map 51</xref>): <bold>Bulgaria</bold> (<xref ref-type="bibr" rid="B132">Seifert 1988b</xref>, <xref ref-type="bibr" rid="B24">Atanassov and Dlusskij 1992</xref>); <bold>Lozenska Planina Mt.</bold> (<xref ref-type="bibr" rid="B160">Vassilev and Evtimov 1973</xref>); <bold>Krupnik-Sandanski-Petrich Valley</bold>: around Mitino vill. (<xref ref-type="bibr" rid="B16">Atanassov 1964</xref>).</p></tp:treatment-sec></tp:taxon-treatment><tp:taxon-treatment><tp:treatment-meta><mixed-citation publication-type="journal"><person-group><name><surname>Lapeva-Gjonova</surname><given-names>Albena</given-names></name></person-group><person-group><name><surname>Antonova</surname><given-names>Vera</given-names></name></person-group><person-group><name><surname>Radchenko</surname><given-names>Alexander G.</given-names></name></person-group><person-group><name><surname>Atanasova</surname><given-names>Maria</given-names></name></person-group><article-title>Catalogue of the ants (Hymenoptera, Formicidae) of Bulgaria</article-title><source>Zookeys</source><day>14</day><month>10</month><year>2010</year><volume>2010</volume><issue>62</issue><fpage>1</fpage><lpage>124</lpage><pub-id pub-id-type="doi">10.3897/zookeys.62.430</pub-id></mixed-citation></tp:treatment-meta><tp:nomenclature><tp:taxon-name>
                        <tp:taxon-name-part taxon-name-part-type="genus">Lasius</tp:taxon-name-part>
                        <tp:taxon-name-part taxon-name-part-type="species">brunneus</tp:taxon-name-part>
                    </tp:taxon-name><tp:taxon-authority>(Latreille, 1798)</tp:taxon-authority></tp:nomenclature><tp:treatment-sec sec-type="Records"><title>Records</title><p>(<xref ref-type="fig" rid="F51">Map 51</xref>): <bold>Bulgaria</bold> (<xref ref-type="bibr" rid="B64">Emery 1914</xref>, <xref ref-type="bibr" rid="B2">Agosti and Collingwood 1987a</xref>, <xref ref-type="bibr" rid="B24">Atanassov and Dlusskij 1992</xref>, <xref ref-type="bibr" rid="B136">Seifert 1992</xref>); <bold>Central Predbalkan</bold>: Dermantsi vill. (Lukovit) (<xref ref-type="bibr" rid="B12">Atanassov 1934</xref>); <bold>Eastern</bold> <bold>Stara Planina Mts:</bold> Sliven (<xref ref-type="bibr" rid="B67">Forel 1892</xref>); <bold>Zemen Gorge</bold> (<xref ref-type="bibr" rid="B88">Lapeva-Gjonova 2004b</xref>); <bold>Sofia Basin</bold>: Sofia (<xref ref-type="bibr" rid="B91">Lapeva-Gjonova and Atanasova 2004</xref>, <xref ref-type="bibr" rid="B7">Antonova 2005</xref>, <xref ref-type="bibr" rid="B9">Antonova and Penev 2006</xref>, <xref ref-type="bibr" rid="B10">2008</xref>), the surroundings of Sofia near Vladaya vill. (<xref ref-type="bibr" rid="B9">Antonova and Penev 2006</xref>, <xref ref-type="bibr" rid="B10">2008</xref>); <bold>Vitosha Mt.</bold> (<xref ref-type="bibr" rid="B14">Atanassov 1952</xref>); <bold>Plana Mt.:</bold> Kokalyane monastery (Kokalyane vill.), Richov well loc. (Dolni Okol vill.), Turmachka neighbourhood (Plana vill.), Bukov dol loc. (Pasarel vill.) (Vagalinski and Lapeva- Gjonova in press); <bold>Lozenska Planina Mt.</bold> (<xref ref-type="bibr" rid="B160">Vassilev and Evtimov 1973</xref>): near German monastery (<xref ref-type="bibr" rid="B10">Antonova and Penev 2008</xref>); <bold>Bakadzhik-Burgas district</bold>: Aytos<!--PageBreak--> (<xref ref-type="bibr" rid="B67">Forel 1892</xref>); <bold>Strandzha Mt.</bold> (<xref ref-type="bibr" rid="B11">Antonova et al. in press</xref>); <bold>Krupnik-Sandanski-Petrich Valley</bold>: west of Petrich, along Strumeshnitsa river (<xref ref-type="bibr" rid="B16">Atanassov 1964</xref>); <bold>Dupnitsa Basin</bold>: Dupnitsa (<xref ref-type="bibr" rid="B67">Forel 1892</xref>); <bold>Western Rhodopi Mts:</bold> Peshtera (<xref ref-type="bibr" rid="B89">Lapeva-Gjonova in press (a)</xref>); <bold>Eastern</bold> <bold>Rhodopi Mts:</bold> Malko Popovo vill. (Madzharovo) (<xref ref-type="bibr" rid="B87">Lapeva-Gjonova 2004a</xref>); <bold>Southern</bold> <bold>Black Sea coast</bold>: Veselie vill. (<xref ref-type="bibr" rid="B67">Forel 1892</xref>).</p></tp:treatment-sec></tp:taxon-treatment><tp:taxon-treatment><tp:treatment-meta><mixed-citation publication-type="journal"><person-group><name><surname>Lapeva-Gjonova</surname><given-names>Albena</given-names></name></person-group><person-group><name><surname>Antonova</surname><given-names>Vera</given-names></name></person-group><person-group><name><surname>Radchenko</surname><given-names>Alexander G.</given-names></name></person-group><person-group><name><surname>Atanasova</surname><given-names>Maria</given-names></name></person-group><article-title>Catalogue of the ants (Hymenoptera, Formicidae) of Bulgaria</article-title><source>Zookeys</source><day>14</day><month>10</month><year>2010</year><volume>2010</volume><issue>62</issue><fpage>1</fpage><lpage>124</lpage><pub-id pub-id-type="doi">10.3897/zookeys.62.430</pub-id></mixed-citation></tp:treatment-meta><tp:nomenclature><tp:taxon-name>
                        <tp:taxon-name-part taxon-name-part-type="genus">Lasius</tp:taxon-name-part>
                        <tp:taxon-name-part taxon-name-part-type="species">carniolicus</tp:taxon-name-part>
                    </tp:taxon-name><tp:taxon-authority>Mayr, 1861</tp:taxon-authority></tp:nomenclature><tp:treatment-sec sec-type="Records"><title>Records</title><p>(<xref ref-type="fig" rid="F52">Map 52</xref>): <bold>Thracian Lowland</bold>: Svilengrad (<xref ref-type="bibr" rid="B24">Atanassov and Dlusskij 1992</xref>); <bold>Krupnik-Sandanski-Petrich Valley</bold>: Petrich (<xref ref-type="bibr" rid="B24">Atanassov and Dlusskij 1992</xref>); <bold>Southern</bold> <bold>Black Sea coast</bold>: Tsarevo (<xref ref-type="bibr" rid="B24">Atanassov and Dlusskij 1992</xref>).</p></tp:treatment-sec></tp:taxon-treatment><tp:taxon-treatment><tp:treatment-meta><mixed-citation publication-type="journal"><person-group><name><surname>Lapeva-Gjonova</surname><given-names>Albena</given-names></name></person-group><person-group><name><surname>Antonova</surname><given-names>Vera</given-names></name></person-group><person-group><name><surname>Radchenko</surname><given-names>Alexander G.</given-names></name></person-group><person-group><name><surname>Atanasova</surname><given-names>Maria</given-names></name></person-group><article-title>Catalogue of the ants (Hymenoptera, Formicidae) of Bulgaria</article-title><source>Zookeys</source><day>14</day><month>10</month><year>2010</year><volume>2010</volume><issue>62</issue><fpage>1</fpage><lpage>124</lpage><pub-id pub-id-type="doi">10.3897/zookeys.62.430</pub-id></mixed-citation></tp:treatment-meta><tp:nomenclature><tp:taxon-name>
                        <tp:taxon-name-part taxon-name-part-type="genus">Lasius</tp:taxon-name-part>
                        <tp:taxon-name-part taxon-name-part-type="species">citrinus</tp:taxon-name-part>
                    </tp:taxon-name><tp:taxon-authority>Emery, 1922</tp:taxon-authority><tp:nomenclature-citation-list><tp:nomenclature-citation><tp:taxon-name>Lasius affinis</tp:taxon-name><comment> (Schenck, 1852)</comment></tp:nomenclature-citation></tp:nomenclature-citation-list></tp:nomenclature><tp:treatment-sec sec-type="Records"><title>Records</title><p>(<xref ref-type="fig" rid="F52">Map 52</xref>): <bold>Eastern Danubian Plain</bold>: Tutrakan [<xref ref-type="bibr" rid="B24">Atanassov and Dlusskij 1992</xref> (as <tp:taxon-name>Lasius affinis</tp:taxon-name>)]; <bold>Central Predbalkan</bold>: Elena [<xref ref-type="bibr" rid="B24">Atanassov and Dlusskij 1992</xref> (as <tp:taxon-name>Lasius affinis</tp:taxon-name>)]; <bold>Eastern Stara Planina Mts:</bold> Prilep [<xref ref-type="bibr" rid="B132">Seifert 1988b</xref> (as <tp:taxon-name>Lasius affinis</tp:taxon-name>)], 30 km north of Karnobat (<xref ref-type="bibr" rid="B134">Seifert 1990</xref>), Karandila loc. [<xref ref-type="bibr" rid="B24">Atanassov and Dlusskij 1992</xref> (as <tp:taxon-name>Lasius affinis</tp:taxon-name>)]; <bold>Sofia Basin</bold>: Sofia [<xref ref-type="bibr" rid="B6">Antonova 2004</xref>, <xref ref-type="bibr" rid="B7">2005</xref>, <xref ref-type="bibr" rid="B91">Lapeva-Gjonova and Atanasova 2004</xref> (as <tp:taxon-name>Lasius affinis</tp:taxon-name>), <xref ref-type="bibr" rid="B9">Antonova and Penev 2006</xref>, <xref ref-type="bibr" rid="B10">2008</xref>], the surroundings of Sofia near Vladaya vill. (<xref ref-type="bibr" rid="B9">Antonova and Penev 2006</xref>); <bold>Lozenska Planina Mt.:</bold> near German monastery (<xref ref-type="bibr" rid="B10">Antonova and Penev 2008</xref>); <bold>Western Rhodopi Mts:</bold> Asenovgrad, Belovo [<xref ref-type="bibr" rid="B24">Atanassov and Dlusskij 1992</xref> (as <tp:taxon-name>Lasius affinis</tp:taxon-name>)]; <bold>Northern</bold> <bold>Black Sea coast</bold>: Balchik [<xref ref-type="bibr" rid="B24">Atanassov and Dlusskij 1992</xref> (as <tp:taxon-name>Lasius affinis</tp:taxon-name>)].</p></tp:treatment-sec></tp:taxon-treatment><tp:taxon-treatment><tp:treatment-meta><mixed-citation publication-type="journal"><person-group><name><surname>Lapeva-Gjonova</surname><given-names>Albena</given-names></name></person-group><person-group><name><surname>Antonova</surname><given-names>Vera</given-names></name></person-group><person-group><name><surname>Radchenko</surname><given-names>Alexander G.</given-names></name></person-group><person-group><name><surname>Atanasova</surname><given-names>Maria</given-names></name></person-group><article-title>Catalogue of the ants (Hymenoptera, Formicidae) of Bulgaria</article-title><source>Zookeys</source><day>14</day><month>10</month><year>2010</year><volume>2010</volume><issue>62</issue><fpage>1</fpage><lpage>124</lpage><pub-id pub-id-type="doi">10.3897/zookeys.62.430</pub-id></mixed-citation></tp:treatment-meta><tp:nomenclature><tp:taxon-name>
                        <tp:taxon-name-part taxon-name-part-type="genus">Lasius</tp:taxon-name-part>
                        <tp:taxon-name-part taxon-name-part-type="species">distinguendus</tp:taxon-name-part>
                    </tp:taxon-name><tp:taxon-authority>(Emery, 1916)</tp:taxon-authority><tp:nomenclature-citation-list><tp:nomenclature-citation><tp:taxon-name>Lasius hybridus</tp:taxon-name><comment> (Bondroit, 1918)</comment></tp:nomenclature-citation></tp:nomenclature-citation-list></tp:nomenclature><tp:treatment-sec sec-type="Records"><title>Records</title><p>(<xref ref-type="fig" rid="F52">Map 52</xref>): <bold>Bulgaria</bold> (<xref ref-type="bibr" rid="B2">Agosti and Collingwood 1987a</xref>, <xref ref-type="bibr" rid="B132">Seifert 1988b</xref>, <xref ref-type="bibr" rid="B125">Schlick-Steiner et al. 2002</xref>); <bold>Western Predbalkan</bold>: Rachene river valley [<xref ref-type="bibr" rid="B159">Vassilev 1984</xref> (as <tp:taxon-name>Lasius hybridus</tp:taxon-name>)].</p></tp:treatment-sec><tp:treatment-sec sec-type="Notes"><title>Notes:</title><p>This species was omitted by <xref ref-type="bibr" rid="B24">Atanassov and Dlusskij (1992)</xref>.</p></tp:treatment-sec></tp:taxon-treatment><tp:taxon-treatment><tp:treatment-meta><mixed-citation publication-type="journal"><person-group><name><surname>Lapeva-Gjonova</surname><given-names>Albena</given-names></name></person-group><person-group><name><surname>Antonova</surname><given-names>Vera</given-names></name></person-group><person-group><name><surname>Radchenko</surname><given-names>Alexander G.</given-names></name></person-group><person-group><name><surname>Atanasova</surname><given-names>Maria</given-names></name></person-group><article-title>Catalogue of the ants (Hymenoptera, Formicidae) of Bulgaria</article-title><source>Zookeys</source><day>14</day><month>10</month><year>2010</year><volume>2010</volume><issue>62</issue><fpage>1</fpage><lpage>124</lpage><pub-id pub-id-type="doi">10.3897/zookeys.62.430</pub-id></mixed-citation></tp:treatment-meta><tp:nomenclature><tp:taxon-name>
                        <tp:taxon-name-part taxon-name-part-type="genus">Lasius</tp:taxon-name-part>
                        <tp:taxon-name-part taxon-name-part-type="species">emarginatus</tp:taxon-name-part>
                    </tp:taxon-name><tp:taxon-authority>(Olivier, 1792)</tp:taxon-authority></tp:nomenclature><tp:treatment-sec sec-type="Records"><title>Records</title><p>(<xref ref-type="fig" rid="F53">Map 53</xref>): <bold>Bulgaria</bold> (<xref ref-type="bibr" rid="B2">Agosti and Collingwood 1987a</xref>, <xref ref-type="bibr" rid="B136">Seifert 1992</xref>); <bold>Eastern Danubian Plain</bold>: Tutrakan (<xref ref-type="bibr" rid="B24">Atanassov and Dlusskij 1992</xref>); <bold>Western Predbalkan</bold>: along Rachene <!--PageBreak-->river (<xref ref-type="bibr" rid="B159">Vassilev 1984</xref>), Belogradchik (<xref ref-type="bibr" rid="B24">Atanassov and Dlusskij 1992</xref>); <bold>Central Predbalkan</bold>: Elena (<xref ref-type="bibr" rid="B24">Atanassov and Dlusskij 1992</xref>); <bold>Eastern Stara Planina Mts:</bold> Karandila loc. (<xref ref-type="bibr" rid="B24">Atanassov and Dlusskij 1992</xref>); <bold>Lozenska Planina Mt.</bold> (<xref ref-type="bibr" rid="B160">Vassilev and Evtimov 1973</xref>); <bold>Strandzha Mt.</bold> (<xref ref-type="bibr" rid="B11">Antonova et al. in press</xref>); <bold>Krupnik-Sandanski-Petrich Valley</bold>: west of Petrich, along Strumeshnitsa river (<xref ref-type="bibr" rid="B16">Atanassov 1964</xref>); <bold>Belasitsa Mt.</bold> (<xref ref-type="bibr" rid="B24">Atanassov and Dlusskij 1992</xref>); <bold>Western Rhodopi Mts:</bold> Peshtera, Batak (<xref ref-type="bibr" rid="B89">Lapeva-Gjonova in press (a)</xref>), Asenovgrad (<xref ref-type="bibr" rid="B24">Atanassov and Dlusskij 1992</xref>); <bold>Eastern</bold> <bold>Rhodopi Mts:</bold> Madzharovo, Padalo vill. (Krumovgrad) (<xref ref-type="bibr" rid="B87">Lapeva-Gjonova 2004a</xref>); <bold>Northern</bold> <bold>Black Sea coast</bold>: Balchik (<xref ref-type="bibr" rid="B24">Atanassov and Dlusskij 1992</xref>).</p></tp:treatment-sec></tp:taxon-treatment><tp:taxon-treatment><tp:treatment-meta><mixed-citation publication-type="journal"><person-group><name><surname>Lapeva-Gjonova</surname><given-names>Albena</given-names></name></person-group><person-group><name><surname>Antonova</surname><given-names>Vera</given-names></name></person-group><person-group><name><surname>Radchenko</surname><given-names>Alexander G.</given-names></name></person-group><person-group><name><surname>Atanasova</surname><given-names>Maria</given-names></name></person-group><article-title>Catalogue of the ants (Hymenoptera, Formicidae) of Bulgaria</article-title><source>Zookeys</source><day>14</day><month>10</month><year>2010</year><volume>2010</volume><issue>62</issue><fpage>1</fpage><lpage>124</lpage><pub-id pub-id-type="doi">10.3897/zookeys.62.430</pub-id></mixed-citation></tp:treatment-meta><tp:nomenclature><tp:taxon-name>
                        <tp:taxon-name-part taxon-name-part-type="genus">Lasius</tp:taxon-name-part>
                        <tp:taxon-name-part taxon-name-part-type="species">flavus</tp:taxon-name-part>
                    </tp:taxon-name><tp:taxon-authority>(Fabricius, 1782)</tp:taxon-authority></tp:nomenclature><tp:treatment-sec sec-type="Records"><title>Records</title><p>(<xref ref-type="fig" rid="F53">Map 53</xref>): <bold>Bulgaria</bold> (<xref ref-type="bibr" rid="B2">Agosti and Collingwood 1987a</xref>, <xref ref-type="bibr" rid="B24">Atanassov and Dlusskij 1992</xref>); <bold>Western Stara Planina Mts:</bold> Milanovo vill. (Vratsa) (<xref ref-type="bibr" rid="B12">Atanassov 1934</xref>); <bold>Central Stara Planina Mts:</bold> Botev peak (Ray hut), Vezhen hut, under Bratanitsa peak (<xref ref-type="bibr" rid="B13">Atanassov 1936</xref>); <bold>Sofia Basin</bold>: Sofia (<xref ref-type="bibr" rid="B12">Atanassov 1934</xref>, <xref ref-type="bibr" rid="B88">Lapeva-Gjonova 2004b</xref>, <xref ref-type="bibr" rid="B91">Lapeva-Gjonova and Atanasova 2004</xref>, <xref ref-type="bibr" rid="B7">Antonova 2005</xref>, <xref ref-type="bibr" rid="B9">Antonova and Penev 2006</xref>, <xref ref-type="bibr" rid="B10">2008</xref>), the surroundings of Sofia (<xref ref-type="bibr" rid="B9">Antonova and Penev 2006</xref>); <bold>Lyulin Mt.</bold> (<xref ref-type="bibr" rid="B12">Atanassov 1934</xref>); <bold>Vitosha Mt.</bold> (<xref ref-type="bibr" rid="B13">Atanassov 1936</xref>, <xref ref-type="bibr" rid="B14">1952</xref>); <bold>Podbalkan Basin</bold>: Rose valley (<xref ref-type="bibr" rid="B25">Atanassov et al. 1955</xref>); <bold>Lozenska Planina Mt.</bold> (<xref ref-type="bibr" rid="B160">Vassilev and Evtimov 1973</xref>); <bold>Strandzha Mt.:</bold> Balgari vill. (<xref ref-type="bibr" rid="B12">Atanassov 1934</xref>); <bold>Belasitsa Mt.</bold> (<xref ref-type="bibr" rid="B16">Atanassov 1964</xref>); <bold>Krupnik-Sandanski-Petrich Valley</bold>: along Strumeshnitsa river (<xref ref-type="bibr" rid="B16">Atanassov 1964</xref>); <bold>Rila Mt.:</bold> Borovets (<xref ref-type="bibr" rid="B12">Atanassov 1934</xref>); <bold>Western Rhodopi Mts:</bold> Dobrostan vill. (<xref ref-type="bibr" rid="B129">Seifert 1983</xref>), Smolyan, Rakitovo (<xref ref-type="bibr" rid="B89">Lapeva-Gjonova in press (a)</xref>).</p></tp:treatment-sec></tp:taxon-treatment><tp:taxon-treatment><tp:treatment-meta><mixed-citation publication-type="journal"><person-group><name><surname>Lapeva-Gjonova</surname><given-names>Albena</given-names></name></person-group><person-group><name><surname>Antonova</surname><given-names>Vera</given-names></name></person-group><person-group><name><surname>Radchenko</surname><given-names>Alexander G.</given-names></name></person-group><person-group><name><surname>Atanasova</surname><given-names>Maria</given-names></name></person-group><article-title>Catalogue of the ants (Hymenoptera, Formicidae) of Bulgaria</article-title><source>Zookeys</source><day>14</day><month>10</month><year>2010</year><volume>2010</volume><issue>62</issue><fpage>1</fpage><lpage>124</lpage><pub-id pub-id-type="doi">10.3897/zookeys.62.430</pub-id></mixed-citation></tp:treatment-meta><tp:nomenclature><tp:taxon-name>
                        <tp:taxon-name-part taxon-name-part-type="genus">Lasius</tp:taxon-name-part>
                        <tp:taxon-name-part taxon-name-part-type="species">fuliginosus</tp:taxon-name-part>
                    </tp:taxon-name><tp:taxon-authority>(Latreille, 1798)</tp:taxon-authority></tp:nomenclature><tp:treatment-sec sec-type="Records"><title>Records</title><p>(<xref ref-type="fig" rid="F54">Map 54</xref>): <bold>Bulgaria</bold> (<xref ref-type="bibr" rid="B2">Agosti and Collingwood 1987a</xref>, <xref ref-type="bibr" rid="B24">Atanassov and Dlusskij 1992</xref>); <bold>Western Danubian Plain</bold>: Sadovets vill. (Lukovit) (<xref ref-type="bibr" rid="B12">Atanassov 1934</xref>); <bold>Central Predbalkan</bold>: Dermantsi vill. (Lukovit) (<xref ref-type="bibr" rid="B12">Atanassov 1934</xref>); <bold>Western Stara Planina Mts:</bold> Chepan (Dragoman) (<xref ref-type="bibr" rid="B41">Borisova et al. 2005</xref>); <bold>Eastern Stara Planina Mts:</bold> Byala vill. (Sliven) (<xref ref-type="bibr" rid="B13">Atanassov 1936</xref>); <bold>Sofia Basin</bold>: Sofia (<xref ref-type="bibr" rid="B67">Forel 1892</xref>, <xref ref-type="bibr" rid="B6">Antonova 2004</xref>, <xref ref-type="bibr" rid="B7">2005</xref>, <xref ref-type="bibr" rid="B91">Lapeva-Gjonova and Atanasova 2004</xref>, <xref ref-type="bibr" rid="B9">Antonova and Penev 2006</xref>, <xref ref-type="bibr" rid="B10">2008</xref>), the surroundings of Sofia near Vladaya vill. (<xref ref-type="bibr" rid="B9">Antonova and Penev 2006</xref>, <xref ref-type="bibr" rid="B10">2008</xref>); <bold>Lyulin Mt.</bold> (<xref ref-type="bibr" rid="B13">Atanassov 1936</xref>); <bold>Vitosha Mt.</bold> (<xref ref-type="bibr" rid="B14">Atanassov 1952</xref>); <bold>Plana Mt.:</bold> Plana vill., Peyova buka hut (Pasarel vill.), Tsiganka peak (Pasarel vill.), Astronomical observatory (between Plana vill. and Dolni Okol vill.) (<xref ref-type="bibr" rid="B158">Vagalinski and Lapeva-Gjonova in press</xref>); <bold>Podbalkan Basins</bold>: Rose valley (<xref ref-type="bibr" rid="B25">Atanassov et al. 1955</xref>); <bold>Lozenska Planina Mt.</bold> (<xref ref-type="bibr" rid="B160">Vassilev and Evtimov 1973</xref>); <bold>Thracian Lowland</bold>: Krichim (<xref ref-type="bibr" rid="B13">Atanassov 1936</xref>); <bold>Bakadzhik-Burgas district</bold>: Aytos (<xref ref-type="bibr" rid="B67">Forel 1892</xref>); <bold>Osogovska Planina Mt.:</bold> Hisarlaka (<xref ref-type="bibr" rid="B13">Atanassov 1936</xref>); <bold>Krupnik-Sandanski-Petrich Valley</bold>: west of Petrich (<xref ref-type="bibr" rid="B16">Atanassov 1964</xref>); <bold>Western Rhodopi Mts:</bold> Peshtera (<xref ref-type="bibr" rid="B67">Forel 1892</xref>, <xref ref-type="bibr" rid="B12">Atanassov 1934</xref>), Dospat, Smolyan, Batak, Velingrad (<xref ref-type="bibr" rid="B89">Lapeva-Gjonova in press (a)</xref>); <bold>Eastern Rhodopi Mts:</bold> Zhelezino vill. (Ivaylovgrad) (<xref ref-type="bibr" rid="B87">Lapeva-Gjonova 2004a</xref>); <bold>Northern Black Sea coast</bold>: Evksinograd palace (<xref ref-type="bibr" rid="B13">Atanassov 1936</xref>).<!--PageBreak--></p></tp:treatment-sec></tp:taxon-treatment><tp:taxon-treatment><tp:treatment-meta><mixed-citation publication-type="journal"><person-group><name><surname>Lapeva-Gjonova</surname><given-names>Albena</given-names></name></person-group><person-group><name><surname>Antonova</surname><given-names>Vera</given-names></name></person-group><person-group><name><surname>Radchenko</surname><given-names>Alexander G.</given-names></name></person-group><person-group><name><surname>Atanasova</surname><given-names>Maria</given-names></name></person-group><article-title>Catalogue of the ants (Hymenoptera, Formicidae) of Bulgaria</article-title><source>Zookeys</source><day>14</day><month>10</month><year>2010</year><volume>2010</volume><issue>62</issue><fpage>1</fpage><lpage>124</lpage><pub-id pub-id-type="doi">10.3897/zookeys.62.430</pub-id></mixed-citation></tp:treatment-meta><tp:nomenclature><tp:taxon-name>
                        <tp:taxon-name-part taxon-name-part-type="genus">Lasius</tp:taxon-name-part>
                        <tp:taxon-name-part taxon-name-part-type="species">jensi</tp:taxon-name-part> 
                    </tp:taxon-name><tp:taxon-authority>Seifert, 1982</tp:taxon-authority></tp:nomenclature><tp:treatment-sec sec-type="Records"><title>Records</title><p>(<xref ref-type="fig" rid="F54">Map 54</xref>): <bold>Western Rhodopi Mts:</bold> Dobrostan (<xref ref-type="bibr" rid="B132">Seifert 1988b</xref>).</p></tp:treatment-sec><tp:treatment-sec sec-type="Notes"><title>Notes:</title><p>This species was omitted by <xref ref-type="bibr" rid="B24">Atanassov and Dlusskij (1992)</xref>.</p></tp:treatment-sec></tp:taxon-treatment><tp:taxon-treatment><tp:treatment-meta><mixed-citation publication-type="journal"><person-group><name><surname>Lapeva-Gjonova</surname><given-names>Albena</given-names></name></person-group><person-group><name><surname>Antonova</surname><given-names>Vera</given-names></name></person-group><person-group><name><surname>Radchenko</surname><given-names>Alexander G.</given-names></name></person-group><person-group><name><surname>Atanasova</surname><given-names>Maria</given-names></name></person-group><article-title>Catalogue of the ants (Hymenoptera, Formicidae) of Bulgaria</article-title><source>Zookeys</source><day>14</day><month>10</month><year>2010</year><volume>2010</volume><issue>62</issue><fpage>1</fpage><lpage>124</lpage><pub-id pub-id-type="doi">10.3897/zookeys.62.430</pub-id></mixed-citation></tp:treatment-meta><tp:nomenclature><tp:taxon-name>
                        <tp:taxon-name-part taxon-name-part-type="genus">Lasius</tp:taxon-name-part>
                        <tp:taxon-name-part taxon-name-part-type="species">meridionalis</tp:taxon-name-part>
                    </tp:taxon-name><tp:taxon-authority>(Bondroit, 1920)</tp:taxon-authority></tp:nomenclature><tp:treatment-sec sec-type="Records"><title>Records:</title><p><bold>Bulgaria</bold> (<xref ref-type="bibr" rid="B2">Agosti and Collingwood 1987a</xref>, <xref ref-type="bibr" rid="B24">Atanassov and Dlusskij 1992</xref>).</p></tp:treatment-sec></tp:taxon-treatment><tp:taxon-treatment><tp:treatment-meta><mixed-citation publication-type="journal"><person-group><name><surname>Lapeva-Gjonova</surname><given-names>Albena</given-names></name></person-group><person-group><name><surname>Antonova</surname><given-names>Vera</given-names></name></person-group><person-group><name><surname>Radchenko</surname><given-names>Alexander G.</given-names></name></person-group><person-group><name><surname>Atanasova</surname><given-names>Maria</given-names></name></person-group><article-title>Catalogue of the ants (Hymenoptera, Formicidae) of Bulgaria</article-title><source>Zookeys</source><day>14</day><month>10</month><year>2010</year><volume>2010</volume><issue>62</issue><fpage>1</fpage><lpage>124</lpage><pub-id pub-id-type="doi">10.3897/zookeys.62.430</pub-id></mixed-citation></tp:treatment-meta><tp:nomenclature><tp:taxon-name>
                        <tp:taxon-name-part taxon-name-part-type="genus">Lasius</tp:taxon-name-part>
                        <tp:taxon-name-part taxon-name-part-type="species">mixtus</tp:taxon-name-part>
                    </tp:taxon-name><tp:taxon-authority>(Nylander, 1846)</tp:taxon-authority></tp:nomenclature><tp:treatment-sec sec-type="Records"><title>Records</title><p>(<xref ref-type="fig" rid="F54">Map 54</xref>): <bold>Bulgaria</bold> (<xref ref-type="bibr" rid="B64">Emery 1914</xref>, <xref ref-type="bibr" rid="B132">Seifert 1988b</xref>); <bold>Central Predbalkan</bold>: Dermantsi vill. (Lukovit) (<xref ref-type="bibr" rid="B13">Atanassov 1936</xref>), Lovech (<xref ref-type="bibr" rid="B24">Atanassov and Dlusskij 1992</xref>); <bold>Western Stara Planina Mts:</bold>Chepan Mt. (Dragoman) (<xref ref-type="bibr" rid="B41">Borisova et al. 2005</xref>); <bold>Central Stara Planina Mts:</bold> Teteven (<xref ref-type="bibr" rid="B24">Atanassov and Dlusskij 1992</xref>); <bold>Eastern</bold> <bold>Stara Planina Mts:</bold> Kotel (<xref ref-type="bibr" rid="B24">Atanassov and Dlusskij 1992</xref>); <bold>Zemen Gorge</bold>: Zemen station (<xref ref-type="bibr" rid="B13">Atanassov 1936</xref>); <bold>Osogovska Planina Mt.:</bold> Kyustendil (<xref ref-type="bibr" rid="B24">Atanassov and Dlusskij 1992</xref>); <bold>Boboshevo-Simitli Valley</bold>: Kocherinovo (<xref ref-type="bibr" rid="B24">Atanassov and Dlusskij 1992</xref>); <bold>Mesta Valley</bold>: Gotse Delchev district (<xref ref-type="bibr" rid="B24">Atanassov and Dlusskij 1992</xref>).</p></tp:treatment-sec></tp:taxon-treatment><tp:taxon-treatment><tp:treatment-meta><mixed-citation publication-type="journal"><person-group><name><surname>Lapeva-Gjonova</surname><given-names>Albena</given-names></name></person-group><person-group><name><surname>Antonova</surname><given-names>Vera</given-names></name></person-group><person-group><name><surname>Radchenko</surname><given-names>Alexander G.</given-names></name></person-group><person-group><name><surname>Atanasova</surname><given-names>Maria</given-names></name></person-group><article-title>Catalogue of the ants (Hymenoptera, Formicidae) of Bulgaria</article-title><source>Zookeys</source><day>14</day><month>10</month><year>2010</year><volume>2010</volume><issue>62</issue><fpage>1</fpage><lpage>124</lpage><pub-id pub-id-type="doi">10.3897/zookeys.62.430</pub-id></mixed-citation></tp:treatment-meta><tp:nomenclature><tp:taxon-name>
                        <tp:taxon-name-part taxon-name-part-type="genus">Lasius</tp:taxon-name-part>
                        <tp:taxon-name-part taxon-name-part-type="species">myops</tp:taxon-name-part>
                    </tp:taxon-name><tp:taxon-authority>Forel, 1894</tp:taxon-authority></tp:nomenclature><tp:treatment-sec sec-type="Records"><title>Records</title><p>(<xref ref-type="fig" rid="F55">Map 55</xref>): <bold>Bulgaria</bold> (<xref ref-type="bibr" rid="B2">Agosti and Collingwood 1987a</xref>); <bold>Central Predbalkan</bold>: Veliko Tarnovo (<xref ref-type="bibr" rid="B129">Seifert 1983</xref>); <bold>Vitosha Mt.</bold> (<xref ref-type="bibr" rid="B14">Atanassov 1952</xref>); <bold>Northern Black Sea coast</bold>: Obzor vill. (<xref ref-type="bibr" rid="B129">Seifert 1983</xref>).</p></tp:treatment-sec><tp:treatment-sec sec-type="Notes"><title>Notes:</title><p><xref ref-type="bibr" rid="B24">Atanassov and Dlusskij (1992)</xref> considered this species as a junior synonym of <tp:taxon-name>Lasius flavus</tp:taxon-name>.</p></tp:treatment-sec></tp:taxon-treatment><tp:taxon-treatment><tp:treatment-meta><mixed-citation publication-type="journal"><person-group><name><surname>Lapeva-Gjonova</surname><given-names>Albena</given-names></name></person-group><person-group><name><surname>Antonova</surname><given-names>Vera</given-names></name></person-group><person-group><name><surname>Radchenko</surname><given-names>Alexander G.</given-names></name></person-group><person-group><name><surname>Atanasova</surname><given-names>Maria</given-names></name></person-group><article-title>Catalogue of the ants (Hymenoptera, Formicidae) of Bulgaria</article-title><source>Zookeys</source><day>14</day><month>10</month><year>2010</year><volume>2010</volume><issue>62</issue><fpage>1</fpage><lpage>124</lpage><pub-id pub-id-type="doi">10.3897/zookeys.62.430</pub-id></mixed-citation></tp:treatment-meta><tp:nomenclature><tp:taxon-name>
                        <tp:taxon-name-part taxon-name-part-type="genus">Lasius</tp:taxon-name-part>
                        <tp:taxon-name-part taxon-name-part-type="species">neglectus</tp:taxon-name-part>
                    </tp:taxon-name><tp:taxon-authority>Van Loon, Boomsma and Andrasfalvy, 1990</tp:taxon-authority></tp:nomenclature><tp:treatment-sec sec-type="Records"><title>Records</title><p>(<xref ref-type="fig" rid="F55">Map 55</xref>): <bold>Eastern Danubian Plain</bold>: Senokos vill., Dobrich (<xref ref-type="bibr" rid="B66">Espadaler et al. 2007</xref>); <bold>Northern</bold> <bold>Black Sea coast</bold>: Albena [<xref ref-type="bibr" rid="B136">Seifert 1992</xref> (as <tp:taxon-name>Lasius turcicus</tp:taxon-name>), <xref ref-type="bibr" rid="B141">2000a</xref>], Kranevo, Balchik, Kavarna, Varna municipality (<xref ref-type="bibr" rid="B66">Espadaler et al. 2007</xref>).</p></tp:treatment-sec></tp:taxon-treatment><tp:taxon-treatment><tp:treatment-meta><mixed-citation publication-type="journal"><person-group><name><surname>Lapeva-Gjonova</surname><given-names>Albena</given-names></name></person-group><person-group><name><surname>Antonova</surname><given-names>Vera</given-names></name></person-group><person-group><name><surname>Radchenko</surname><given-names>Alexander G.</given-names></name></person-group><person-group><name><surname>Atanasova</surname><given-names>Maria</given-names></name></person-group><article-title>Catalogue of the ants (Hymenoptera, Formicidae) of Bulgaria</article-title><source>Zookeys</source><day>14</day><month>10</month><year>2010</year><volume>2010</volume><issue>62</issue><fpage>1</fpage><lpage>124</lpage><pub-id pub-id-type="doi">10.3897/zookeys.62.430</pub-id></mixed-citation></tp:treatment-meta><tp:nomenclature><tp:taxon-name>
                        <tp:taxon-name-part taxon-name-part-type="genus">Lasius</tp:taxon-name-part>
                        <tp:taxon-name-part taxon-name-part-type="species">niger</tp:taxon-name-part>
                    </tp:taxon-name><tp:taxon-authority>(Linnaeus, 1758)</tp:taxon-authority><tp:nomenclature-citation-list><tp:nomenclature-citation><tp:taxon-name>Lasius niger var. alienoniger</tp:taxon-name><comment> Forel, 1874: <xref ref-type="bibr" rid="B67">Forel 1892</xref>, <xref ref-type="bibr" rid="B13">Atanassov 1936</xref>, <xref ref-type="bibr" rid="B14">1952</xref> (see Notes below)</comment></tp:nomenclature-citation><!--PageBreak--></tp:nomenclature-citation-list></tp:nomenclature><tp:treatment-sec sec-type="Records"><title>Records</title><p>(<xref ref-type="fig" rid="F55">Map 55</xref>): <bold>Bulgaria</bold> (<xref ref-type="bibr" rid="B2">Agosti and Collingwood 1987a</xref>, <xref ref-type="bibr" rid="B24">Atanassov and Dlusskij 1992</xref>, <xref ref-type="bibr" rid="B136">Seifert 1992</xref>); <bold>Western Predbalkan</bold>: Krapets vill. [<xref ref-type="bibr" rid="B13">Atanassov 1936</xref> (as <tp:taxon-name>Lasius alieno niger</tp:taxon-name>)]; <bold>Central</bold> <bold>Predbalkan</bold>: Dermantsi vill. (Lukovit) [<xref ref-type="bibr" rid="B12">Atanassov 1934</xref>, <xref ref-type="bibr" rid="B13">1936</xref> (as <tp:taxon-name>Lasius alieno niger</tp:taxon-name>)]; <bold>Western Stara Planina Mts:</bold> Chepan (Dragoman) (<xref ref-type="bibr" rid="B41">Borisova et al. 2005</xref>); <bold>Eastern</bold> <bold>Stara Planina Mts:</bold> Sliven (<xref ref-type="bibr" rid="B67">Forel 1892</xref>); <bold>Zemen Gorge</bold>: Skakavitsa waterfall (<xref ref-type="bibr" rid="B13">Atanassov 1936</xref>); <bold>Vitosha Mt.</bold> [<xref ref-type="bibr" rid="B14">Atanassov 1952</xref> (as <tp:taxon-name>Lasius niger</tp:taxon-name> L. var. <italic>alieno-niger</italic> Forel), <xref ref-type="bibr" rid="B74">Hlaváč et al. 2007</xref>]; <bold>Sofia Basin</bold>: Sofia [<xref ref-type="bibr" rid="B13">Atanassov 1936</xref> (as <tp:taxon-name>Lasius alieno niger</tp:taxon-name>), <xref ref-type="bibr" rid="B6">Antonova 2004</xref>, <xref ref-type="bibr" rid="B7">2005</xref>, <xref ref-type="bibr" rid="B88">Lapeva-Gjonova 2004b</xref>, <xref ref-type="bibr" rid="B91">Lapeva-Gjonova and Atanasova 2004</xref>, <xref ref-type="bibr" rid="B9">Antonova and Penev 2006</xref>, <xref ref-type="bibr" rid="B10">2008</xref>, <xref ref-type="bibr" rid="B74">Hlaváč et al. 2007</xref>], the surroundings of Sofia near Vladaya vill. (<xref ref-type="bibr" rid="B9">Antonova and Penev 2006</xref>, <xref ref-type="bibr" rid="B10">2008</xref>); <bold>Plana Mt.:</bold> Pasarel vill. (<xref ref-type="bibr" rid="B158">Vagalinski and Lapeva-Gjonova in press</xref>); <bold>Podbalkan Basins</bold>: Rose valley (<xref ref-type="bibr" rid="B25">Atanassov et al. 1955</xref>); <bold>Lozenska Planina Mt.</bold> (<xref ref-type="bibr" rid="B160">Vassilev and Evtimov 1973</xref>): near German monastery (<xref ref-type="bibr" rid="B10">Antonova and Penev 2008</xref>); <bold>Belasitsa Mt.</bold> (<xref ref-type="bibr" rid="B16">Atanassov 1964</xref>); <bold>Krupnik-Sandanski-Petrich Valley</bold>: around Mitino vill., Petrich plain (<xref ref-type="bibr" rid="B16">Atanassov 1964</xref>); <bold>Rila Mt.:</bold> the valley of Rilska river [<xref ref-type="bibr" rid="B67">Forel 1892</xref> (as <tp:taxon-name>Lasius niger</tp:taxon-name> Rasse <italic>alienus var. alieno-niger</italic>)]; <bold>Western Rhodopi Mts:</bold> Asenovgrad [<xref ref-type="bibr" rid="B67">Forel 1892</xref> (as <tp:taxon-name>Lasius niger</tp:taxon-name> Rasse <italic>alienus var. alieno-niger</italic>)], Devin, Peshtera, Batak (<xref ref-type="bibr" rid="B89">Lapeva-Gjonova in press (a)</xref>); <bold>Southern Black Sea coast</bold>: Burgas, Sozopol [<xref ref-type="bibr" rid="B67">Forel 1892</xref> (as <tp:taxon-name>Lasius niger</tp:taxon-name> Rasse <italic>alienus var. alieno-niger</italic>)], Veselie vill. (<xref ref-type="bibr" rid="B67">Forel 1892</xref>).</p></tp:treatment-sec><tp:treatment-sec sec-type="Notes"><title>Notes:</title><p>Some of the above mentioned records most probably include also closely related <tp:taxon-name>Lasius platythorax</tp:taxon-name>. <tp:taxon-name>Lasius niger alienoniger</tp:taxon-name> Forel, 1874 has been considered by different authors to be a separate species or a junior synonym of <tp:taxon-name>Lasius niger</tp:taxon-name>, but <xref ref-type="bibr" rid="B136">Seifert (1992)</xref> proposed it should be considered as <italic>incertae sedis</italic> in <tp:taxon-name>Lasius</tp:taxon-name> (for details see <xref ref-type="bibr" rid="B36">Bolton 1995</xref>, <xref ref-type="bibr" rid="B40">Bolton et al. 2006</xref>).</p></tp:treatment-sec></tp:taxon-treatment><tp:taxon-treatment><tp:treatment-meta><mixed-citation publication-type="journal"><person-group><name><surname>Lapeva-Gjonova</surname><given-names>Albena</given-names></name></person-group><person-group><name><surname>Antonova</surname><given-names>Vera</given-names></name></person-group><person-group><name><surname>Radchenko</surname><given-names>Alexander G.</given-names></name></person-group><person-group><name><surname>Atanasova</surname><given-names>Maria</given-names></name></person-group><article-title>Catalogue of the ants (Hymenoptera, Formicidae) of Bulgaria</article-title><source>Zookeys</source><day>14</day><month>10</month><year>2010</year><volume>2010</volume><issue>62</issue><fpage>1</fpage><lpage>124</lpage><pub-id pub-id-type="doi">10.3897/zookeys.62.430</pub-id></mixed-citation></tp:treatment-meta><tp:nomenclature><tp:taxon-name>
                        <tp:taxon-name-part taxon-name-part-type="genus">Lasius</tp:taxon-name-part>
                        <tp:taxon-name-part taxon-name-part-type="species">nitidigaster</tp:taxon-name-part>
                    </tp:taxon-name><tp:taxon-authority>Seifert, 1996</tp:taxon-authority><tp:nomenclature-citation-list><tp:nomenclature-citation><tp:taxon-name>Lasius rabaudi</tp:taxon-name><comment>: <xref ref-type="bibr" rid="B2">Agosti and Collingwood 1987a</xref>, <xref ref-type="bibr" rid="B132">Seifert 1988b</xref>, <italic>nec</italic> Bondroit, 1917</comment></tp:nomenclature-citation></tp:nomenclature-citation-list></tp:nomenclature><tp:treatment-sec sec-type="Records"><title>Records</title><p>(<xref ref-type="fig" rid="F56">Map 56</xref>): <bold>Bulgaria</bold> (<xref ref-type="bibr" rid="B2">Agosti and Collingwood 1987a</xref>, <xref ref-type="bibr" rid="B132">Seifert 1988b</xref>); <bold>Central Stara Planina Mts:</bold> Tryavna (<xref ref-type="bibr" rid="B132">Seifert 1988b</xref>); <bold>Plana Mt.:</bold> Plana vill. (<xref ref-type="bibr" rid="B158">Vagalinski and Lapeva-Gjonova in press</xref>); <bold>Krupnik-Sandanski-Petrich Valley</bold>: Melnik (<xref ref-type="bibr" rid="B132">Seifert 1988b</xref>, <xref ref-type="bibr" rid="B139">1997a</xref>); <bold>Northern Black Sea coast</bold>: Obzor (<xref ref-type="bibr" rid="B132">Seifert 1988b</xref>, <xref ref-type="bibr" rid="B139">1997a</xref>); <bold>Southern Black Sea coast</bold>: Nesebar (<xref ref-type="bibr" rid="B132">Seifert 1988b</xref>).</p></tp:treatment-sec></tp:taxon-treatment><tp:taxon-treatment><tp:treatment-meta><mixed-citation publication-type="journal"><person-group><name><surname>Lapeva-Gjonova</surname><given-names>Albena</given-names></name></person-group><person-group><name><surname>Antonova</surname><given-names>Vera</given-names></name></person-group><person-group><name><surname>Radchenko</surname><given-names>Alexander G.</given-names></name></person-group><person-group><name><surname>Atanasova</surname><given-names>Maria</given-names></name></person-group><article-title>Catalogue of the ants (Hymenoptera, Formicidae) of Bulgaria</article-title><source>Zookeys</source><day>14</day><month>10</month><year>2010</year><volume>2010</volume><issue>62</issue><fpage>1</fpage><lpage>124</lpage><pub-id pub-id-type="doi">10.3897/zookeys.62.430</pub-id></mixed-citation></tp:treatment-meta><tp:nomenclature><tp:taxon-name>
                        <tp:taxon-name-part taxon-name-part-type="genus">Lasius</tp:taxon-name-part>
                        <tp:taxon-name-part taxon-name-part-type="species">paralienus</tp:taxon-name-part>
                    </tp:taxon-name><tp:taxon-authority>Seifert, 1992</tp:taxon-authority></tp:nomenclature><tp:treatment-sec sec-type="Records"><title>Records</title><p>(<xref ref-type="fig" rid="F56">Map 56</xref>): <bold>Bulgaria</bold> (<xref ref-type="bibr" rid="B136">Seifert 1992</xref>); <bold>Sofia Basin</bold>: Sofia and the surroundings of Sofia (<xref ref-type="bibr" rid="B9">Antonova and Penev 2006</xref>); <bold>Plana Mt.:</bold> Plana vill., Astronomical observatory (between Plana vill. and Dolni Okol vill.), Turmachka neighbourhood (Plana vill.), Kiselichki kamak peak (Alino vill.) (<xref ref-type="bibr" rid="B158">Vagalinski and Lapeva-Gjonova in press</xref>); <bold>Lozenska<!--PageBreak--> Planina Mt.:</bold> north of Pasarel vill. (<xref ref-type="bibr" rid="B10">Antonova and Penev 2008</xref>); <bold>Strandzha Mt.</bold> (<xref ref-type="bibr" rid="B11">Antonova et al. in press</xref>); <bold>Northern Black Sea coast</bold>: Kavarna (<xref ref-type="bibr" rid="B52">Csősz and Markó 2005</xref>).</p><p>See also <bold>Notes</bold> to <tp:taxon-name>Lasius alienus</tp:taxon-name>, above.</p></tp:treatment-sec></tp:taxon-treatment><tp:taxon-treatment><tp:treatment-meta><mixed-citation publication-type="journal"><person-group><name><surname>Lapeva-Gjonova</surname><given-names>Albena</given-names></name></person-group><person-group><name><surname>Antonova</surname><given-names>Vera</given-names></name></person-group><person-group><name><surname>Radchenko</surname><given-names>Alexander G.</given-names></name></person-group><person-group><name><surname>Atanasova</surname><given-names>Maria</given-names></name></person-group><article-title>Catalogue of the ants (Hymenoptera, Formicidae) of Bulgaria</article-title><source>Zookeys</source><day>14</day><month>10</month><year>2010</year><volume>2010</volume><issue>62</issue><fpage>1</fpage><lpage>124</lpage><pub-id pub-id-type="doi">10.3897/zookeys.62.430</pub-id></mixed-citation></tp:treatment-meta><tp:nomenclature><tp:taxon-name>
                        <tp:taxon-name-part taxon-name-part-type="genus">Lasius</tp:taxon-name-part>
                        <tp:taxon-name-part taxon-name-part-type="species">platythorax</tp:taxon-name-part>
                    </tp:taxon-name><tp:taxon-authority>Seifert, 1991</tp:taxon-authority></tp:nomenclature><tp:treatment-sec sec-type="Records"><title>Records</title><p>(<xref ref-type="fig" rid="F56">Map 56</xref>): <bold>Sofia Basin</bold>: Sofia, the surroundings of Sofia near Vladaya vill. (<xref ref-type="bibr" rid="B9">Antonova and Penev 2006</xref>, <xref ref-type="bibr" rid="B10">2008</xref>); <bold>Plana Mt.:</bold> Pasarel vill., Bukov dol loc. (Pasarel vill.) (<xref ref-type="bibr" rid="B158">Vagalinski and Lapeva-Gjonova in press</xref>); <bold>Lozenska Planina Mt.:</bold> near German monastery (<xref ref-type="bibr" rid="B10">Antonova and Penev 2008</xref>); <bold>Western Rhodopi Mts:</bold> Peshtera, Batak (<xref ref-type="bibr" rid="B89">Lapeva-Gjonova in press (a)</xref>).</p><p>See also <bold>Notes</bold> to <tp:taxon-name>Lasius niger</tp:taxon-name>, above.</p></tp:treatment-sec></tp:taxon-treatment><tp:taxon-treatment><tp:treatment-meta><mixed-citation publication-type="journal"><person-group><name><surname>Lapeva-Gjonova</surname><given-names>Albena</given-names></name></person-group><person-group><name><surname>Antonova</surname><given-names>Vera</given-names></name></person-group><person-group><name><surname>Radchenko</surname><given-names>Alexander G.</given-names></name></person-group><person-group><name><surname>Atanasova</surname><given-names>Maria</given-names></name></person-group><article-title>Catalogue of the ants (Hymenoptera, Formicidae) of Bulgaria</article-title><source>Zookeys</source><day>14</day><month>10</month><year>2010</year><volume>2010</volume><issue>62</issue><fpage>1</fpage><lpage>124</lpage><pub-id pub-id-type="doi">10.3897/zookeys.62.430</pub-id></mixed-citation></tp:treatment-meta><tp:nomenclature><tp:taxon-name>
                        <tp:taxon-name-part taxon-name-part-type="genus">Lasius</tp:taxon-name-part> 
                        <tp:taxon-name-part taxon-name-part-type="species">psammophilus</tp:taxon-name-part>
                    </tp:taxon-name><tp:taxon-authority>Seifert, 1992</tp:taxon-authority></tp:nomenclature><tp:treatment-sec sec-type="Records"><title>Records</title><p>(<xref ref-type="fig" rid="F57">Map 57</xref>): <bold>Sofia Basin</bold>: Sofia (<xref ref-type="bibr" rid="B9">Antonova and Penev 2006</xref>, <xref ref-type="bibr" rid="B10">2008</xref>); <bold>Plana Mt.:</bold> Plana vill., Pasarel vill. (<xref ref-type="bibr" rid="B158">Vagalinski and Lapeva-Gjonova in press</xref>).</p><p>See also <bold>Notes</bold> to <tp:taxon-name>Lasius alienus</tp:taxon-name>, above.</p></tp:treatment-sec></tp:taxon-treatment><tp:taxon-treatment><tp:treatment-meta><mixed-citation publication-type="journal"><person-group><name><surname>Lapeva-Gjonova</surname><given-names>Albena</given-names></name></person-group><person-group><name><surname>Antonova</surname><given-names>Vera</given-names></name></person-group><person-group><name><surname>Radchenko</surname><given-names>Alexander G.</given-names></name></person-group><person-group><name><surname>Atanasova</surname><given-names>Maria</given-names></name></person-group><article-title>Catalogue of the ants (Hymenoptera, Formicidae) of Bulgaria</article-title><source>Zookeys</source><day>14</day><month>10</month><year>2010</year><volume>2010</volume><issue>62</issue><fpage>1</fpage><lpage>124</lpage><pub-id pub-id-type="doi">10.3897/zookeys.62.430</pub-id></mixed-citation></tp:treatment-meta><tp:nomenclature><tp:taxon-name>
                        <tp:taxon-name-part taxon-name-part-type="genus">Lasius</tp:taxon-name-part>
                        <tp:taxon-name-part taxon-name-part-type="species">umbratus</tp:taxon-name-part>
                    </tp:taxon-name><tp:taxon-authority>(Nylander, 1846)</tp:taxon-authority></tp:nomenclature><tp:treatment-sec sec-type="Records"><title>Records</title><p>(<xref ref-type="fig" rid="F57">Map 57</xref>): <bold>Bulgaria</bold> (<xref ref-type="bibr" rid="B24">Atanassov and Dlusskij 1992</xref>); <bold>Sofia Basin</bold>: Sofia (<xref ref-type="bibr" rid="B67">Forel 1892</xref>, <xref ref-type="bibr" rid="B91">Lapeva-Gjonova and Atanasova 2004</xref>); <bold>Ograzhden Mt.</bold> (<xref ref-type="bibr" rid="B16">Atanassov 1964</xref>); <bold>Western Rhodopi Mts:</bold> Dospat (<xref ref-type="bibr" rid="B89">Lapeva-Gjonova in press (a)</xref>); <bold>Eastern Rhodopi Mts:</bold> Dedets vill. (Zlatograd) (<xref ref-type="bibr" rid="B87">Lapeva-Gjonova 2004a</xref>).</p></tp:treatment-sec></tp:taxon-treatment></tp:taxon-treatment><tp:taxon-treatment><tp:treatment-meta><mixed-citation publication-type="journal"><person-group><name><surname>Lapeva-Gjonova</surname><given-names>Albena</given-names></name></person-group><person-group><name><surname>Antonova</surname><given-names>Vera</given-names></name></person-group><person-group><name><surname>Radchenko</surname><given-names>Alexander G.</given-names></name></person-group><person-group><name><surname>Atanasova</surname><given-names>Maria</given-names></name></person-group><article-title>Catalogue of the ants (Hymenoptera, Formicidae) of Bulgaria</article-title><source>Zookeys</source><day>14</day><month>10</month><year>2010</year><volume>2010</volume><issue>62</issue><fpage>1</fpage><lpage>124</lpage><pub-id pub-id-type="doi">10.3897/zookeys.62.430</pub-id></mixed-citation></tp:treatment-meta><tp:nomenclature><label>Genus</label><tp:taxon-name>
                        <tp:taxon-name-part taxon-name-part-type="genus">Camponotus</tp:taxon-name-part>
                    </tp:taxon-name><tp:taxon-authority>Mayr, 1861</tp:taxon-authority></tp:nomenclature><tp:taxon-treatment><tp:treatment-meta><mixed-citation publication-type="journal"><person-group><name><surname>Lapeva-Gjonova</surname><given-names>Albena</given-names></name></person-group><person-group><name><surname>Antonova</surname><given-names>Vera</given-names></name></person-group><person-group><name><surname>Radchenko</surname><given-names>Alexander G.</given-names></name></person-group><person-group><name><surname>Atanasova</surname><given-names>Maria</given-names></name></person-group><article-title>Catalogue of the ants (Hymenoptera, Formicidae) of Bulgaria</article-title><source>Zookeys</source><day>14</day><month>10</month><year>2010</year><volume>2010</volume><issue>62</issue><fpage>1</fpage><lpage>124</lpage><pub-id pub-id-type="doi">10.3897/zookeys.62.430</pub-id></mixed-citation></tp:treatment-meta><tp:nomenclature><tp:taxon-name>
                        <tp:taxon-name-part taxon-name-part-type="genus">Camponotus</tp:taxon-name-part>
                        <tp:taxon-name-part taxon-name-part-type="species">aegaeus</tp:taxon-name-part>
                    </tp:taxon-name><tp:taxon-authority>Emery, 1915</tp:taxon-authority></tp:nomenclature><tp:treatment-sec sec-type="Records"><title>Records</title><p>(<xref ref-type="fig" rid="F58">Map 58</xref>): <bold>Krupnik-Sandanski-Petrich Valley</bold>: Kamenitsa vill., Mikrevo vill.; <bold>Pirin Mt.:</bold> Kalimantsi vill. (<xref ref-type="bibr" rid="B89">Lapeva-Gjonova in press (a)</xref>).</p></tp:treatment-sec></tp:taxon-treatment><tp:taxon-treatment><tp:treatment-meta><mixed-citation publication-type="journal"><person-group><name><surname>Lapeva-Gjonova</surname><given-names>Albena</given-names></name></person-group><person-group><name><surname>Antonova</surname><given-names>Vera</given-names></name></person-group><person-group><name><surname>Radchenko</surname><given-names>Alexander G.</given-names></name></person-group><person-group><name><surname>Atanasova</surname><given-names>Maria</given-names></name></person-group><article-title>Catalogue of the ants (Hymenoptera, Formicidae) of Bulgaria</article-title><source>Zookeys</source><day>14</day><month>10</month><year>2010</year><volume>2010</volume><issue>62</issue><fpage>1</fpage><lpage>124</lpage><pub-id pub-id-type="doi">10.3897/zookeys.62.430</pub-id></mixed-citation></tp:treatment-meta><tp:nomenclature><tp:taxon-name>
                        <tp:taxon-name-part taxon-name-part-type="genus">Camponotus</tp:taxon-name-part>
                        <tp:taxon-name-part taxon-name-part-type="species">aethiops</tp:taxon-name-part>
                    </tp:taxon-name><tp:taxon-authority>(Latreille, 1798)</tp:taxon-authority><tp:nomenclature-citation-list><tp:nomenclature-citation><tp:taxon-name>Camponotus marginatus</tp:taxon-name><comment> Latreille, 1798 (<xref ref-type="bibr" rid="B67">Forel 1892</xref>)</comment></tp:nomenclature-citation><tp:nomenclature-citation><tp:taxon-name>Camponotus aethiops concavus</tp:taxon-name><comment> Dalla Torre, 1893</comment></tp:nomenclature-citation><tp:nomenclature-citation><tp:taxon-name>Camponotus aethiops sylvaticoides</tp:taxon-name><comment> Dalla Torre, 1893</comment></tp:nomenclature-citation></tp:nomenclature-citation-list></tp:nomenclature><!--PageBreak--><tp:treatment-sec sec-type="Records"><title>Records</title><p>(<xref ref-type="fig" rid="F58">Map 58</xref>): <bold>Bulgaria</bold> (<xref ref-type="bibr" rid="B64">Emery 1914</xref>, <xref ref-type="bibr" rid="B2">Agosti and Collingwood 1987a</xref>, <xref ref-type="bibr" rid="B24">Atanassov and Dlusskij 1992</xref>); <bold>Western Predbalkan</bold>: Rachene river valley (<xref ref-type="bibr" rid="B159">Vassilev 1984</xref>); <bold>Western Stara Planina Mts:</bold> Ledenika cave (Vratsa) [<xref ref-type="bibr" rid="B12">Atanassov 1934</xref> (as <tp:taxon-name>Camponotus maculatus aethiops var. concava</tp:taxon-name>)], Chepan (Dragoman) (<xref ref-type="bibr" rid="B41">Borisova et al. 2005</xref>); <bold>Eastern</bold> <bold>Stara Planina Mts:</bold> Sliven [<xref ref-type="bibr" rid="B67">Forel 1892</xref> (as <tp:taxon-name>Camponotus maculatus</tp:taxon-name> Rasse <italic>aethiops</italic> Latr.)]; <bold>Sofia Basin</bold>: Sofia [<xref ref-type="bibr" rid="B67">Forel 1892</xref> (as <tp:taxon-name>Camponotus marginatus</tp:taxon-name>), <xref ref-type="bibr" rid="B9">Antonova and Penev 2006</xref>], the surroundings of Sofia (<xref ref-type="bibr" rid="B9">Antonova and Penev 2006</xref>); <bold>Vitosha Mt.</bold> (<xref ref-type="bibr" rid="B13">Atanassov 1936</xref>, <xref ref-type="bibr" rid="B14">1952</xref>); <bold>Plana Mt.:</bold> Alino vill., Turmachka neighbourhood, Peyova buka hut (Pasarel vill.) (<xref ref-type="bibr" rid="B158">Vagalinski and Lapeva-Gjonova in press</xref>); <bold>Podbalkan Basin</bold>: Rose valley (<xref ref-type="bibr" rid="B25">Atanassov et al. 1955</xref>); <bold>Ihtimanska Sredna Gora</bold>: Benkovski peak [<xref ref-type="bibr" rid="B12">Atanassov 1934</xref> (as <tp:taxon-name>Camponotus maculatus aethiops</tp:taxon-name>)]; <bold>Lozenska Planina Mt.</bold> (<xref ref-type="bibr" rid="B160">Vassilev and Evtimov 1973</xref>): German monastery [<xref ref-type="bibr" rid="B12">Atanassov 1934</xref> (as <tp:taxon-name>Camponotus maculatus aethiops var. concava</tp:taxon-name>)], north of Pasarel vill. (<xref ref-type="bibr" rid="B10">Antonova and Penev 2008</xref>); <bold>Thracian Lowland</bold>: Pazardzhik [<xref ref-type="bibr" rid="B67">Forel 1892</xref> (as <tp:taxon-name>Camponotus marginatus</tp:taxon-name>)]; <bold>Bakadzhik-Burgas district</bold>: Aytos [<xref ref-type="bibr" rid="B67">Forel 1892</xref> (as <tp:taxon-name>Camponotus marginatus</tp:taxon-name>, <tp:taxon-name>Camponotus maculatus</tp:taxon-name> Rasse <italic>aethiops</italic> Latr. var. <italic>concavus</italic> Forel and <tp:taxon-name>Camponotus maculatus</tp:taxon-name> Rasse <italic>aethiops</italic> Latr.)]; <bold>Strandzha Mt.</bold> (<xref ref-type="bibr" rid="B11">Antonova et al. in press</xref>); <bold>Dupnitsa Basin</bold>: Dupnitsa [<xref ref-type="bibr" rid="B67">Forel 1892</xref> (as <tp:taxon-name>Camponotus maculatus</tp:taxon-name> Rasse <italic>aethiops</italic> Latr.)]; <bold>Krupnik-Sandanski-Petrich Valley</bold>: along Strumeshnitsa river, around Marino pole vill. (<xref ref-type="bibr" rid="B16">Atanassov 1964</xref>); <bold>Ograzhden Mt.</bold> (<xref ref-type="bibr" rid="B16">Atanassov 1964</xref>); <bold>Belasitsa Mt.</bold> (<xref ref-type="bibr" rid="B16">Atanassov 1964</xref>); <bold>Slavianka Mt.</bold> (<xref ref-type="bibr" rid="B13">Atanassov 1936</xref>); <bold>Western Rhodopi Mts</bold> [<xref ref-type="bibr" rid="B12">Atanassov 1934</xref> (as <tp:taxon-name>Camponotus maculatus aethiops</tp:taxon-name>)]; <bold>Western Rhodopi Mts:</bold> Asenovgrad [<xref ref-type="bibr" rid="B67">Forel 1892</xref> (as <tp:taxon-name>Camponotus maculatus</tp:taxon-name> Rasse <italic>aethiops</italic> Latr. var. <italic>sylvaticoides</italic>)], Dospat (<xref ref-type="bibr" rid="B89">Lapeva-Gjonova in press (a)</xref>); <bold>Eastern Rhodopi Mts:</bold> Kokiche vill. (Kardzhali), Byal Izvor vill. (Ardino), Momchilgrad, Madzharovo, Malko Popovo vill. (Madzharovo), Senoklas vill. (Madzharovo), Zhelezino vill. (Ivaylovgrad),Malki Voden vill. (Madzharovo), between Dabovets vill. and Kamilski dol vill. (Ivaylovgrad), between Odrintsi vill. and Svirachi vill. (Ivaylovgrad) (<xref ref-type="bibr" rid="B87">Lapeva-Gjonova 2004a</xref>); <bold>Southern Black Sea coast</bold>: Veselie vill. [<xref ref-type="bibr" rid="B67">Forel 1892</xref> (as <tp:taxon-name>Camponotus marginatus</tp:taxon-name> and <tp:taxon-name>Camponotus maculatus</tp:taxon-name> Rasse <italic>aethiops</italic> Latr <italic>.</italic>)], Sozopol [<xref ref-type="bibr" rid="B67">Forel 1892</xref> (as <tp:taxon-name>Camponotus maculatus</tp:taxon-name> Rasse <italic>aethiops</italic> Latr.)].</p></tp:treatment-sec></tp:taxon-treatment><tp:taxon-treatment><tp:treatment-meta><mixed-citation publication-type="journal"><person-group><name><surname>Lapeva-Gjonova</surname><given-names>Albena</given-names></name></person-group><person-group><name><surname>Antonova</surname><given-names>Vera</given-names></name></person-group><person-group><name><surname>Radchenko</surname><given-names>Alexander G.</given-names></name></person-group><person-group><name><surname>Atanasova</surname><given-names>Maria</given-names></name></person-group><article-title>Catalogue of the ants (Hymenoptera, Formicidae) of Bulgaria</article-title><source>Zookeys</source><day>14</day><month>10</month><year>2010</year><volume>2010</volume><issue>62</issue><fpage>1</fpage><lpage>124</lpage><pub-id pub-id-type="doi">10.3897/zookeys.62.430</pub-id></mixed-citation></tp:treatment-meta><tp:nomenclature><tp:taxon-name>
                        <tp:taxon-name-part taxon-name-part-type="genus">Camponotus</tp:taxon-name-part>
                        <tp:taxon-name-part taxon-name-part-type="species">dalmaticus</tp:taxon-name-part>
                    </tp:taxon-name><tp:taxon-authority>(Nylander, 1849)</tp:taxon-authority><tp:nomenclature-citation-list><tp:nomenclature-citation><tp:taxon-name>Camponotus lateralis var. dalmaticus</tp:taxon-name><comment> Nyl.: <xref ref-type="bibr" rid="B67">Forel 1892</xref></comment></tp:nomenclature-citation></tp:nomenclature-citation-list></tp:nomenclature><tp:treatment-sec sec-type="Records"><title>Records</title><p>(<xref ref-type="fig" rid="F58">Map 58</xref>): <bold>Bulgaria</bold> (<xref ref-type="bibr" rid="B2">Agosti and Collingwood 1987a</xref>); <bold>Eastern Stara Planina Mts:</bold> Karandila loc. (<xref ref-type="bibr" rid="B24">Atanassov and Dlusskij 1992</xref>); <bold>Ihtimanska Sredna Gora Mts:</bold> Benkovski peak (<xref ref-type="bibr" rid="B12">Atanassov 1934</xref>, <xref ref-type="bibr" rid="B24">Atanassov and Dlusskij 1992</xref>); <bold>Thracian Lowland</bold>: Pazardzhik (<xref ref-type="bibr" rid="B67">Forel 1892</xref>, <xref ref-type="bibr" rid="B24">Atanassov and Dlusskij 1992</xref>), Svilengrad (<xref ref-type="bibr" rid="B24">Atanassov and Dlusskij 1992</xref>); <bold>Belasitsa Mt.</bold> (<xref ref-type="bibr" rid="B16">Atanassov 1964</xref>, <xref ref-type="bibr" rid="B24">Atanassov and Dlusskij 1992</xref>); <bold>Krupnik-Sandanski-Petrich Valley</bold>: Petrich plain (<xref ref-type="bibr" rid="B16">Atanassov 1964</xref>), Kresna gorge, Petrich (<xref ref-type="bibr" rid="B24">Atanassov and Dlusskij 1992</xref>); <bold>Rila Mt.</bold> (<xref ref-type="bibr" rid="B67">Forel 1892</xref>); <bold>Slavianka Mt.:</bold> Petrovo<!--PageBreak--> vill. (<xref ref-type="bibr" rid="B24">Atanassov and Dlusskij 1992</xref>); <bold>Western Rhodopi Mts:</bold> Podkova vill., Asenovgrad (<xref ref-type="bibr" rid="B24">Atanassov and Dlusskij 1992</xref>); <bold>Eastern Rhodopi Mts:</bold> Momchilgrad (<xref ref-type="bibr" rid="B24">Atanassov and Dlusskij 1992</xref>); Madzharovo (<xref ref-type="bibr" rid="B87">Lapeva-Gjonova 2004a</xref>); <bold>Southern Black Sea coast</bold>: Tsarevo (<xref ref-type="bibr" rid="B24">Atanassov and Dlusskij 1992</xref>).</p></tp:treatment-sec></tp:taxon-treatment><tp:taxon-treatment><tp:treatment-meta><mixed-citation publication-type="journal"><person-group><name><surname>Lapeva-Gjonova</surname><given-names>Albena</given-names></name></person-group><person-group><name><surname>Antonova</surname><given-names>Vera</given-names></name></person-group><person-group><name><surname>Radchenko</surname><given-names>Alexander G.</given-names></name></person-group><person-group><name><surname>Atanasova</surname><given-names>Maria</given-names></name></person-group><article-title>Catalogue of the ants (Hymenoptera, Formicidae) of Bulgaria</article-title><source>Zookeys</source><day>14</day><month>10</month><year>2010</year><volume>2010</volume><issue>62</issue><fpage>1</fpage><lpage>124</lpage><pub-id pub-id-type="doi">10.3897/zookeys.62.430</pub-id></mixed-citation></tp:treatment-meta><tp:nomenclature><tp:taxon-name>
                        <tp:taxon-name-part taxon-name-part-type="genus">Camponotus</tp:taxon-name-part>
                        <tp:taxon-name-part taxon-name-part-type="species">fallax</tp:taxon-name-part>
                    </tp:taxon-name><tp:taxon-authority>(Nylander, 1856)</tp:taxon-authority><tp:nomenclature-citation-list><tp:nomenclature-citation><tp:taxon-name>Camponotus caryae</tp:taxon-name><comment>: <xref ref-type="bibr" rid="B160">Vassilev and Evtimov 1973</xref>, <italic>nec</italic> Fitch, 1855</comment></tp:nomenclature-citation></tp:nomenclature-citation-list></tp:nomenclature><tp:treatment-sec sec-type="Records"><title>Records</title><p>(<xref ref-type="fig" rid="F59">Map 59</xref>): <bold>Bulgaria</bold> (<xref ref-type="bibr" rid="B2">Agosti and Collingwood 1987a</xref>, <xref ref-type="bibr" rid="B24">Atanassov and Dlusskij 1992</xref>); <bold>Sofia Basin</bold>: Sofia (<xref ref-type="bibr" rid="B12">Atanassov 1934</xref>, <xref ref-type="bibr" rid="B91">Lapeva-Gjonova and Atanasova 2004</xref>, <xref ref-type="bibr" rid="B7">Antonova 2005</xref>, <xref ref-type="bibr" rid="B9">Antonova and Penev 2006</xref>, <xref ref-type="bibr" rid="B10">2008</xref>), the surroundings of Sofia near Vladaya vill. (<xref ref-type="bibr" rid="B9">Antonova and Penev 2006</xref>, <xref ref-type="bibr" rid="B10">2008</xref>); <bold>Plana Mt.:</bold> Bukov dol loc. (Pasarel vill.) (<xref ref-type="bibr" rid="B158">Vagalinski and Lapeva-Gjonova in press</xref>); <bold>Lozenska Planina Mt.</bold> [<xref ref-type="bibr" rid="B160">Vassilev and Evtimov 1973</xref> (as <tp:taxon-name>Camponotus caryae</tp:taxon-name>)]: German monastery (<xref ref-type="bibr" rid="B12">Atanassov 1934</xref>); <bold>Krupnik-Sandanski-Petrich Valley</bold>: Parvomay vill. (<xref ref-type="bibr" rid="B16">Atanassov 1964</xref>).</p></tp:treatment-sec></tp:taxon-treatment><tp:taxon-treatment><tp:treatment-meta><mixed-citation publication-type="journal"><person-group><name><surname>Lapeva-Gjonova</surname><given-names>Albena</given-names></name></person-group><person-group><name><surname>Antonova</surname><given-names>Vera</given-names></name></person-group><person-group><name><surname>Radchenko</surname><given-names>Alexander G.</given-names></name></person-group><person-group><name><surname>Atanasova</surname><given-names>Maria</given-names></name></person-group><article-title>Catalogue of the ants (Hymenoptera, Formicidae) of Bulgaria</article-title><source>Zookeys</source><day>14</day><month>10</month><year>2010</year><volume>2010</volume><issue>62</issue><fpage>1</fpage><lpage>124</lpage><pub-id pub-id-type="doi">10.3897/zookeys.62.430</pub-id></mixed-citation></tp:treatment-meta><tp:nomenclature><tp:taxon-name>
                        <tp:taxon-name-part taxon-name-part-type="genus">Camponotus</tp:taxon-name-part>
                        <tp:taxon-name-part taxon-name-part-type="species">gestroi</tp:taxon-name-part>
                    </tp:taxon-name><tp:taxon-authority>Emery, 1878</tp:taxon-authority></tp:nomenclature><tp:treatment-sec sec-type="Records"><title>Records</title><p>(<xref ref-type="fig" rid="F59">Map 59</xref>): <bold>Krupnik-Sandanski-Petrich Valley</bold>: Kamenitsa vill. (<xref ref-type="bibr" rid="B89">Lapeva-Gjonova in press (a)</xref>).</p></tp:treatment-sec></tp:taxon-treatment><tp:taxon-treatment><tp:treatment-meta><mixed-citation publication-type="journal"><person-group><name><surname>Lapeva-Gjonova</surname><given-names>Albena</given-names></name></person-group><person-group><name><surname>Antonova</surname><given-names>Vera</given-names></name></person-group><person-group><name><surname>Radchenko</surname><given-names>Alexander G.</given-names></name></person-group><person-group><name><surname>Atanasova</surname><given-names>Maria</given-names></name></person-group><article-title>Catalogue of the ants (Hymenoptera, Formicidae) of Bulgaria</article-title><source>Zookeys</source><day>14</day><month>10</month><year>2010</year><volume>2010</volume><issue>62</issue><fpage>1</fpage><lpage>124</lpage><pub-id pub-id-type="doi">10.3897/zookeys.62.430</pub-id></mixed-citation></tp:treatment-meta><tp:nomenclature><tp:taxon-name>
                        <tp:taxon-name-part taxon-name-part-type="genus">Camponotus</tp:taxon-name-part>
                        <tp:taxon-name-part taxon-name-part-type="species">herculeanus</tp:taxon-name-part>
                    </tp:taxon-name><tp:taxon-authority>(Linnaeus, 1758)</tp:taxon-authority></tp:nomenclature><tp:treatment-sec sec-type="Records"><title>Records</title><p>(<xref ref-type="fig" rid="F59">Map 59</xref>): <bold>Bulgaria</bold> (<xref ref-type="bibr" rid="B2">Agosti and Collingwood 1987a</xref>, <xref ref-type="bibr" rid="B24">Atanassov and Dlusskij 1992</xref>); <bold>Stara Planina Mts</bold> (<xref ref-type="bibr" rid="B133">Seifert 1989</xref>); <bold>Western Stara Planina Mts:</bold> Vilya-glava mine (<xref ref-type="bibr" rid="B12">Atanassov 1934</xref>); <bold>Sofia Basin</bold>: Sofia (<xref ref-type="bibr" rid="B12">Atanassov 1934</xref>); <bold>Vitosha Mt.</bold> (<xref ref-type="bibr" rid="B13">Atanassov 1936</xref>, <xref ref-type="bibr" rid="B14">1952</xref>); <bold>Plana Mt.:</bold> above Dyavolski most bridge (Kokalyane vill.), Bukov dol loc. (Pasarel vill.), Peyova buka hut (Pasarel vill.) (<xref ref-type="bibr" rid="B158">Vagalinski and Lapeva-Gjonova in press</xref>); <bold>Ihtimanska Sredna Gora Mts:</bold> Benkovski peak (<xref ref-type="bibr" rid="B12">Atanassov 1934</xref>); <bold>Strandzha Mt.:</bold> Papia peak (<xref ref-type="bibr" rid="B12">Atanassov 1934</xref>); <bold>Belasitsa Mt.</bold> (<xref ref-type="bibr" rid="B16">Atanassov 1964</xref>); <bold>Krupnik-Sandanski-Petrich Valley</bold>: along Luda Mara river (<xref ref-type="bibr" rid="B16">Atanassov 1964</xref>); <bold>Rila Mt.</bold> (<xref ref-type="bibr" rid="B133">Seifert 1989</xref>): Elenin peak, Rilska river valley (<xref ref-type="bibr" rid="B67">Forel 1892</xref>), Borovets (<xref ref-type="bibr" rid="B12">Atanassov 1934</xref>, <xref ref-type="bibr" rid="B13">1936</xref>), Kostenets (<xref ref-type="bibr" rid="B12">Atanassov 1934</xref>); <bold>Pirin Mt.</bold> (<xref ref-type="bibr" rid="B133">Seifert 1989</xref>): Bansko-Banderitsa (<xref ref-type="bibr" rid="B12">Atanassov 1934</xref>); <bold>Rhodopi Mts</bold> (<xref ref-type="bibr" rid="B133">Seifert 1989</xref>); <bold>Western Rhodopi Mts:</bold> Karlak peak (Atanasov 1934), Perelik peak (<xref ref-type="bibr" rid="B13">Atanassov 1936</xref>), Rakitovo, Batak (<xref ref-type="bibr" rid="B89">Lapeva-Gjonova in press (a)</xref>); <bold>Southern Black Sea coast</bold>: Maslen nos (<xref ref-type="bibr" rid="B12">Atanassov 1934</xref>).</p></tp:treatment-sec><tp:treatment-sec sec-type="Notes"><title>Notes:</title><p><tp:taxon-name>Camponotus herculeanus</tp:taxon-name> is aboreo-montane species and its record from “Maslen nos” seems doubtful.</p></tp:treatment-sec></tp:taxon-treatment><tp:taxon-treatment><tp:treatment-meta><mixed-citation publication-type="journal"><person-group><name><surname>Lapeva-Gjonova</surname><given-names>Albena</given-names></name></person-group><person-group><name><surname>Antonova</surname><given-names>Vera</given-names></name></person-group><person-group><name><surname>Radchenko</surname><given-names>Alexander G.</given-names></name></person-group><person-group><name><surname>Atanasova</surname><given-names>Maria</given-names></name></person-group><article-title>Catalogue of the ants (Hymenoptera, Formicidae) of Bulgaria</article-title><source>Zookeys</source><day>14</day><month>10</month><year>2010</year><volume>2010</volume><issue>62</issue><fpage>1</fpage><lpage>124</lpage><pub-id pub-id-type="doi">10.3897/zookeys.62.430</pub-id></mixed-citation></tp:treatment-meta><tp:nomenclature><tp:taxon-name>
                        <tp:taxon-name-part taxon-name-part-type="genus">Camponotusionius</tp:taxon-name-part>
                    </tp:taxon-name><tp:taxon-authority>Emery, 1920</tp:taxon-authority></tp:nomenclature><tp:treatment-sec sec-type="Records"><title>Records</title><p>(<xref ref-type="fig" rid="F60">Map 60</xref>): <bold>Bulgaria</bold> (<xref ref-type="bibr" rid="B2">Agosti and Collingwood 1987a</xref>); <bold>Krupnik-Sandanski-Petrich Valley</bold>: Kozhuh Mt. (<xref ref-type="bibr" rid="B16">Atanassov 1964</xref>).</p></tp:treatment-sec><tp:treatment-sec sec-type="Notes"><title>Notes:</title><p>This species was omitted by <xref ref-type="bibr" rid="B24">Atanassov and Dlusskij (1992)</xref>.</p></tp:treatment-sec></tp:taxon-treatment><tp:taxon-treatment><tp:treatment-meta><mixed-citation publication-type="journal"><person-group><name><surname>Lapeva-Gjonova</surname><given-names>Albena</given-names></name></person-group><person-group><name><surname>Antonova</surname><given-names>Vera</given-names></name></person-group><person-group><name><surname>Radchenko</surname><given-names>Alexander G.</given-names></name></person-group><person-group><name><surname>Atanasova</surname><given-names>Maria</given-names></name></person-group><article-title>Catalogue of the ants (Hymenoptera, Formicidae) of Bulgaria</article-title><source>Zookeys</source><day>14</day><month>10</month><year>2010</year><volume>2010</volume><issue>62</issue><fpage>1</fpage><lpage>124</lpage><pub-id pub-id-type="doi">10.3897/zookeys.62.430</pub-id></mixed-citation></tp:treatment-meta><tp:nomenclature><tp:taxon-name>
                        <tp:taxon-name-part taxon-name-part-type="genus">Camponotus</tp:taxon-name-part>
                        <tp:taxon-name-part taxon-name-part-type="species">lateralis</tp:taxon-name-part>
                    </tp:taxon-name><tp:taxon-authority>(Olivier, 1792)</tp:taxon-authority></tp:nomenclature><tp:treatment-sec sec-type="Records"><title>Records</title><p>(<xref ref-type="fig" rid="F60">Map 60</xref>): <bold>Bulgaria</bold> (<xref ref-type="bibr" rid="B2">Agosti and Collingwood 1987a</xref>, <xref ref-type="bibr" rid="B24">Atanassov and Dlusskij 1992</xref>); <bold>Central Predbalkan</bold>: Dermantsi vill. (Lukovit) (<xref ref-type="bibr" rid="B13">Atanassov 1936</xref>); <bold>Eastern</bold> <bold>Stara Planina Mts:</bold> Sliven (<xref ref-type="bibr" rid="B67">Forel 1892</xref>); <bold>Sofia Basin</bold>: Sofia (<xref ref-type="bibr" rid="B12">Atanassov 1934</xref>); <bold>Vitosha Mt.:</bold> Boyana waterfall (<xref ref-type="bibr" rid="B12">Atanassov 1934</xref>); <bold>Lozenska Planina Mt.</bold> (<xref ref-type="bibr" rid="B160">Vassilev and Evtimov 1973</xref>); <bold>Strandzha Mt.</bold> (<xref ref-type="bibr" rid="B12">Atanassov 1934</xref>, <xref ref-type="bibr" rid="B11">Antonova et al. in press</xref>); <bold>Belasitsa Mt.</bold> (<xref ref-type="bibr" rid="B16">Atanassov 1964</xref>, <xref ref-type="bibr" rid="B76">Hubenov et al. 1998</xref>); <bold>Slavianka Mt.</bold> (<xref ref-type="bibr" rid="B13">Atanassov 1936</xref>); <bold>Western Rhodopi Mts:</bold> Asenovgrad (<xref ref-type="bibr" rid="B67">Forel 1892</xref>); <bold>Eastern Rhodopi Mts:</bold> Kokiche vill. (Kardzhali), Zvezdel vill. (Momchilgrad), between Odrintsi vill. and Svirachi vill. (Ivaylovgrad), between Dabovets vill. and Kamilski dol vill. (Ivaylovgrad) (<xref ref-type="bibr" rid="B87">Lapeva-Gjonova 2004a</xref>); <bold>Southern Black Sea coast</bold>: Sozopol (<xref ref-type="bibr" rid="B67">Forel 1892</xref>).</p></tp:treatment-sec></tp:taxon-treatment><tp:taxon-treatment><tp:treatment-meta><mixed-citation publication-type="journal"><person-group><name><surname>Lapeva-Gjonova</surname><given-names>Albena</given-names></name></person-group><person-group><name><surname>Antonova</surname><given-names>Vera</given-names></name></person-group><person-group><name><surname>Radchenko</surname><given-names>Alexander G.</given-names></name></person-group><person-group><name><surname>Atanasova</surname><given-names>Maria</given-names></name></person-group><article-title>Catalogue of the ants (Hymenoptera, Formicidae) of Bulgaria</article-title><source>Zookeys</source><day>14</day><month>10</month><year>2010</year><volume>2010</volume><issue>62</issue><fpage>1</fpage><lpage>124</lpage><pub-id pub-id-type="doi">10.3897/zookeys.62.430</pub-id></mixed-citation></tp:treatment-meta><tp:nomenclature><tp:taxon-name>
                        <tp:taxon-name-part taxon-name-part-type="genus">Camponotus</tp:taxon-name-part>
                        <tp:taxon-name-part taxon-name-part-type="species">ligniperdus</tp:taxon-name-part>
                    </tp:taxon-name><tp:taxon-authority>(Latreille, 1802)</tp:taxon-authority><tp:nomenclature-citation-list><tp:nomenclature-citation><tp:taxon-name>Camponotus herculeanus herculeanoligniperda</tp:taxon-name><comment> Forel, 1874</comment></tp:nomenclature-citation></tp:nomenclature-citation-list></tp:nomenclature><tp:treatment-sec sec-type="Records"><title>Records</title><p>(<xref ref-type="fig" rid="F60">Map 60</xref>): <bold>Bulgaria</bold> (<xref ref-type="bibr" rid="B2">Agosti and Collingwood 1987a</xref>, <xref ref-type="bibr" rid="B24">Atanassov and Dlusskij 1992</xref>, <xref ref-type="bibr" rid="B151">Seifert 2008</xref>); <bold>Central Predbalkan</bold>: Dermantsi vill. (Lukovit) [<xref ref-type="bibr" rid="B12">Atanassov 1934</xref> (as <tp:taxon-name>Camponotus herculeanus var. herculeano-ligniperda</tp:taxon-name>)]; <bold>Stara Planina Mts</bold> (<xref ref-type="bibr" rid="B133">Seifert 1989</xref>); <bold>Western Stara Planina Mts:</bold> Iskrets vill. (<xref ref-type="bibr" rid="B12">Atanassov 1934</xref>); <bold>Zemen Gorge</bold>: Zemen (<xref ref-type="bibr" rid="B12">Atanassov 1934</xref>); <bold>Sofia Basin</bold>: Sofia, Eleshnitsa vill. (<xref ref-type="bibr" rid="B12">Atanassov 1934</xref>), surroundings of Sofia near Vladaya vill. (<xref ref-type="bibr" rid="B9">Antonova and Penev 2006</xref>, <xref ref-type="bibr" rid="B10">2008</xref>); <bold>Vitosha Mt.</bold> (<xref ref-type="bibr" rid="B12">Atanassov 1934</xref>, <xref ref-type="bibr" rid="B14">1952</xref>): Dragalevtsi (<xref ref-type="bibr" rid="B12">Atanassov 1934</xref>), Vladaya vill. (Atanasov 1936); <bold>Plana Mt.:</bold> Astronomical observatory (between Plana vill. and Dolni Okol vill.), Tsiganka peak (Pasarel vill.), Pasarel vill., Bukov dol loc. (Pasarel vill.), Peyova buka hut (Pasarel vill.) (<xref ref-type="bibr" rid="B158">Vagalinski and Lapeva-Gjonova in press</xref>); <bold>Podbalkan Basins</bold>: Karlovo gorge (<xref ref-type="bibr" rid="B12">Atanassov 1934</xref>); <bold>Ihtimanska Sredna Gora Mts:</bold> Benkovski peak (<xref ref-type="bibr" rid="B12">Atanassov 1934</xref>); <bold>Lozenska Planina Mt.</bold> (<xref ref-type="bibr" rid="B160">Vassilev and Evtimov 1973</xref>): German monastery [<xref ref-type="bibr" rid="B12">Atanassov 1934</xref> (as <tp:taxon-name>Camponotus herculeanus var. herculeano-ligniperda</tp:taxon-name>), <xref ref-type="bibr" rid="B10">Antonova and Penev 2008</xref>]; <bold>Belasitsa Mt.</bold> (<xref ref-type="bibr" rid="B16">Atanassov 1964</xref>); <bold>Rila Mt.</bold> (<xref ref-type="bibr" rid="B133">Seifert 1989</xref>): Rila monastery (<xref ref-type="bibr" rid="B67">Forel 1892</xref>), Borovets [<xref ref-type="bibr" rid="B12">Atanassov 1934</xref> (as <tp:taxon-name>Camponotus herculeanus var. herculeanoligniperda</tp:taxon-name>)], Kostenets (<xref ref-type="bibr" rid="B13">Atanassov 1936</xref>); <bold>Pirin Mt.</bold> (<xref ref-type="bibr" rid="B133">Seifert 1989</xref>): Bansko-Banderitsa, Damyanitsa vill. (<xref ref-type="bibr" rid="B12">Atanassov 1934</xref>); <bold>Rhodopi Mts</bold> (<xref ref-type="bibr" rid="B133">Seifert 1989</xref>); <bold>Western Rhodopi Mts:</bold> Batak<!--PageBreak--> (<xref ref-type="bibr" rid="B12">Atanassov 1934</xref>), Dospat, Smolyan (<xref ref-type="bibr" rid="B89">Lapeva-Gjonova in press (a)</xref>); <bold>Eastern Rhodopi Mt.:</bold> Dyadovtsi vill. (Ardino) (<xref ref-type="bibr" rid="B87">Lapeva-Gjonova 2004a</xref>); <bold>Northern Black Sea coast</bold>: Evksinograd (<xref ref-type="bibr" rid="B12">Atanassov 1934</xref>).</p></tp:treatment-sec></tp:taxon-treatment><tp:taxon-treatment><tp:treatment-meta><mixed-citation publication-type="journal"><person-group><name><surname>Lapeva-Gjonova</surname><given-names>Albena</given-names></name></person-group><person-group><name><surname>Antonova</surname><given-names>Vera</given-names></name></person-group><person-group><name><surname>Radchenko</surname><given-names>Alexander G.</given-names></name></person-group><person-group><name><surname>Atanasova</surname><given-names>Maria</given-names></name></person-group><article-title>Catalogue of the ants (Hymenoptera, Formicidae) of Bulgaria</article-title><source>Zookeys</source><day>14</day><month>10</month><year>2010</year><volume>2010</volume><issue>62</issue><fpage>1</fpage><lpage>124</lpage><pub-id pub-id-type="doi">10.3897/zookeys.62.430</pub-id></mixed-citation></tp:treatment-meta><tp:nomenclature><tp:taxon-name>
                        <tp:taxon-name-part taxon-name-part-type="genus">Camponotus</tp:taxon-name-part>
                        <tp:taxon-name-part taxon-name-part-type="species">piceus</tp:taxon-name-part>
                    </tp:taxon-name><tp:taxon-authority>(Leach, 1825)</tp:taxon-authority><tp:nomenclature-citation-list><tp:nomenclature-citation><tp:taxon-name>Camponotus atricolor</tp:taxon-name><comment> (Nylander, 1849)</comment></tp:nomenclature-citation><tp:nomenclature-citation><tp:taxon-name>Camponotus merula</tp:taxon-name><comment> (Losana, 1834)</comment></tp:nomenclature-citation><tp:nomenclature-citation><tp:taxon-name>Camponotus foveolatus</tp:taxon-name><comment> (Mayr, 1853)</comment></tp:nomenclature-citation><tp:nomenclature-citation><tp:taxon-name>Camponotus lateralis</tp:taxon-name><comment> var. <italic>rectus</italic> Forel, 1892</comment></tp:nomenclature-citation></tp:nomenclature-citation-list></tp:nomenclature><tp:treatment-sec sec-type="Records"><title>Records</title><p>(<xref ref-type="fig" rid="F61">Map 61</xref>): <bold>Bulgaria</bold> [<xref ref-type="bibr" rid="B64">Emery 1914</xref> (as <tp:taxon-name>Camponotus lateralis var. atricolor</tp:taxon-name>), <xref ref-type="bibr" rid="B2">Agosti and Collingwood 1987a</xref> (as <tp:taxon-name>Camponotus atricolor</tp:taxon-name>)]; <bold>Western Predbalkan</bold>: Rachene river valley [<xref ref-type="bibr" rid="B159">Vassilev 1984</xref> (as <tp:taxon-name>Camponotus merula</tp:taxon-name>)], Belogradchik (<xref ref-type="bibr" rid="B24">Atanassov and Dlusskij 1992</xref>); <bold>Eastern</bold> <bold>Stara Planina Mts:</bold> Sliven [<xref ref-type="bibr" rid="B67">Forel 1892</xref> (as <tp:taxon-name>Camponotus lateralis var. atricolor</tp:taxon-name>)]; <bold>Sofia Basin</bold>: Sofia [<xref ref-type="bibr" rid="B67">Forel 1892</xref>, <xref ref-type="bibr" rid="B12">Atanassov 1934</xref> (as <tp:taxon-name>Camponotus lateralis var. atricolor</tp:taxon-name>), <xref ref-type="bibr" rid="B7">Antonova 2005</xref>, <xref ref-type="bibr" rid="B9">Antonova and Penev 2006</xref>, <xref ref-type="bibr" rid="B10">2008</xref>]; surroundings of Sofia near Vladaya vill. (<xref ref-type="bibr" rid="B9">Antonova and Penev 2006</xref>, <xref ref-type="bibr" rid="B10">2008</xref>); <bold>Vitosha Mt.</bold> [<xref ref-type="bibr" rid="B14">Atanassov 1952</xref> (as <tp:taxon-name>Camponotus lateralis var. atricolor</tp:taxon-name>)]: Knyazhevo [<xref ref-type="bibr" rid="B67">Forel 1892</xref> (as <tp:taxon-name>Camponotus lateralis var. foveolatus</tp:taxon-name>)]; <bold>Plana Mt.:</bold> Alino vill., Bukov dol loc. (Pasarel vill.) (<xref ref-type="bibr" rid="B158">Vagalinski and Lapeva-Gjonova in press</xref>); <bold>Lozenska Planina Mt.:</bold> north of Pasarel vill. (<xref ref-type="bibr" rid="B10">Antonova and Penev 2008</xref>); <bold>Thracian Lowland</bold>: Pazardzhik [<xref ref-type="bibr" rid="B67">Forel 1892</xref> (as <tp:taxon-name>Camponotus lateralis var. foveolatus</tp:taxon-name> and <tp:taxon-name>Camponotus lateralis var. dalmaticus</tp:taxon-name>)]; <bold>Bakadzhik-Burgas district</bold>: Aytos [<xref ref-type="bibr" rid="B67">Forel 1892</xref> (as <tp:taxon-name>Camponotus lateralis var. foveolatus</tp:taxon-name>)]; <bold>Strandzha Mt.</bold> (<xref ref-type="bibr" rid="B11">Antonova et al. in press</xref>): Malko Tarnovo (<xref ref-type="bibr" rid="B26">Atanassov and Vassileva 1976</xref>, <xref ref-type="bibr" rid="B76">Hubenov et al. 1998</xref>); <bold>Dupnitsa Basin</bold>: Dupnitsa [<xref ref-type="bibr" rid="B67">Forel 1892</xref> (as <tp:taxon-name>Camponotus lateralis var. atricolor</tp:taxon-name>)]; <bold>Belasitsa Mt.</bold> (<xref ref-type="bibr" rid="B16">Atanassov 1964</xref>, <xref ref-type="bibr" rid="B76">Hubenov et al. 1998</xref>); <bold>Rila Mt.:</bold> Rilska river valley [<xref ref-type="bibr" rid="B67">Forel 1892</xref> (as <tp:taxon-name>Camponotus lateralis var. atricolor</tp:taxon-name>, <tp:taxon-name>Camponotus lateralis var. foveolatus</tp:taxon-name> and <tp:taxon-name>Camponotus lateralis var. dalmaticus</tp:taxon-name>)]; <bold>Krupnik-Sandanski-Petrich Valley</bold>: Petrich plain (<xref ref-type="bibr" rid="B16">Atanassov 1964</xref>); <bold>Eastern Rhodopi Mts:</bold> Zvezdel vill. (Momchilgrad), Malki Voden vill. (Madzharovo), Padalo vill. (Krumovgrad) (<xref ref-type="bibr" rid="B87">Lapeva-Gjonova 2004a</xref>); <bold>Southern Black Sea coast</bold>: Pomorie [<xref ref-type="bibr" rid="B67">Forel 1892</xref> (as <tp:taxon-name>Camponotus lateralis var. foveolatus</tp:taxon-name> and <tp:taxon-name>Camponotus lateralis var. rectus</tp:taxon-name>)], Sozopol [<xref ref-type="bibr" rid="B67">Forel 1892</xref> (as <tp:taxon-name>Camponotus lateralis var. atricolor</tp:taxon-name>, <tp:taxon-name>Camponotus lateralis var. foveolatus</tp:taxon-name> and <tp:taxon-name>Camponotus lateralis var. rectus</tp:taxon-name>)].</p></tp:treatment-sec><tp:treatment-sec sec-type="Notes"><title>Notes:</title><p>For most of the last two decades <tp:taxon-name>Camponotus atricolor</tp:taxon-name> has been considered as a junior synonym of <tp:taxon-name>Camponotus piceus</tp:taxon-name>. <xref ref-type="bibr" rid="B138">Seifert (1996)</xref> noted <tp:taxon-name>Camponotus atricolor</tp:taxon-name> as separate species, while <xref ref-type="bibr" rid="B111">Radchenko (1997b)</xref> considerd it as junior synonym of <tp:taxon-name>Camponotus piceus</tp:taxon-name>. <xref ref-type="bibr" rid="B93">Markó et al. (2006)</xref> revived this name from synonymy, but stressed that confirmation of the status of this species needs further investigation.</p></tp:treatment-sec></tp:taxon-treatment><tp:taxon-treatment><tp:treatment-meta><mixed-citation publication-type="journal"><person-group><name><surname>Lapeva-Gjonova</surname><given-names>Albena</given-names></name></person-group><person-group><name><surname>Antonova</surname><given-names>Vera</given-names></name></person-group><person-group><name><surname>Radchenko</surname><given-names>Alexander G.</given-names></name></person-group><person-group><name><surname>Atanasova</surname><given-names>Maria</given-names></name></person-group><article-title>Catalogue of the ants (Hymenoptera, Formicidae) of Bulgaria</article-title><source>Zookeys</source><day>14</day><month>10</month><year>2010</year><volume>2010</volume><issue>62</issue><fpage>1</fpage><lpage>124</lpage><pub-id pub-id-type="doi">10.3897/zookeys.62.430</pub-id></mixed-citation></tp:treatment-meta><tp:nomenclature><tp:taxon-name>
                        <tp:taxon-name-part taxon-name-part-type="genus">Camponotus</tp:taxon-name-part>
                        <tp:taxon-name-part taxon-name-part-type="species">samius</tp:taxon-name-part>
                    </tp:taxon-name><tp:taxon-authority>Forel, 1889</tp:taxon-authority><tp:nomenclature-citation-list><tp:nomenclature-citation><tp:taxon-name>Camponotus spagnolinii</tp:taxon-name><comment> Emery, 1920</comment></tp:nomenclature-citation></tp:nomenclature-citation-list></tp:nomenclature><tp:treatment-sec sec-type="Records"><title>Records</title><p>(<xref ref-type="fig" rid="F61">Map 61</xref>): <bold>Bulgaria</bold> (<xref ref-type="bibr" rid="B2">Agosti and Collingwood 1987a</xref>); <bold>Podbalkan Basins</bold>: Sotirya vill. (Sliven) [<xref ref-type="bibr" rid="B26">Atanassov and Vassileva 1976</xref> (as <tp:taxon-name>Camponotus spagnolinii</tp:taxon-name>)]; <bold>Strandzha Mt.</bold> (<xref ref-type="bibr" rid="B11">Antonova et al. in press</xref>); <bold>Krupnik-Sandanski-Petrich Valley</bold>: Kozhuh Mt. (<xref ref-type="bibr" rid="B16">Atanassov 1964</xref>); <bold>Western Rhodopi Mts:</bold> Vishteritsa [<xref ref-type="bibr" rid="B26">Atanassov and Vassileva 1976</xref> (as <tp:taxon-name>Camponotus spagnolinii</tp:taxon-name>)], Asenovgrad [<xref ref-type="bibr" rid="B26">Atanassov and Vassileva 1976</xref> (as <tp:taxon-name>Camponotus spagnolinii</tp:taxon-name>), <xref ref-type="bibr" rid="B76">Hubenov et al. 1998</xref>); <bold>Eastern Rhodopi Mts:</bold> Madzharovo, Malko Popovo vill. (Madzharovo), Zhelezino vill. (Ivaylovgrad),between Odrintsi vill. and Svirachi vill. (Ivaylovgrad), between Dabovets vill. and Kamilski dol vill. (Ivaylovgrad), Meden buk vill. (Ivaylovgrad) (<xref ref-type="bibr" rid="B87">Lapeva-Gjonova 2004a</xref>); <bold>Northern Black Sea coast</bold>: Obzor vill. [<xref ref-type="bibr" rid="B26">Atanassov and Vassileva 1976</xref> (as <tp:taxon-name>Camponotus spagnolinii</tp:taxon-name>)]; <bold>Southern Bulgaria</bold> (<xref ref-type="bibr" rid="B24">Atanassov and Dlusskij 1992</xref>).</p></tp:treatment-sec></tp:taxon-treatment><tp:taxon-treatment><tp:treatment-meta><mixed-citation publication-type="journal"><person-group><name><surname>Lapeva-Gjonova</surname><given-names>Albena</given-names></name></person-group><person-group><name><surname>Antonova</surname><given-names>Vera</given-names></name></person-group><person-group><name><surname>Radchenko</surname><given-names>Alexander G.</given-names></name></person-group><person-group><name><surname>Atanasova</surname><given-names>Maria</given-names></name></person-group><article-title>Catalogue of the ants (Hymenoptera, Formicidae) of Bulgaria</article-title><source>Zookeys</source><day>14</day><month>10</month><year>2010</year><volume>2010</volume><issue>62</issue><fpage>1</fpage><lpage>124</lpage><pub-id pub-id-type="doi">10.3897/zookeys.62.430</pub-id></mixed-citation></tp:treatment-meta><tp:nomenclature><tp:taxon-name>
                        <tp:taxon-name-part taxon-name-part-type="genus">Camponotus</tp:taxon-name-part>
                        <tp:taxon-name-part taxon-name-part-type="species">sylvaticus</tp:taxon-name-part>
                    </tp:taxon-name><tp:taxon-authority>(Olivier, 1792)</tp:taxon-authority></tp:nomenclature><tp:treatment-sec sec-type="Records"><title>Records</title><p>(<xref ref-type="fig" rid="F61">Map 61</xref>): <bold>Lozenska Planina Mt.</bold> (<xref ref-type="bibr" rid="B160">Vassilev and Evtimov 1973</xref>).</p></tp:treatment-sec><tp:treatment-sec sec-type="Notes"><title>Notes:</title><p>This species has not been recorded from Bulgaria since 1973 and its presence in this territory needs confirmation.</p></tp:treatment-sec></tp:taxon-treatment><tp:taxon-treatment><tp:treatment-meta><mixed-citation publication-type="journal"><person-group><name><surname>Lapeva-Gjonova</surname><given-names>Albena</given-names></name></person-group><person-group><name><surname>Antonova</surname><given-names>Vera</given-names></name></person-group><person-group><name><surname>Radchenko</surname><given-names>Alexander G.</given-names></name></person-group><person-group><name><surname>Atanasova</surname><given-names>Maria</given-names></name></person-group><article-title>Catalogue of the ants (Hymenoptera, Formicidae) of Bulgaria</article-title><source>Zookeys</source><day>14</day><month>10</month><year>2010</year><volume>2010</volume><issue>62</issue><fpage>1</fpage><lpage>124</lpage><pub-id pub-id-type="doi">10.3897/zookeys.62.430</pub-id></mixed-citation></tp:treatment-meta><tp:nomenclature><tp:taxon-name>
                        <tp:taxon-name-part taxon-name-part-type="genus">Camponotus</tp:taxon-name-part>
                        <tp:taxon-name-part taxon-name-part-type="species">truncatus</tp:taxon-name-part>
                    </tp:taxon-name><tp:taxon-authority>(Spinola, 1808)</tp:taxon-authority></tp:nomenclature><tp:treatment-sec sec-type="Records"><title>Records</title><p>(<xref ref-type="fig" rid="F62">Map 62</xref>): <bold>Bulgaria</bold> (<xref ref-type="bibr" rid="B2">Agosti and Collingwood 1987a</xref>, <xref ref-type="bibr" rid="B42">Borowiec 2007</xref>); <bold>Stara Planina Mts</bold> (<xref ref-type="bibr" rid="B24">Atanassov and Dlusskij 1992</xref>); <bold>Sofia Basin</bold>: Sofia (<xref ref-type="bibr" rid="B91">Lapeva-Gjonova and Atanasova 2004</xref>, <xref ref-type="bibr" rid="B7">Antonova 2005</xref>, <xref ref-type="bibr" rid="B9">Antonova and Penev 2006</xref>, <xref ref-type="bibr" rid="B10">2008</xref>); <bold>Krupnik-Sandanski-Petrich Valley</bold>: west of Petrich, around Parvomay vill. (<xref ref-type="bibr" rid="B16">Atanassov 1964</xref>); <bold>Western Rhodopi Mts:</bold> Asenovgrad [<xref ref-type="bibr" rid="B67">Forel 1892</xref> (as <tp:taxon-name>Colobopsis truncata</tp:taxon-name>)]; <bold>Eastern Rhodopi Mts:</bold> Madzharovo (<xref ref-type="bibr" rid="B87">Lapeva-Gjonova 2004a</xref>); <bold>Southwestern Bulgaria</bold> (<xref ref-type="bibr" rid="B24">Atanassov and Dlusskij 1992</xref>).</p></tp:treatment-sec></tp:taxon-treatment><tp:taxon-treatment><tp:treatment-meta><mixed-citation publication-type="journal"><person-group><name><surname>Lapeva-Gjonova</surname><given-names>Albena</given-names></name></person-group><person-group><name><surname>Antonova</surname><given-names>Vera</given-names></name></person-group><person-group><name><surname>Radchenko</surname><given-names>Alexander G.</given-names></name></person-group><person-group><name><surname>Atanasova</surname><given-names>Maria</given-names></name></person-group><article-title>Catalogue of the ants (Hymenoptera, Formicidae) of Bulgaria</article-title><source>Zookeys</source><day>14</day><month>10</month><year>2010</year><volume>2010</volume><issue>62</issue><fpage>1</fpage><lpage>124</lpage><pub-id pub-id-type="doi">10.3897/zookeys.62.430</pub-id></mixed-citation></tp:treatment-meta><tp:nomenclature><tp:taxon-name>
                        <tp:taxon-name-part taxon-name-part-type="genus">Camponotus</tp:taxon-name-part>
                        <tp:taxon-name-part taxon-name-part-type="species">vagus</tp:taxon-name-part>
                    </tp:taxon-name><tp:taxon-authority>(Scopoli, 1763)</tp:taxon-authority></tp:nomenclature><tp:treatment-sec sec-type="Records"><title>Records</title><p>(<xref ref-type="fig" rid="F62">Map 62</xref>): <bold>Bulgaria</bold> (<xref ref-type="bibr" rid="B2">Agosti and Collingwood 1987a</xref>, <xref ref-type="bibr" rid="B24">Atanassov and Dlusskij 1992</xref>); <bold>Central Predbalkan</bold>: Dermantsi vill. (Lukovit) (<xref ref-type="bibr" rid="B12">Atanassov 1934</xref>); <bold>Western Stara Planina Mts:</bold> Ogoya vill. (<xref ref-type="bibr" rid="B12">Atanassov 1934</xref>), Ledenika cave (Vratsa Balkan) (<xref ref-type="bibr" rid="B13">Atanassov 1936</xref>); <bold>Central Stara Planina Mts:</bold> Kostinya river valley (Teteven) (<xref ref-type="bibr" rid="B13">Atanassov 1936</xref>); <bold>Zemen Gorge</bold>: Zemen (<xref ref-type="bibr" rid="B12">Atanassov 1934</xref>); <bold>Sofia Basin</bold>: Sofia (<xref ref-type="bibr" rid="B13">Atanassov 1936</xref>, <xref ref-type="bibr" rid="B91">Lapeva-Gjonova and Atanasova 2004</xref>, <xref ref-type="bibr" rid="B7">Antonova 2005</xref>, <xref ref-type="bibr" rid="B9">Antonova and Penev 2006</xref>, <xref ref-type="bibr" rid="B10">2008</xref>), the surroundings of Sofia (<xref ref-type="bibr" rid="B9">Antonova and Penev 2006</xref>); <bold>Lyulin Mt.</bold> (<xref ref-type="bibr" rid="B12">Atanassov 1934</xref>); <bold>Vitosha Mt.</bold> (<xref ref-type="bibr" rid="B13">Atanassov 1936</xref>, <xref ref-type="bibr" rid="B14">1952</xref>); <bold>Plana Mt.:</bold> Bukov dol loc. (Pasarel vill.), Pasarel vill.<!--PageBreak--> (<xref ref-type="bibr" rid="B158">Vagalinski and Lapeva-Gjonova in press</xref>); <bold>Podbalkan Basins</bold>: Rose valley (<xref ref-type="bibr" rid="B25">Atanassov et al. 1955</xref>); <bold>Ihtimanska Sredna Gora Mts:</bold> Benkovski peak (<xref ref-type="bibr" rid="B12">Atanassov 1934</xref>); <bold>Lozenska Planina Mt.</bold> (<xref ref-type="bibr" rid="B160">Vassilev and Evtimov 1973</xref>); <bold>Thracian Lowland</bold>: Krichim (<xref ref-type="bibr" rid="B13">Atanassov 1936</xref>); <bold>Strandzha Mt.:</bold> Papia peak (<xref ref-type="bibr" rid="B12">Atanassov 1934</xref>), Malko Tarnovo (<xref ref-type="bibr" rid="B13">Atanassov 1936</xref>); <bold>Osogovska Planina Mt.:</bold> Hisarlaka (Kyustendil) (<xref ref-type="bibr" rid="B13">Atanassov 1936</xref>); <bold>Belasitsa Mt.</bold> (<xref ref-type="bibr" rid="B16">Atanassov 1964</xref>); <bold>Krupnik-Sandanski-Petrich Valley</bold>: along Strumeshnitsa river, around Parvomay vill. (<xref ref-type="bibr" rid="B16">Atanassov 1964</xref>); <bold>Slavianka Mt.</bold> (<xref ref-type="bibr" rid="B13">Atanassov 1936</xref>); <bold>Western Rhodopi Mts:</bold> Dospat, Batak (<xref ref-type="bibr" rid="B89">Lapeva-Gjonova in press (a)</xref>); <bold>Eastern Rhodopi Mts:</bold> Madzharovo (<xref ref-type="bibr" rid="B87">Lapeva-Gjonova 2004a</xref>); <bold>Northern Black Sea coast</bold>: Evksinograd palace (<xref ref-type="bibr" rid="B13">Atanassov 1936</xref>); <bold>Southern</bold> <bold>Black Sea coast</bold>: Veselie vill. (<xref ref-type="bibr" rid="B67">Forel 1892</xref>).</p></tp:treatment-sec></tp:taxon-treatment></tp:taxon-treatment><tp:taxon-treatment><tp:treatment-meta><mixed-citation publication-type="journal"><person-group><name><surname>Lapeva-Gjonova</surname><given-names>Albena</given-names></name></person-group><person-group><name><surname>Antonova</surname><given-names>Vera</given-names></name></person-group><person-group><name><surname>Radchenko</surname><given-names>Alexander G.</given-names></name></person-group><person-group><name><surname>Atanasova</surname><given-names>Maria</given-names></name></person-group><article-title>Catalogue of the ants (Hymenoptera, Formicidae) of Bulgaria</article-title><source>Zookeys</source><day>14</day><month>10</month><year>2010</year><volume>2010</volume><issue>62</issue><fpage>1</fpage><lpage>124</lpage><pub-id pub-id-type="doi">10.3897/zookeys.62.430</pub-id></mixed-citation></tp:treatment-meta><tp:nomenclature><label>Genus</label><tp:taxon-name>
                        <tp:taxon-name-part taxon-name-part-type="genus">Formica</tp:taxon-name-part>
                    </tp:taxon-name><tp:taxon-authority>Linnaeus, 1758</tp:taxon-authority></tp:nomenclature><tp:taxon-treatment><tp:treatment-meta><mixed-citation publication-type="journal"><person-group><name><surname>Lapeva-Gjonova</surname><given-names>Albena</given-names></name></person-group><person-group><name><surname>Antonova</surname><given-names>Vera</given-names></name></person-group><person-group><name><surname>Radchenko</surname><given-names>Alexander G.</given-names></name></person-group><person-group><name><surname>Atanasova</surname><given-names>Maria</given-names></name></person-group><article-title>Catalogue of the ants (Hymenoptera, Formicidae) of Bulgaria</article-title><source>Zookeys</source><day>14</day><month>10</month><year>2010</year><volume>2010</volume><issue>62</issue><fpage>1</fpage><lpage>124</lpage><pub-id pub-id-type="doi">10.3897/zookeys.62.430</pub-id></mixed-citation></tp:treatment-meta><tp:nomenclature><tp:taxon-name>
                        <tp:taxon-name-part taxon-name-part-type="genus">Formica</tp:taxon-name-part>
                        <tp:taxon-name-part taxon-name-part-type="species">aquilonia</tp:taxon-name-part>
                    </tp:taxon-name><tp:taxon-authority>Yarrow, 1955</tp:taxon-authority></tp:nomenclature><tp:treatment-sec sec-type="Records"><title>Records</title><p>(<xref ref-type="fig" rid="F63">Map 63</xref>): <bold>Western Predbalkan</bold>: Belogradchik (<xref ref-type="bibr" rid="B24">Atanassov and Dlusskij 1992</xref>); <bold>Rila Mt.:</bold> Zavrachitsa hut (<xref ref-type="bibr" rid="B168">Wesselinoff 1973</xref>).</p></tp:treatment-sec><tp:treatment-sec sec-type="Conservation Status"><title>Conservation Status:</title><p>Lower Risk/near threatened (IUCN).</p></tp:treatment-sec></tp:taxon-treatment><tp:taxon-treatment><tp:treatment-meta><mixed-citation publication-type="journal"><person-group><name><surname>Lapeva-Gjonova</surname><given-names>Albena</given-names></name></person-group><person-group><name><surname>Antonova</surname><given-names>Vera</given-names></name></person-group><person-group><name><surname>Radchenko</surname><given-names>Alexander G.</given-names></name></person-group><person-group><name><surname>Atanasova</surname><given-names>Maria</given-names></name></person-group><article-title>Catalogue of the ants (Hymenoptera, Formicidae) of Bulgaria</article-title><source>Zookeys</source><day>14</day><month>10</month><year>2010</year><volume>2010</volume><issue>62</issue><fpage>1</fpage><lpage>124</lpage><pub-id pub-id-type="doi">10.3897/zookeys.62.430</pub-id></mixed-citation></tp:treatment-meta><tp:nomenclature><tp:taxon-name>
                        <tp:taxon-name-part taxon-name-part-type="genus">Formica</tp:taxon-name-part>
                        <tp:taxon-name-part taxon-name-part-type="species">cinerea</tp:taxon-name-part>
                    </tp:taxon-name><tp:taxon-authority>Mayr, 1853</tp:taxon-authority><tp:nomenclature-citation-list><tp:nomenclature-citation><tp:taxon-name>Formica balcanina</tp:taxon-name><comment> Petrov and Collingwood, 1993</comment></tp:nomenclature-citation><tp:nomenclature-citation><tp:taxon-name>Formica fuscocinerea</tp:taxon-name><comment>: <xref ref-type="bibr" rid="B13">Atanassov 1936</xref>, <xref ref-type="bibr" rid="B14">1952</xref>, <xref ref-type="bibr" rid="B16">1964</xref>, <xref ref-type="bibr" rid="B25">Atanassov et al. 1955</xref>, <italic>nec</italic> Forel, 1874</comment></tp:nomenclature-citation></tp:nomenclature-citation-list></tp:nomenclature><tp:treatment-sec sec-type="Records"><title>Records</title><p>(<xref ref-type="fig" rid="F63">Map 63</xref>): <bold>Bulgaria</bold> (<xref ref-type="bibr" rid="B64">Emery 1914</xref>, <xref ref-type="bibr" rid="B24">Atanassov and Dlusskij 1992</xref>, <xref ref-type="bibr" rid="B100">Petrov and Collingwood 1993</xref>); <bold>Western Predbalkan</bold>: Rachene river valley (<xref ref-type="bibr" rid="B159">Vassilev 1984</xref>); <bold>Western Stara planina Mts:</bold> Chepan Mt. (Dragoman) (<xref ref-type="bibr" rid="B41">Borisova et al. 2005</xref>); <bold>Sofia Basin</bold>: Sofia [<xref ref-type="bibr" rid="B13">Atanassov 1936</xref> (as <tp:taxon-name>Formica cinerea var. fusco-cinerea</tp:taxon-name>), <xref ref-type="bibr" rid="B6">Antonova 2004</xref> (as <tp:taxon-name>Formica balcanina</tp:taxon-name>), <xref ref-type="bibr" rid="B7">2005</xref>, <xref ref-type="bibr" rid="B91">Lapeva-Gjonova and Atanasova 2004</xref> (as <tp:taxon-name>Formica balcanina</tp:taxon-name>), <xref ref-type="bibr" rid="B9">Antonova and Penev 2006</xref>, <xref ref-type="bibr" rid="B10">2008</xref>], surroundings of Sofia near Vladaya vill. (<xref ref-type="bibr" rid="B9">Antonova and Penev 2006</xref>, <xref ref-type="bibr" rid="B10">2008</xref>); <bold>Vitosha Mt.</bold> [<xref ref-type="bibr" rid="B13">Atanassov 1936</xref> (as <tp:taxon-name>Formica cinerea var. fusco-cinerea</tp:taxon-name>), 1952]; <bold>Plana Mt.:</bold> Plana vill., Pasarel vill., Turmachka neighbourhood (Plana vill.), Dolni Okol vill., Astronomical observatory (between Plana vill. and Dolni Okol vill.), Rechyov kamak peak (Plana vill.) (<xref ref-type="bibr" rid="B158">Vagalinski and Lapeva-Gjonova in press</xref>); <bold>Podbalkan Basins</bold>: Rose valley (<xref ref-type="bibr" rid="B25">Atanassov et al. 1955</xref>); <bold>Lozenska Planina Mt.</bold> (<xref ref-type="bibr" rid="B160">Vassilev and Evtimov 1973</xref>), north of Passarel vill. (<xref ref-type="bibr" rid="B10">Antonova and Penev 2008</xref>); <bold>Thracian Lowland</bold>: Pazardzhik (<xref ref-type="bibr" rid="B67">Forel 1892</xref>); <bold>Krupnik-Sandanski-Petrich Valley</bold>: Petrich, Mitino vill., Parvomay, along Strumeshnitsa river [<xref ref-type="bibr" rid="B16">Atanassov 1964</xref> (as <tp:taxon-name>Formica cinerea var. fusco-cinerea</tp:taxon-name>)]; <bold>Rila Mt.:</bold> Rila monastery (<xref ref-type="bibr" rid="B67">Forel 1892</xref>); <bold>Pirin Mt.:</bold> Melnik, Rozhen, Karlanovo vill. (<xref ref-type="bibr" rid="B145">Seifert 2002b</xref>); <bold>Western Rhodopi Mts:</bold> Sveta Petka vill., Velingrad, Bachkovo vill. (<xref ref-type="bibr" rid="B145">Seifert 2002b</xref>), Chervenata stena reserve (<xref ref-type="bibr" rid="B74">Hlaváč et al. 2007</xref>), Dospat, Devin, Velingrad, Laki, <!--PageBreak-->Chepintsi vill., Batak (<xref ref-type="bibr" rid="B89">Lapeva-Gjonova in press (a)</xref>); <bold>Eastern Rhodopi Mts:</bold> Byal Izvor vill. (Ardino), Senoklas vill. (Madzharovo), Dyadovtsi vill. (Ardino) [<xref ref-type="bibr" rid="B87">Lapeva-Gjonova 2004a</xref> (as <tp:taxon-name>Formica balcanina</tp:taxon-name>)]; <bold>Northern Black Sea coast</bold>: Zlatni pyasatsi (<xref ref-type="bibr" rid="B145">Seifert 2002b</xref>).</p></tp:treatment-sec></tp:taxon-treatment><tp:taxon-treatment><tp:treatment-meta><mixed-citation publication-type="journal"><person-group><name><surname>Lapeva-Gjonova</surname><given-names>Albena</given-names></name></person-group><person-group><name><surname>Antonova</surname><given-names>Vera</given-names></name></person-group><person-group><name><surname>Radchenko</surname><given-names>Alexander G.</given-names></name></person-group><person-group><name><surname>Atanasova</surname><given-names>Maria</given-names></name></person-group><article-title>Catalogue of the ants (Hymenoptera, Formicidae) of Bulgaria</article-title><source>Zookeys</source><day>14</day><month>10</month><year>2010</year><volume>2010</volume><issue>62</issue><fpage>1</fpage><lpage>124</lpage><pub-id pub-id-type="doi">10.3897/zookeys.62.430</pub-id></mixed-citation></tp:treatment-meta><tp:nomenclature><tp:taxon-name>
                        <tp:taxon-name-part taxon-name-part-type="genus">Formica</tp:taxon-name-part>
                        <tp:taxon-name-part taxon-name-part-type="species">clara</tp:taxon-name-part>
                    </tp:taxon-name><tp:taxon-authority>Forel, 1886</tp:taxon-authority><tp:nomenclature-citation-list><tp:nomenclature-citation><tp:taxon-name>Formica lusatica</tp:taxon-name><comment> Seifert, 1997</comment></tp:nomenclature-citation></tp:nomenclature-citation-list></tp:nomenclature><tp:treatment-sec sec-type="Records"><title>Records</title><p>(<xref ref-type="fig" rid="F63">Map 63</xref>): <bold>Bulgaria</bold> [<xref ref-type="bibr" rid="B140">Seifert 1997b</xref>, <xref ref-type="bibr" rid="B151">2008</xref> (as <tp:taxon-name>Formica lusatica</tp:taxon-name>)]; <bold>Plana Mt.:</bold> Plana vill., near Peyova buka hut (Pasarel vill.) (<xref ref-type="bibr" rid="B158">Vagalinski and Lapeva-Gjonova in press</xref>); <bold>Northern Black Sea coast</bold>: Obzor vill. (<xref ref-type="bibr" rid="B153">Seifert and Schultz 2009</xref>); <bold>Southern Black Sea coast</bold>: Nesebar (<xref ref-type="bibr" rid="B31">Barrett 1970</xref>).</p></tp:treatment-sec><tp:treatment-sec sec-type="Notes"><title>Notes:</title><p>This species was not recorded for Bulgaria by <xref ref-type="bibr" rid="B24">Atanassov and Dlusskij (1992)</xref>, but very recently its occurrence in this country was confirmed by <xref ref-type="bibr" rid="B153">Seifert and Schultz (2009)</xref>.</p></tp:treatment-sec></tp:taxon-treatment><tp:taxon-treatment><tp:treatment-meta><mixed-citation publication-type="journal"><person-group><name><surname>Lapeva-Gjonova</surname><given-names>Albena</given-names></name></person-group><person-group><name><surname>Antonova</surname><given-names>Vera</given-names></name></person-group><person-group><name><surname>Radchenko</surname><given-names>Alexander G.</given-names></name></person-group><person-group><name><surname>Atanasova</surname><given-names>Maria</given-names></name></person-group><article-title>Catalogue of the ants (Hymenoptera, Formicidae) of Bulgaria</article-title><source>Zookeys</source><day>14</day><month>10</month><year>2010</year><volume>2010</volume><issue>62</issue><fpage>1</fpage><lpage>124</lpage><pub-id pub-id-type="doi">10.3897/zookeys.62.430</pub-id></mixed-citation></tp:treatment-meta><tp:nomenclature><tp:taxon-name>
                        <tp:taxon-name-part taxon-name-part-type="genus">Formica</tp:taxon-name-part>
                        <tp:taxon-name-part taxon-name-part-type="species">cunicularia</tp:taxon-name-part>
                    </tp:taxon-name><tp:taxon-authority>Latreille, 1798</tp:taxon-authority><tp:nomenclature-citation-list><tp:nomenclature-citation><tp:taxon-name>Formica fusca var. fuscorufibarbis</tp:taxon-name><comment> Forel, 1874</comment></tp:nomenclature-citation></tp:nomenclature-citation-list></tp:nomenclature><tp:treatment-sec sec-type="Records"><title>Records</title><p>(<xref ref-type="fig" rid="F64">Map 64</xref>): <bold>Bulgaria</bold> (<xref ref-type="bibr" rid="B2">Agosti and Collingwood 1987a</xref>, <xref ref-type="bibr" rid="B24">Atanassov and Dlusskij 1992</xref>); <bold>Western Predbalkan</bold>: Rachene river valley (<xref ref-type="bibr" rid="B159">Vassilev 1984</xref>); <bold>Western Stara Planina Mts:</bold> Chepan Mt. (Dragoman) (<xref ref-type="bibr" rid="B41">Borisova et al. 2005</xref>); <bold>Sofia Basin</bold>: Sofia (<xref ref-type="bibr" rid="B91">Lapeva-Gjonova and Atanasova 2004</xref>, <xref ref-type="bibr" rid="B7">Antonova 2005</xref>, <xref ref-type="bibr" rid="B9">Antonova and Penev 2006</xref>, <xref ref-type="bibr" rid="B10">2008</xref>), surroundings of Sofia (<xref ref-type="bibr" rid="B31">Barrett 1970</xref>, <xref ref-type="bibr" rid="B9">Antonova and Penev 2006</xref>), near Vladaya vill. (<xref ref-type="bibr" rid="B10">Antonova and Penev 2008</xref>); <bold>Plana Mt.:</bold> Plana vill., Peyova buka hut (Pasarel vill.), Astronomical observatory (between Plana vill. and Dolni Okol vill.), Alino vill. (<xref ref-type="bibr" rid="B158">Vagalinski and Lapeva-Gjonova in press</xref>); <bold>Lozenska Planina Mt.:</bold> north of Pasarel vill. (<xref ref-type="bibr" rid="B10">Antonova and Penev 2008</xref>); <bold>Bakadzhik-Burgas district</bold>: Aytos [<xref ref-type="bibr" rid="B67">Forel 1892</xref> (as <tp:taxon-name>Formica fusca gagates var. fusco-rufibarbis</tp:taxon-name>)]; <bold>Strandzha Mt.</bold> (<xref ref-type="bibr" rid="B11">Antonova et al. in press</xref>); <bold>Eastern Rhodopi Mts:</bold> Dedets vill. (Zlatograd), Madzharovo, Zhelezino vill. (Ivaylovgrad), Meden buk vill. (Ivaylovgrad) (<xref ref-type="bibr" rid="B87">Lapeva-Gjonova 2004a</xref>); <bold>Southern Black Sea coast</bold>: Burgas [<xref ref-type="bibr" rid="B67">Forel 1892</xref> (as <tp:taxon-name>Formica fusca gagates var. fusco-rufibarbis</tp:taxon-name>)].</p></tp:treatment-sec></tp:taxon-treatment><tp:taxon-treatment><tp:treatment-meta><mixed-citation publication-type="journal"><person-group><name><surname>Lapeva-Gjonova</surname><given-names>Albena</given-names></name></person-group><person-group><name><surname>Antonova</surname><given-names>Vera</given-names></name></person-group><person-group><name><surname>Radchenko</surname><given-names>Alexander G.</given-names></name></person-group><person-group><name><surname>Atanasova</surname><given-names>Maria</given-names></name></person-group><article-title>Catalogue of the ants (Hymenoptera, Formicidae) of Bulgaria</article-title><source>Zookeys</source><day>14</day><month>10</month><year>2010</year><volume>2010</volume><issue>62</issue><fpage>1</fpage><lpage>124</lpage><pub-id pub-id-type="doi">10.3897/zookeys.62.430</pub-id></mixed-citation></tp:treatment-meta><tp:nomenclature><tp:taxon-name>
                        <tp:taxon-name-part taxon-name-part-type="genus">Formica</tp:taxon-name-part>
                        <tp:taxon-name-part taxon-name-part-type="species">exsecta</tp:taxon-name-part>
                    </tp:taxon-name><tp:taxon-authority>Nylander, 1846</tp:taxon-authority></tp:nomenclature><tp:treatment-sec sec-type="Records"><title>Records</title><p>(<xref ref-type="fig" rid="F64">Map 64</xref>): <bold>Bulgaria</bold> (<xref ref-type="bibr" rid="B64">Emery 1914</xref>, <xref ref-type="bibr" rid="B2">Agosti and Collingwood 1987a</xref>, <xref ref-type="bibr" rid="B143">Seifert 2000c</xref>); <bold>Predbalkan</bold> [<xref ref-type="bibr" rid="B168">Wesselinoff 1973</xref> (as <tp:taxon-name>Coptoformica exsecta</tp:taxon-name>)]; <bold>Central Predbalkan</bold>: Dermantsi vill. (Lukovit) (<xref ref-type="bibr" rid="B12">Atanassov 1934</xref>); <bold>Stara Planina Mts</bold> [<xref ref-type="bibr" rid="B34">Bobev 1972</xref>, <xref ref-type="bibr" rid="B168">Wesselinoff 1973</xref> (as <tp:taxon-name>Coptoformica exsecta</tp:taxon-name>), <xref ref-type="bibr" rid="B161">Vatov and Bobev 1976</xref>, <xref ref-type="bibr" rid="B24">Atanassov and Dlusskij 1992</xref>]; <bold>Western<!--PageBreak--> Stara Planina Mts:</bold> Gerana mine (Vratsa district), Petrohan-Kom (<xref ref-type="bibr" rid="B13">Atanassov 1936</xref>); <bold>Central Stara Planina Mts:</bold> Vezhen hut, Zhaltets peak, Bratanitsa peak (<xref ref-type="bibr" rid="B13">Atanassov 1936</xref>), Dobrila peak [<xref ref-type="bibr" rid="B168">Wesselinoff 1973</xref> (as <tp:taxon-name>Coptoformica exsecta</tp:taxon-name>)], Tsarichina reserve (under Vezhen peak), Dermenka hut (<xref ref-type="bibr" rid="B24">Atanassov and Dlusskij 1992</xref>); <bold>Viskyar Mt.</bold>, <bold>Lyulin Mt.</bold>, <bold>Verila Mt.</bold> [<xref ref-type="bibr" rid="B168">Wesselinoff 1973</xref> (as <tp:taxon-name>Coptoformica exsecta</tp:taxon-name>)]; <bold>Vitosha Mt.</bold> [<xref ref-type="bibr" rid="B12">Atanassov 1934</xref>, <xref ref-type="bibr" rid="B13">1936</xref>, 1952, <xref ref-type="bibr" rid="B165">Wesselinoff 1967</xref>, <xref ref-type="bibr" rid="B168">1973</xref> (as <tp:taxon-name>Coptoformica exsecta</tp:taxon-name>), <xref ref-type="bibr" rid="B24">Atanassov and Dlusskij 1992</xref>]: Momina skala loc. (<xref ref-type="bibr" rid="B12">Atanassov 1934</xref>); <bold>Plana Mt.</bold> [<xref ref-type="bibr" rid="B165">Wesselinoff 1967</xref>, <xref ref-type="bibr" rid="B168">1973</xref> (as <tp:taxon-name>Coptoformica exsecta</tp:taxon-name>)]; <bold>Sredna Gora Mts</bold> (<xref ref-type="bibr" rid="B34">Bobev 1972</xref>, <xref ref-type="bibr" rid="B161">Vatov and Bobev 1976</xref>); <bold>Osogovo-Belasitsa group</bold> (<xref ref-type="bibr" rid="B161">Vatov and Bobev 1976</xref>); <bold>Osogovska Planina Mt.</bold>, <bold>Slavianka Mt.</bold>, <bold>Belasitsa Mt.</bold> (<xref ref-type="bibr" rid="B24">Atanassov and Dlusskij 1992</xref>); <bold>Rila-Pirin group</bold> (<xref ref-type="bibr" rid="B34">Bobev 1972</xref>, <xref ref-type="bibr" rid="B161">Vatov and Bobev 1976</xref>); <bold>Rila Mt.</bold> [<xref ref-type="bibr" rid="B168">Wesselinoff 1973</xref> (as <tp:taxon-name>Coptoformica exsecta</tp:taxon-name>), 1979, <xref ref-type="bibr" rid="B162">Vesselinov 1981</xref>, <xref ref-type="bibr" rid="B24">Atanassov and Dlusskij 1992</xref>]: Elenin peak (<xref ref-type="bibr" rid="B67">Forel 1892</xref>), Parangalitsa reserve [<xref ref-type="bibr" rid="B166">Wesselinoff 1968</xref> and <xref ref-type="bibr" rid="B168">1973</xref> (as <tp:taxon-name>Coptoformica exsecta</tp:taxon-name>)], Ibar reserve (<xref ref-type="bibr" rid="B21">Atanassov 1983</xref>); <bold>Pirin Mt.</bold> [<xref ref-type="bibr" rid="B168">Wesselinoff 1973</xref> (as <tp:taxon-name>Coptoformica exsecta</tp:taxon-name>), <xref ref-type="bibr" rid="B170">1979</xref>, <xref ref-type="bibr" rid="B162">Vesselinov 1981</xref>, <xref ref-type="bibr" rid="B24">Atanassov and Dlusskij 1992</xref>]; <bold>Rhodopi Mts</bold> [<xref ref-type="bibr" rid="B168">Wesselinoff 1973</xref> (as <tp:taxon-name>Coptoformica exsecta</tp:taxon-name>), <xref ref-type="bibr" rid="B170">1979</xref>, <xref ref-type="bibr" rid="B162">Vesselinov 1981</xref>, <xref ref-type="bibr" rid="B21">Atanassov 1983</xref>, <xref ref-type="bibr" rid="B24">Atanassov and Dlusskij 1992</xref>]; <bold>Western Rhodopi Mts:</bold> Devin (<xref ref-type="bibr" rid="B89">Lapeva-Gjonova in press (a)</xref>); <bold>Eastern Rhodopi Mts</bold> (<xref ref-type="bibr" rid="B34">Bobev 1972</xref>, <xref ref-type="bibr" rid="B161">Vatov and Bobev 1976</xref>).</p></tp:treatment-sec></tp:taxon-treatment><tp:taxon-treatment><tp:treatment-meta><mixed-citation publication-type="journal"><person-group><name><surname>Lapeva-Gjonova</surname><given-names>Albena</given-names></name></person-group><person-group><name><surname>Antonova</surname><given-names>Vera</given-names></name></person-group><person-group><name><surname>Radchenko</surname><given-names>Alexander G.</given-names></name></person-group><person-group><name><surname>Atanasova</surname><given-names>Maria</given-names></name></person-group><article-title>Catalogue of the ants (Hymenoptera, Formicidae) of Bulgaria</article-title><source>Zookeys</source><day>14</day><month>10</month><year>2010</year><volume>2010</volume><issue>62</issue><fpage>1</fpage><lpage>124</lpage><pub-id pub-id-type="doi">10.3897/zookeys.62.430</pub-id></mixed-citation></tp:treatment-meta><tp:nomenclature><tp:taxon-name>
                        <tp:taxon-name-part taxon-name-part-type="genus">Formica</tp:taxon-name-part>
                        <tp:taxon-name-part taxon-name-part-type="species">fusca</tp:taxon-name-part>
                    </tp:taxon-name><tp:taxon-authority>Linnaeus, 1758</tp:taxon-authority></tp:nomenclature><tp:treatment-sec sec-type="Records"><title>Records</title><p>(<xref ref-type="fig" rid="F65">Map 65</xref>): <bold>Bulgaria</bold> (<xref ref-type="bibr" rid="B2">Agosti and Collingwood 1987a</xref>, <xref ref-type="bibr" rid="B24">Atanassov and Dlusskij 1992</xref>); <bold>Western Danubian Plain</bold>: Vidin (<xref ref-type="bibr" rid="B71">Gateva 1975</xref>); <bold>Central Predbalkan</bold>: Dermantsi vill. (Lukovit) (<xref ref-type="bibr" rid="B12">Atanassov 1934</xref>); <bold>Sofia Basin</bold>: Sofia, Vrania palace (<xref ref-type="bibr" rid="B12">Atanassov 1934</xref>), the surroundings of Sofia (<xref ref-type="bibr" rid="B12">Atanassov 1934</xref>, <xref ref-type="bibr" rid="B7">Antonova 2005</xref>, <xref ref-type="bibr" rid="B9">Antonova and Penev 2006</xref>); <bold>Vitosha Mt.</bold> (<xref ref-type="bibr" rid="B14">Atanassov 1952</xref>); <bold>Plana Mt.:</bold> Plana vill., Kokalyane monastery (Kokalyane vill.), Bukov dol loc. (Pasarel vill.) (<xref ref-type="bibr" rid="B158">Vagalinski and Lapeva-Gjonova in press</xref>); <bold>Lozenska Planina Mt.</bold> (<xref ref-type="bibr" rid="B160">Vassilev and Evtimov 1973</xref>): German monastery (<xref ref-type="bibr" rid="B12">Atanassov 1934</xref>); <bold>Thracian Lowland</bold>: Krichim (<xref ref-type="bibr" rid="B12">Atanassov 1934</xref>); <bold>Rila Mt.:</bold> Elenin peak (<xref ref-type="bibr" rid="B67">Forel 1892</xref>); <bold>Slavianka Mt.:</bold> Alibotush reserve (<xref ref-type="bibr" rid="B8">Antonova 2009</xref>); <bold>Western Rhodopi Mts:</bold> Smolyan (<xref ref-type="bibr" rid="B71">Gateva 1975</xref>, <xref ref-type="bibr" rid="B89">Lapeva-Gjonova in press (a)</xref>), Peshtera (<xref ref-type="bibr" rid="B89">Lapeva-Gjonova in press (a)</xref>).</p></tp:treatment-sec></tp:taxon-treatment><tp:taxon-treatment><tp:treatment-meta><mixed-citation publication-type="journal"><person-group><name><surname>Lapeva-Gjonova</surname><given-names>Albena</given-names></name></person-group><person-group><name><surname>Antonova</surname><given-names>Vera</given-names></name></person-group><person-group><name><surname>Radchenko</surname><given-names>Alexander G.</given-names></name></person-group><person-group><name><surname>Atanasova</surname><given-names>Maria</given-names></name></person-group><article-title>Catalogue of the ants (Hymenoptera, Formicidae) of Bulgaria</article-title><source>Zookeys</source><day>14</day><month>10</month><year>2010</year><volume>2010</volume><issue>62</issue><fpage>1</fpage><lpage>124</lpage><pub-id pub-id-type="doi">10.3897/zookeys.62.430</pub-id></mixed-citation></tp:treatment-meta><tp:nomenclature><tp:taxon-name>
                        <tp:taxon-name-part taxon-name-part-type="genus">Formica</tp:taxon-name-part>
                        <tp:taxon-name-part taxon-name-part-type="species">gagates</tp:taxon-name-part>
                    </tp:taxon-name><tp:taxon-authority>Latreille, 1798</tp:taxon-authority><tp:nomenclature-citation-list><tp:nomenclature-citation><tp:taxon-name>Formica fusca r. gagates var. cinereofuscoides</tp:taxon-name><comment> Forel, 1892 (unavailable name)</comment></tp:nomenclature-citation><tp:nomenclature-citation><tp:taxon-name>Formica fusca var. fuscorufibarbis</tp:taxon-name><comment> Forel, 1874: <xref ref-type="bibr" rid="B67">Forel 1892</xref> (as <tp:taxon-name>Formica fusca r. gagates var. fuscorufibarbis</tp:taxon-name>, unavailable name).</comment></tp:nomenclature-citation><tp:nomenclature-citation><tp:taxon-name>Formica fusca var. cinereorufibarbis</tp:taxon-name><comment> Forel, 1874: <xref ref-type="bibr" rid="B67">Forel 1892</xref> (as <tp:taxon-name>Formica fusca r. gagates var. cinereorufibarbis</tp:taxon-name>, unavailable name).</comment></tp:nomenclature-citation></tp:nomenclature-citation-list></tp:nomenclature><tp:treatment-sec sec-type="Records"><title>Records</title><p>(<xref ref-type="fig" rid="F65">Map 65</xref>): <bold>Bulgaria</bold> (<xref ref-type="bibr" rid="B2">Agosti and Collingwood 1987a</xref>, <xref ref-type="bibr" rid="B24">Atanassov and Dlusskij 1992</xref>); <bold>Central Predbalkan</bold>: Dermantsi vill. (Lukovit) (<xref ref-type="bibr" rid="B12">Atanassov 1934</xref>); <bold>Western Stara <!--PageBreak-->Planina Mts:</bold> Chepan (Dragoman) (<xref ref-type="bibr" rid="B41">Borisova et al. 2005</xref>); <bold>Zemen Gorge</bold>: Krastata ornitsa loc. above Skakavitsa station (<xref ref-type="bibr" rid="B12">Atanassov 1934</xref>); <bold>Sofia Basin</bold>: Sofia, Knyazhevo [<xref ref-type="bibr" rid="B67">Forel 1892</xref> (as <tp:taxon-name>Formica fusca</tp:taxon-name> Rasse <italic>gagates</italic> Latr. var. <italic>cinereorufibarbis</italic>)], Sofia and surroundings (<xref ref-type="bibr" rid="B9">Antonova and Penev 2006</xref>); <bold>Plana Mt.:</bold> Pasarel vill., Peyova buka hut (Pasarel vill.) (<xref ref-type="bibr" rid="B158">Vagalinski and Lapeva-Gjonova in press</xref>); <bold>Lozenska Planina Mt.</bold> (<xref ref-type="bibr" rid="B160">Vassilev and Evtimov 1973</xref>): German monastery (<xref ref-type="bibr" rid="B13">Atanassov 1936</xref>, <xref ref-type="bibr" rid="B10">Antonova and Penev 2008</xref>)]; <bold>Belasitsa Mt.</bold> (<xref ref-type="bibr" rid="B16">Atanassov 1964</xref>); <bold>Rila Mt.</bold> (<xref ref-type="bibr" rid="B67">Forel 1892</xref>); <bold>Western Rhodopi Mts:</bold> Asenovgrad (<xref ref-type="bibr" rid="B67">Forel 1892</xref>), Syutka peak (<xref ref-type="bibr" rid="B13">Atanassov 1936</xref>); <bold>Eastern Rhodopi Mts:</bold> Malko Popovo vill. (Madzharovo), Madzharovo, Kokiche vill. (Kardzhali), Meden buk vill. (Ivaylovgrad) (<xref ref-type="bibr" rid="B87">Lapeva-Gjonova 2004a</xref>); <bold>Southern Black Sea coast</bold>: Pomorie (<xref ref-type="bibr" rid="B67">Forel 1892</xref>).</p></tp:treatment-sec></tp:taxon-treatment><tp:taxon-treatment><tp:treatment-meta><mixed-citation publication-type="journal"><person-group><name><surname>Lapeva-Gjonova</surname><given-names>Albena</given-names></name></person-group><person-group><name><surname>Antonova</surname><given-names>Vera</given-names></name></person-group><person-group><name><surname>Radchenko</surname><given-names>Alexander G.</given-names></name></person-group><person-group><name><surname>Atanasova</surname><given-names>Maria</given-names></name></person-group><article-title>Catalogue of the ants (Hymenoptera, Formicidae) of Bulgaria</article-title><source>Zookeys</source><day>14</day><month>10</month><year>2010</year><volume>2010</volume><issue>62</issue><fpage>1</fpage><lpage>124</lpage><pub-id pub-id-type="doi">10.3897/zookeys.62.430</pub-id></mixed-citation></tp:treatment-meta><tp:nomenclature><tp:taxon-name>
                        <tp:taxon-name-part taxon-name-part-type="genus">Formica</tp:taxon-name-part>
                        <tp:taxon-name-part taxon-name-part-type="species">glauca</tp:taxon-name-part>
                    </tp:taxon-name><tp:taxon-authority>Ruzsky, 1895</tp:taxon-authority></tp:nomenclature><tp:treatment-sec sec-type="Records"><title>Records</title><p>(<xref ref-type="fig" rid="F65">Map 65</xref>): <bold>Bulgaria</bold> (<xref ref-type="bibr" rid="B2">Agosti and Collingwood 1987a</xref>); <bold>Central Predbalkan</bold>: along Lukovitsko dere river (<xref ref-type="bibr" rid="B26">Atanassov and Vassileva 1976</xref>, <xref ref-type="bibr" rid="B76">Hubenov et al. 1998</xref>); <bold>Central Stara Planina Mts:</bold> Teteven, along Ribaritsa river (<xref ref-type="bibr" rid="B26">Atanassov and Vassileva 1976</xref>, <xref ref-type="bibr" rid="B76">Hubenov et al. 1998</xref>); <bold>Thracian Lowland</bold>: Chirpan (<xref ref-type="bibr" rid="B26">Atanassov and Vassileva 1976</xref> and <xref ref-type="bibr" rid="B76">Hubenov et al. 1998</xref> (as <tp:taxon-name>Formica cunicularia glauca</tp:taxon-name>)]; <bold>Western Rhodopi Mts:</bold> Asenovgrad (<xref ref-type="bibr" rid="B26">Atanassov and Vassileva 1976</xref>).</p></tp:treatment-sec></tp:taxon-treatment><tp:taxon-treatment><tp:treatment-meta><mixed-citation publication-type="journal"><person-group><name><surname>Lapeva-Gjonova</surname><given-names>Albena</given-names></name></person-group><person-group><name><surname>Antonova</surname><given-names>Vera</given-names></name></person-group><person-group><name><surname>Radchenko</surname><given-names>Alexander G.</given-names></name></person-group><person-group><name><surname>Atanasova</surname><given-names>Maria</given-names></name></person-group><article-title>Catalogue of the ants (Hymenoptera, Formicidae) of Bulgaria</article-title><source>Zookeys</source><day>14</day><month>10</month><year>2010</year><volume>2010</volume><issue>62</issue><fpage>1</fpage><lpage>124</lpage><pub-id pub-id-type="doi">10.3897/zookeys.62.430</pub-id></mixed-citation></tp:treatment-meta><tp:nomenclature><tp:taxon-name>
                        <tp:taxon-name-part taxon-name-part-type="genus">Formica</tp:taxon-name-part>
                        <tp:taxon-name-part taxon-name-part-type="species">lemani</tp:taxon-name-part>
                    </tp:taxon-name><tp:taxon-authority>Bondroit, 1917</tp:taxon-authority></tp:nomenclature><tp:treatment-sec sec-type="Records"><title>Records</title><p>(<xref ref-type="fig" rid="F66">Map 66</xref>): <bold>Bulgaria</bold> (<xref ref-type="bibr" rid="B2">Agosti and Collingwood 1987a</xref>, <xref ref-type="bibr" rid="B24">Atanassov and Dlusskij 1992</xref>); <bold>Vitosha Mt.</bold> (<xref ref-type="bibr" rid="B13">Atanassov 1936</xref>, <xref ref-type="bibr" rid="B14">1952</xref>, <xref ref-type="bibr" rid="B71">Gateva 1975</xref>); <bold>Belasitsa Mt.</bold> (<xref ref-type="bibr" rid="B16">Atanassov 1964</xref>); <bold>Western Rhodopi Mts:</bold> Smolyan, Rakitovo, Dospat (<xref ref-type="bibr" rid="B89">Lapeva-Gjonova in press (a)</xref>).</p></tp:treatment-sec></tp:taxon-treatment><tp:taxon-treatment><tp:treatment-meta><mixed-citation publication-type="journal"><person-group><name><surname>Lapeva-Gjonova</surname><given-names>Albena</given-names></name></person-group><person-group><name><surname>Antonova</surname><given-names>Vera</given-names></name></person-group><person-group><name><surname>Radchenko</surname><given-names>Alexander G.</given-names></name></person-group><person-group><name><surname>Atanasova</surname><given-names>Maria</given-names></name></person-group><article-title>Catalogue of the ants (Hymenoptera, Formicidae) of Bulgaria</article-title><source>Zookeys</source><day>14</day><month>10</month><year>2010</year><volume>2010</volume><issue>62</issue><fpage>1</fpage><lpage>124</lpage><pub-id pub-id-type="doi">10.3897/zookeys.62.430</pub-id></mixed-citation></tp:treatment-meta><tp:nomenclature><tp:taxon-name>
                        <tp:taxon-name-part taxon-name-part-type="genus">Formica</tp:taxon-name-part>
                        <tp:taxon-name-part taxon-name-part-type="species">lugubris</tp:taxon-name-part>
                    </tp:taxon-name><tp:taxon-authority>Zetterstedt, 1838</tp:taxon-authority></tp:nomenclature><tp:treatment-sec sec-type="Records"><title>Records</title><p>(<xref ref-type="fig" rid="F66">Map 66</xref>): <bold>Bulgaria</bold> (<xref ref-type="bibr" rid="B2">Agosti and Collingwood 1987a</xref>); <bold>Eastern Danubian Plain</bold>: Stozher vill. (<xref ref-type="bibr" rid="B95">Otto et al. 1962</xref>), Razgrad, Ruse, Dobrich (<xref ref-type="bibr" rid="B120">Ronketi and Penev 1966</xref>), Suvorovo (<xref ref-type="bibr" rid="B84">Keremidchiev et al. 1972</xref>); <bold>Predbalkan</bold> (<xref ref-type="bibr" rid="B168">Wesselinoff 1973</xref>); <bold>Eastern</bold> <bold>Predbalkan</bold>:Targovishte (<xref ref-type="bibr" rid="B120">Ronketi and Penev 1966</xref>); <bold>Stara Planina Mts:</bold> (<xref ref-type="bibr" rid="B34">Bobev 1972</xref>, <xref ref-type="bibr" rid="B168">Wesselinoff 1973</xref>, <xref ref-type="bibr" rid="B18">Atanassov 1974</xref>, <xref ref-type="bibr" rid="B161">Vatov and Bobev 1976</xref>); <bold>Western</bold> <bold>Stara Planina Mts:</bold> under Kom peak, Todorini kukli peaks (<xref ref-type="bibr" rid="B24">Atanassov and Dlusskij 1992</xref>); <bold>Central Stara Planina Mts:</bold> Boatin reserve (under Tetevenska baba peak), Tsarichina reserve (under Vezhen peak), Dermenka hut (Troyan Balkan) (<xref ref-type="bibr" rid="B21">Atanassov 1983</xref>), Vezhen peak (<xref ref-type="bibr" rid="B24">Atanassov and Dlusskij 1992</xref>); <bold>Eastern</bold> <bold>Stara Planina Mts:</bold> Tvarditsa pass, Karandila loc., under Chumerna peak, Razboyna vill. (<xref ref-type="bibr" rid="B24">Atanassov and Dlusskij 1992</xref>); <bold>Viskyar Mt.</bold>, <bold>Lyulin Mt.</bold>, <bold>Verila Mt.</bold> (<xref ref-type="bibr" rid="B168">Wesselinoff 1973</xref>); <bold>Vitosha Mt.</bold> (<xref ref-type="bibr" rid="B95">Otto et al. 1962</xref>, <xref ref-type="bibr" rid="B165">Wesselinoff 1967</xref>, <xref ref-type="bibr" rid="B168">1973</xref>, <xref ref-type="bibr" rid="B84">Keremidchiev et al. 1972</xref>, <xref ref-type="bibr" rid="B18">Atanassov 1974</xref>): Cherni vrach (<xref ref-type="bibr" rid="B18">Atanassov 1974</xref>), Marchevski ostrets peak, Selimitsa peak, Kupena peak, Samara (Sedloto) peak (<xref ref-type="bibr" rid="B165">Wesselinoff 1967</xref>, <xref ref-type="bibr" rid="B24">Atanassov and Dlusskij 1992</xref>); <bold>Plana Mt.</bold> (<xref ref-type="bibr" rid="B168">Wesselinoff 1973</xref>): Astronomical observatory (between Plana vill. and Dolni Okol vill.) (<xref ref-type="bibr" rid="B158">Vagalinski and Lapeva-Gjonova in press</xref>); <bold>Sredna Gora Mts</bold> (<xref ref-type="bibr" rid="B34">Bobev 1972</xref>, <xref ref-type="bibr" rid="B161">Vatov and Bobev 1976</xref>):Koprivshtitsa (<xref ref-type="bibr" rid="B162">Vesselinov 1981</xref>); <bold>Sakar Mt.</bold> (<xref ref-type="bibr" rid="B24">Atanassov and Dlusskij 1992</xref>); <bold>Osogovo-Belasitsa group</bold> (<xref ref-type="bibr" rid="B161">Vatov and Bobev 1976</xref>); <bold>Belasitsa Mt.</bold>, <bold>Slavianka Mt.</bold> (<xref ref-type="bibr" rid="B18">Atanassov 1974</xref>, <xref ref-type="bibr" rid="B24">Atanassov and Dlusskij 1992</xref>): Alibotush reserve (<xref ref-type="bibr" rid="B18">Atanassov 1974</xref>); <bold>Krupnik-Sandanski-Petrich Valley</bold>: Sandanski (<xref ref-type="bibr" rid="B71">Gateva 1975</xref>); <bold>Rila Mt.</bold> (<xref ref-type="bibr" rid="B34">Bobev 1972</xref>, <xref ref-type="bibr" rid="B168">Wesselinoff 1973</xref>, <xref ref-type="bibr" rid="B170">1979</xref>, <xref ref-type="bibr" rid="B18">Atanassov 1974</xref>, <xref ref-type="bibr" rid="B161">Vatov and Bobev 1976</xref>, <xref ref-type="bibr" rid="B162">Vesselinov 1981</xref>): under Ibar peak, Borovets (<xref ref-type="bibr" rid="B95">Otto et al. 1962</xref>, <xref ref-type="bibr" rid="B24">Atanassov and Dlusskij 1992</xref>), Parangalitsa reserve (<xref ref-type="bibr" rid="B166">Wesselinoff 1968</xref>, <xref ref-type="bibr" rid="B168">1973</xref>), Semkovo (<xref ref-type="bibr" rid="B168">Wesselinoff 1973</xref>), Rila monastery (<xref ref-type="bibr" rid="B71">Gateva 1975</xref>), Ibar reserve (<xref ref-type="bibr" rid="B21">Atanassov 1983</xref>); <bold>Pirin Mt.</bold> (<xref ref-type="bibr" rid="B34">Bobev 1972</xref>, <xref ref-type="bibr" rid="B168">Wesselinoff 1973</xref>, <xref ref-type="bibr" rid="B170">1979</xref>, <xref ref-type="bibr" rid="B18">Atanassov 1974</xref>, <xref ref-type="bibr" rid="B161">Vatov and Bobev 1976</xref>, <xref ref-type="bibr" rid="B162">Vesselinov 1981</xref>, <xref ref-type="bibr" rid="B24">Atanassov and Dlusskij 1992</xref>, <xref ref-type="bibr" rid="B138">Seifert 1996</xref>): Bansko (<xref ref-type="bibr" rid="B95">Otto et al. 1962</xref>), Kremenski lakes (<xref ref-type="bibr" rid="B168">Wesselinoff 1973</xref>), Bayuvi dupki reserve (<xref ref-type="bibr" rid="B21">Atanassov 1983</xref>); <bold>Rhodopi Mts</bold> (<xref ref-type="bibr" rid="B34">Bobev 1972</xref>, <xref ref-type="bibr" rid="B35">1973</xref>, <xref ref-type="bibr" rid="B168">Wesselinoff 1973</xref>, <xref ref-type="bibr" rid="B170">1979</xref>, <xref ref-type="bibr" rid="B18">Atanassov 1974</xref>, <xref ref-type="bibr" rid="B70">Gateva 1974</xref>, <xref ref-type="bibr" rid="B71">1975</xref>, 1978, <xref ref-type="bibr" rid="B161">Vatov and Bobev 1976</xref>, <xref ref-type="bibr" rid="B162">Vesselinov 1981</xref>, <xref ref-type="bibr" rid="B138">Seifert 1996</xref>); <bold>Western Rhodopi Mts:</bold> Chehlyovo forestry (near Velingrad) (<xref ref-type="bibr" rid="B95">Otto et al. 1962</xref>, <xref ref-type="bibr" rid="B84">Keremidchiev et al. 1972</xref>, <xref ref-type="bibr" rid="B168">Wesselinoff 1973</xref>, 1974, <xref ref-type="bibr" rid="B24">Atanassov and Dlusskij 1992</xref>), Hvoyna vill. (<xref ref-type="bibr" rid="B95">Otto et al. 1962</xref>, <xref ref-type="bibr" rid="B24">Atanassov and Dlusskij 1992</xref>), Yundola, Vishteritsa, Shiroka Laka (<xref ref-type="bibr" rid="B95">Otto et al. 1962</xref>), Mantaritsa-Petlite-Kaynatsite reserve (under Syutka peak) (<xref ref-type="bibr" rid="B21">Atanassov 1983</xref>), Snezhanka peak (<xref ref-type="bibr" rid="B70">Gateva 1974</xref>, <xref ref-type="bibr" rid="B24">Atanassov and Dlusskij 1992</xref>), loc. Terekliytsa, above Smolyan lakes (<xref ref-type="bibr" rid="B70">Gateva 1974</xref>), Eshekulak, Syutka peak, under Karatepe peak, Perelik peak (<xref ref-type="bibr" rid="B1">Atanassov and Dlusskij 1992</xref>); <bold>Eastern Rhodopi Mts:</bold> (<xref ref-type="bibr" rid="B161">Vatov and Bobev 1976</xref>); <bold>Northern Black Sea coast</bold>: Varna, Balchik (<xref ref-type="bibr" rid="B120">Ronketi and Penev 1966</xref>).</p></tp:treatment-sec><tp:treatment-sec sec-type="Conservation Status"><title>Conservation Status:</title><p>Lower Risk/near threatened (IUCN).</p></tp:treatment-sec></tp:taxon-treatment><tp:taxon-treatment><tp:treatment-meta><mixed-citation publication-type="journal"><person-group><name><surname>Lapeva-Gjonova</surname><given-names>Albena</given-names></name></person-group><person-group><name><surname>Antonova</surname><given-names>Vera</given-names></name></person-group><person-group><name><surname>Radchenko</surname><given-names>Alexander G.</given-names></name></person-group><person-group><name><surname>Atanasova</surname><given-names>Maria</given-names></name></person-group><article-title>Catalogue of the ants (Hymenoptera, Formicidae) of Bulgaria</article-title><source>Zookeys</source><day>14</day><month>10</month><year>2010</year><volume>2010</volume><issue>62</issue><fpage>1</fpage><lpage>124</lpage><pub-id pub-id-type="doi">10.3897/zookeys.62.430</pub-id></mixed-citation></tp:treatment-meta><tp:nomenclature><tp:taxon-name>
                        <tp:taxon-name-part taxon-name-part-type="genus">Formica</tp:taxon-name-part>
                        <tp:taxon-name-part taxon-name-part-type="species">picea</tp:taxon-name-part>
                    </tp:taxon-name><tp:taxon-authority>Nylander, 1846</tp:taxon-authority></tp:nomenclature><tp:treatment-sec sec-type="Records"><title>Records</title><p>(<xref ref-type="fig" rid="F67">Map 67</xref>): <bold>Central</bold> <bold>Stara Planina Mts:</bold> along Kostinya river; <bold>Eastern Stara Planina Mts:</bold> above Obzor vill.; <bold>Rila Mt.:</bold> above Dolna Bania vill., along Bistritsa river; <bold>Western Rhodopi Mts:</bold> Hvoyna vill. [<xref ref-type="bibr" rid="B24">Atanassov and Dlusskij 1992</xref> (as <tp:taxon-name>Formica (Raptiformica) transcaucasica</tp:taxon-name>)].</p></tp:treatment-sec><tp:treatment-sec sec-type="Notes"><title>Notes:</title><p>A discussion of the quite complicate taxonomic history of the name <tp:taxon-name>Formica picea</tp:taxon-name> Nylander lies outside of the remit of the current work; for details see <xref ref-type="bibr" rid="B59">Dlussky (1967)</xref>, <xref ref-type="bibr" rid="B24">Atanassov and Dlusskij (1992)</xref>, <xref ref-type="bibr" rid="B36">Bolton (1995)</xref>, <xref ref-type="bibr" rid="B40">Bolton et al. (2006)</xref> and <xref ref-type="bibr" rid="B148">Seifert (2004)</xref>.</p></tp:treatment-sec></tp:taxon-treatment><tp:taxon-treatment><tp:treatment-meta><mixed-citation publication-type="journal"><person-group><name><surname>Lapeva-Gjonova</surname><given-names>Albena</given-names></name></person-group><person-group><name><surname>Antonova</surname><given-names>Vera</given-names></name></person-group><person-group><name><surname>Radchenko</surname><given-names>Alexander G.</given-names></name></person-group><person-group><name><surname>Atanasova</surname><given-names>Maria</given-names></name></person-group><article-title>Catalogue of the ants (Hymenoptera, Formicidae) of Bulgaria</article-title><source>Zookeys</source><day>14</day><month>10</month><year>2010</year><volume>2010</volume><issue>62</issue><fpage>1</fpage><lpage>124</lpage><pub-id pub-id-type="doi">10.3897/zookeys.62.430</pub-id></mixed-citation></tp:treatment-meta><tp:nomenclature><tp:taxon-name>
                        <tp:taxon-name-part taxon-name-part-type="genus">Formica</tp:taxon-name-part>
                        <tp:taxon-name-part taxon-name-part-type="species">polyctena</tp:taxon-name-part>
                    </tp:taxon-name><tp:taxon-authority>Förster, 1850</tp:taxon-authority></tp:nomenclature><tp:treatment-sec sec-type="Records"><title>Records</title><p>(<xref ref-type="fig" rid="F67">Map 67</xref>): <bold>Bulgaria</bold> (<xref ref-type="bibr" rid="B151">Seifert 2008</xref>); <bold>Danubian Plain</bold>: <italic>Dachi usoi</italic> loc., <italic>Dalga polyana</italic> loc. (<xref ref-type="bibr" rid="B168">Wesselinoff 1973</xref>); <bold>Eastern Stara Planina Mts:</bold> Balgarka peak,Vetrila <!--PageBreak-->peak, Zheravna (<xref ref-type="bibr" rid="B168">Wesselinoff 1973</xref>); <bold>Golo bardo Mt.:</bold> around Radomir (<xref ref-type="bibr" rid="B24">Atanassov and Dlusskij 1992</xref>); <bold>Rila Mt.:</bold> Malyovitsa peak, southwest of Govedartsi vill. (<xref ref-type="bibr" rid="B24">Atanassov and Dlusskij 1992</xref>); <bold>Pirin Mt.:</bold> Mocharata loc. (<xref ref-type="bibr" rid="B168">Wesselinoff 1973</xref>).</p></tp:treatment-sec><tp:treatment-sec sec-type="Conservation Status"><title>Conservation Status:</title><p>Lower Risk/near threatened (IUCN).</p></tp:treatment-sec></tp:taxon-treatment><tp:taxon-treatment><tp:treatment-meta><mixed-citation publication-type="journal"><person-group><name><surname>Lapeva-Gjonova</surname><given-names>Albena</given-names></name></person-group><person-group><name><surname>Antonova</surname><given-names>Vera</given-names></name></person-group><person-group><name><surname>Radchenko</surname><given-names>Alexander G.</given-names></name></person-group><person-group><name><surname>Atanasova</surname><given-names>Maria</given-names></name></person-group><article-title>Catalogue of the ants (Hymenoptera, Formicidae) of Bulgaria</article-title><source>Zookeys</source><day>14</day><month>10</month><year>2010</year><volume>2010</volume><issue>62</issue><fpage>1</fpage><lpage>124</lpage><pub-id pub-id-type="doi">10.3897/zookeys.62.430</pub-id></mixed-citation></tp:treatment-meta><tp:nomenclature><tp:taxon-name>
                        <tp:taxon-name-part taxon-name-part-type="genus">Formica</tp:taxon-name-part>
                        <tp:taxon-name-part taxon-name-part-type="species">pratensis</tp:taxon-name-part>
                    </tp:taxon-name><tp:taxon-authority>Retzius, 1783</tp:taxon-authority><tp:nomenclature-citation-list><tp:nomenclature-citation><tp:taxon-name>Formica nigricans</tp:taxon-name><comment> Bondroit, 1912</comment></tp:nomenclature-citation><tp:nomenclature-citation><tp:taxon-name>Formica cordieri</tp:taxon-name><comment> Bondroit, 1917</comment></tp:nomenclature-citation></tp:nomenclature-citation-list></tp:nomenclature><tp:treatment-sec sec-type="Records"><title>Records</title><p>(<xref ref-type="fig" rid="F68">Map 68</xref>): <bold>Bulgaria</bold> [<xref ref-type="bibr" rid="B64">Emery 1914</xref>, <xref ref-type="bibr" rid="B2">Agosti and Collingwood 1987a</xref> (as <tp:taxon-name>Formica pratensis</tp:taxon-name> and <tp:taxon-name>Formica nigricans</tp:taxon-name>), <xref ref-type="bibr" rid="B24">Atanassov and Dlusskij 1992</xref>, <xref ref-type="bibr" rid="B52">Csősz and Markó 2005</xref>]; <bold>Danubian Plain</bold> [<xref ref-type="bibr" rid="B34">Bobev 1972</xref> (as <tp:taxon-name>Formica nigricans</tp:taxon-name>), <xref ref-type="bibr" rid="B168">Wesselinoff 1973</xref> (as <tp:taxon-name>Formica nigricans</tp:taxon-name>), 1979, <xref ref-type="bibr" rid="B161">Vatov and Bobev 1976</xref>, <xref ref-type="bibr" rid="B162">Vesselinov 1981</xref>]; <bold>Eastern Danubian Plain</bold>: between Balchik and Dobrich [<xref ref-type="bibr" rid="B95">Otto et al. 1962</xref> (as <tp:taxon-name>Formica nigricans</tp:taxon-name>)], Shumen (<xref ref-type="bibr" rid="B71">Gateva 1975</xref>); <bold>Predbalkan</bold> [<xref ref-type="bibr" rid="B168">Wesselinoff 1973</xref> (as <tp:taxon-name>Formica nigricans</tp:taxon-name>)]; <bold>Central Predbalkan</bold>: Lovech (<xref ref-type="bibr" rid="B71">Gateva 1975</xref>); <bold>Stara Planina Mts</bold> [<xref ref-type="bibr" rid="B34">Bobev 1972</xref> (as <tp:taxon-name>Formica nigricans</tp:taxon-name>), <xref ref-type="bibr" rid="B168">Wesselinoff 1973</xref> (as <tp:taxon-name>Formica nigricans</tp:taxon-name>), 1979, <xref ref-type="bibr" rid="B161">Vatov and Bobev 1976</xref>, <xref ref-type="bibr" rid="B162">Vesselinov 1981</xref>]; <bold>Western Stara Planina Mts:</bold> Zgorigrad vill. (Vratsa), Batulia vill. (<xref ref-type="bibr" rid="B13">Atanassov 1936</xref>), Murgash peak [<xref ref-type="bibr" rid="B168">Wesselinoff 1973</xref> (as <tp:taxon-name>Formica nigricans</tp:taxon-name>)]; <bold>Central Stara Planina Mts:</bold> Boatin reserve (under Tetevenska baba peak) (<xref ref-type="bibr" rid="B21">Atanassov 1983</xref>); <bold>Eastern</bold> <bold>Stara Planina Mts</bold> [<xref ref-type="bibr" rid="B34">Bobev 1972</xref> (as <tp:taxon-name>Formica nigricans</tp:taxon-name>), <xref ref-type="bibr" rid="B161">Vatov and Bobev 1976</xref>, <xref ref-type="bibr" rid="B162">Vesselinov 1981</xref>, <xref ref-type="bibr" rid="B170">Wesselinoff 1979</xref>]; <bold>Verila Mt.</bold> [<xref ref-type="bibr" rid="B165">Wesselinoff 1967</xref>, <xref ref-type="bibr" rid="B168">1973</xref> (as <tp:taxon-name>Formica nigricans</tp:taxon-name>)]; <bold>Viskyar Mt.</bold> [<xref ref-type="bibr" rid="B168">Wesselinoff 1973</xref> (as <tp:taxon-name>Formica nigricans</tp:taxon-name>)]; <bold>Zemen Gorge</bold>: Zemen marsh (<xref ref-type="bibr" rid="B13">Atanassov 1936</xref>); <bold>Sofia Basin</bold>: Sofia (<xref ref-type="bibr" rid="B67">Forel 1892</xref>, <xref ref-type="bibr" rid="B71">Gateva 1975</xref>, <xref ref-type="bibr" rid="B7">Antonova 2005</xref>, <xref ref-type="bibr" rid="B9">Antonova and Penev 2006</xref>, <xref ref-type="bibr" rid="B10">2008</xref>), the surroundings of Sofia (<xref ref-type="bibr" rid="B9">Antonova and Penev 2006</xref>); <bold>Lyulin Mt.</bold> (<xref ref-type="bibr" rid="B13">Atanassov 1936</xref>, <xref ref-type="bibr" rid="B165">Wesselinoff 1967</xref>, <xref ref-type="bibr" rid="B168">1973</xref> (as <tp:taxon-name>Formica nigricans</tp:taxon-name>)]; <bold>Vitosha Mt.</bold> [(<xref ref-type="bibr" rid="B13">Atanassov 1936</xref>, <xref ref-type="bibr" rid="B14">1952</xref>, <xref ref-type="bibr" rid="B165">Wesselinoff 1967</xref>, <xref ref-type="bibr" rid="B168">1973</xref> (as <tp:taxon-name>Formica nigricans</tp:taxon-name>)]: Bistritsa vill. (<xref ref-type="bibr" rid="B88">Lapeva-Gjonova 2004b</xref>); <bold>Plana Mt.</bold> [<xref ref-type="bibr" rid="B165">Wesselinoff 1967</xref>, <xref ref-type="bibr" rid="B168">1973</xref> (as <tp:taxon-name>Formica nigricans</tp:taxon-name>)], Tsiganka peak (Pasarel vill.), Bukov dol loc. (Pasarel vill.), Plana vill., Pasarel vill., Manastirishte peak (Plana vill.), Astronomical observatory (between Plana vill. and Dolni Okol vill.), Mechitski kamak peak (Plana vill.) (<xref ref-type="bibr" rid="B158">Vagalinski and Lapeva-Gjonova in press</xref>); <bold>Podbalkan Basins</bold>: Rose valley (<xref ref-type="bibr" rid="B25">Atanassov et al. 1955</xref>); <bold>Sredna Gora Mts</bold> [<xref ref-type="bibr" rid="B34">Bobev 1972</xref> (as <tp:taxon-name>Formica nigricans</tp:taxon-name>), <xref ref-type="bibr" rid="B35">1973</xref>, 1979, <xref ref-type="bibr" rid="B161">Vatov and Bobev 1976</xref>, <xref ref-type="bibr" rid="B162">Vesselinov 1981</xref>, <xref ref-type="bibr" rid="B170">Wesselinoff 1979</xref>]; <bold>Surnena Sredna Gora Mts:</bold> Stara Zagora (<xref ref-type="bibr" rid="B71">Gateva 1975</xref>); <bold>Lozenska Planina Mt.</bold> [<xref ref-type="bibr" rid="B165">Wesselinoff 1967</xref> (as <tp:taxon-name>Formica nigricans</tp:taxon-name>), <xref ref-type="bibr" rid="B160">Vassilev and Evtimov 1973</xref>): north of Pasarel vill. (<xref ref-type="bibr" rid="B10">Antonova and Penev 2008</xref>); <bold>Sakar-Tundzha district</bold>: along Tundzha river [<xref ref-type="bibr" rid="B168">Wesselinoff 1973</xref> (as <tp:taxon-name>Formica nigricans</tp:taxon-name>)]; <bold>Strandzha Mt.</bold> [<xref ref-type="bibr" rid="B34">Bobev 1972</xref> (as <tp:taxon-name>Formica nigricans</tp:taxon-name>), <xref ref-type="bibr" rid="B161">Vatov and Bobev 1976</xref>, <xref ref-type="bibr" rid="B170">Wesselinoff 1979</xref>, <xref ref-type="bibr" rid="B162">Vesselinov 1981</xref>]; <bold>Osogovo-Belasitsa group</bold> [<xref ref-type="bibr" rid="B168">Wesselinoff 1973</xref> (as <tp:taxon-name>Formicas nigricans</tp:taxon-name>), <xref ref-type="bibr" rid="B161">Vatov and Bobev 1976</xref>]; <bold>Osogovska Planina Mt.:</bold> Hisarlaka (<xref ref-type="bibr" rid="B13">Atanassov 1936</xref>); <bold>Belasitsa Mt.</bold> (<xref ref-type="bibr" rid="B16">Atanassov 1964</xref>); <bold>Krupnik-Sandanski-Petrich Valley</bold>: Petrich (<xref ref-type="bibr" rid="B16">Atanassov 1964</xref>),<!--PageBreak--> Sandanski (<xref ref-type="bibr" rid="B71">Gateva 1975</xref>); <bold>Rila Mt.</bold> [<xref ref-type="bibr" rid="B67">Forel 1892</xref>, <xref ref-type="bibr" rid="B95">Otto et al. 1962</xref> (as <tp:taxon-name>Formica nigricans</tp:taxon-name>), <xref ref-type="bibr" rid="B34">Bobev 1972</xref>, <xref ref-type="bibr" rid="B168">Wesselinoff 1973</xref> (as <tp:taxon-name>Formica nigricans</tp:taxon-name>)]: Ibar reserve (<xref ref-type="bibr" rid="B21">Atanassov 1983</xref>); <bold>Pirin Mt.</bold> [<xref ref-type="bibr" rid="B95">Otto et al. 1962</xref> (as <tp:taxon-name>Formica nigricans</tp:taxon-name>), <xref ref-type="bibr" rid="B34">Bobev 1972</xref> (as <tp:taxon-name>Formica nigricans</tp:taxon-name>), <xref ref-type="bibr" rid="B168">Wesselinoff 1973</xref> (as <tp:taxon-name>Formica nigricans</tp:taxon-name>), <xref ref-type="bibr" rid="B71">Gateva 1975</xref>]; <bold>Mesta Valley</bold>: Yakoruda (<xref ref-type="bibr" rid="B71">Gateva 1975</xref>); <bold>Rhodopi Mts</bold> [<xref ref-type="bibr" rid="B95">Otto et al. 1962</xref> (as <tp:taxon-name>Formica nigricans</tp:taxon-name>), <xref ref-type="bibr" rid="B168">Wesselinoff 1973</xref> (as <tp:taxon-name>Formica nigricans</tp:taxon-name>), <xref ref-type="bibr" rid="B72">Gateva 1978</xref>, <xref ref-type="bibr" rid="B21">Atanassov 1983</xref>]; <bold>Western Rhodopi Mts</bold> [<xref ref-type="bibr" rid="B34">Bobev 1972</xref> (as <tp:taxon-name>Formica nigricans</tp:taxon-name>)]: Batak, Peshtera, Shiroka laka vill. [<xref ref-type="bibr" rid="B35">Bobev 1973</xref> (as <tp:taxon-name>Formica nigricans</tp:taxon-name>)], Chepelare, Golyam Beglik dam (<xref ref-type="bibr" rid="B71">Gateva 1975</xref>), Dospat (<xref ref-type="bibr" rid="B89">Lapeva-Gjonova in press (a)</xref>); <bold>Eastern Rhodopi Mts</bold> [<xref ref-type="bibr" rid="B34">Bobev 1972</xref> (as <tp:taxon-name>Formica nigricans</tp:taxon-name>), <xref ref-type="bibr" rid="B161">Vatov and Bobev 1976</xref>]: Senoklas vill. (Madzharovo) (<xref ref-type="bibr" rid="B87">Lapeva-Gjonova 2004a</xref>); <bold>Northern Black Sea coast</bold>: Varna [<xref ref-type="bibr" rid="B95">Otto et al. 1962</xref> (as <tp:taxon-name>Formica nigricans</tp:taxon-name>), <xref ref-type="bibr" rid="B120">Ronketi and Penev 1966</xref> (as <tp:taxon-name>Formica cordieri</tp:taxon-name> and <tp:taxon-name>Formica nigricans</tp:taxon-name>), <xref ref-type="bibr" rid="B71">Gateva 1975</xref>], Balchik (<xref ref-type="bibr" rid="B120">Ronketi and Penev 1966</xref>); <bold>Southern Black Sea coast</bold>: Burgas (<xref ref-type="bibr" rid="B67">Forel 1892</xref>).</p></tp:treatment-sec><tp:treatment-sec sec-type="Conservation Status"><title>Conservation Status:</title><p>Lower Risk/near threatened (IUCN).</p></tp:treatment-sec></tp:taxon-treatment><tp:taxon-treatment><tp:treatment-meta><mixed-citation publication-type="journal"><person-group><name><surname>Lapeva-Gjonova</surname><given-names>Albena</given-names></name></person-group><person-group><name><surname>Antonova</surname><given-names>Vera</given-names></name></person-group><person-group><name><surname>Radchenko</surname><given-names>Alexander G.</given-names></name></person-group><person-group><name><surname>Atanasova</surname><given-names>Maria</given-names></name></person-group><article-title>Catalogue of the ants (Hymenoptera, Formicidae) of Bulgaria</article-title><source>Zookeys</source><day>14</day><month>10</month><year>2010</year><volume>2010</volume><issue>62</issue><fpage>1</fpage><lpage>124</lpage><pub-id pub-id-type="doi">10.3897/zookeys.62.430</pub-id></mixed-citation></tp:treatment-meta><tp:nomenclature><tp:taxon-name>
                        <tp:taxon-name-part taxon-name-part-type="genus">Formica</tp:taxon-name-part>
                        <tp:taxon-name-part taxon-name-part-type="species">pressilabris</tp:taxon-name-part>
                    </tp:taxon-name><tp:taxon-authority>Nylander, 1846</tp:taxon-authority></tp:nomenclature><tp:treatment-sec sec-type="Records"><title>Records</title><p>(<xref ref-type="fig" rid="F68">Map 68</xref>): <bold>Bulgaria</bold> (<xref ref-type="bibr" rid="B24">Atanassov and Dlusskij 1992</xref>); <bold>Western Stara Planina Mts:</bold> Petrohan-Kom (<xref ref-type="bibr" rid="B13">Atanassov 1936</xref>); <bold>Vitosha Mt.</bold> (<xref ref-type="bibr" rid="B14">Atanassov 1952</xref>); <bold>Rila Mt.:</bold> Kostenets (<xref ref-type="bibr" rid="B13">Atanassov 1936</xref>); <bold>Rhodopi Mts</bold> (<xref ref-type="bibr" rid="B71">Gateva 1975</xref>).</p></tp:treatment-sec></tp:taxon-treatment><tp:taxon-treatment><tp:treatment-meta><mixed-citation publication-type="journal"><person-group><name><surname>Lapeva-Gjonova</surname><given-names>Albena</given-names></name></person-group><person-group><name><surname>Antonova</surname><given-names>Vera</given-names></name></person-group><person-group><name><surname>Radchenko</surname><given-names>Alexander G.</given-names></name></person-group><person-group><name><surname>Atanasova</surname><given-names>Maria</given-names></name></person-group><article-title>Catalogue of the ants (Hymenoptera, Formicidae) of Bulgaria</article-title><source>Zookeys</source><day>14</day><month>10</month><year>2010</year><volume>2010</volume><issue>62</issue><fpage>1</fpage><lpage>124</lpage><pub-id pub-id-type="doi">10.3897/zookeys.62.430</pub-id></mixed-citation></tp:treatment-meta><tp:nomenclature><tp:taxon-name>
                        <tp:taxon-name-part taxon-name-part-type="genus">Formica</tp:taxon-name-part>
                        <tp:taxon-name-part taxon-name-part-type="species">rufa</tp:taxon-name-part>
                    </tp:taxon-name><tp:taxon-authority>Linnaeus, 1761</tp:taxon-authority></tp:nomenclature><tp:treatment-sec sec-type="Records"><title>Records</title><p>(<xref ref-type="fig" rid="F69">Map 69</xref>): <bold>Bulgaria</bold> (<xref ref-type="bibr" rid="B2">Agosti and Collingwood 1987a</xref>); <bold>Danubian Plain</bold> (<xref ref-type="bibr" rid="B34">Bobev 1972</xref>, <xref ref-type="bibr" rid="B168">Wesselinoff 1973</xref>, <xref ref-type="bibr" rid="B170">1979</xref>, <xref ref-type="bibr" rid="B161">Vatov and Bobev 1976</xref>, <xref ref-type="bibr" rid="B162">Vesselinov 1981</xref>); <bold>Eastern Danubian Plain</bold>: Razgrad, Ruse, Dobrich (<xref ref-type="bibr" rid="B120">Ronketi and Penev 1966</xref>); <bold>Predbalkan</bold> (<xref ref-type="bibr" rid="B168">Wesselinoff 1973</xref>); <bold>Central Predbalkan</bold>: Dermantsi vill. (Lukovit) (<xref ref-type="bibr" rid="B12">Atanassov 1934</xref>, <xref ref-type="bibr" rid="B13">1936</xref>), Aglen vill. (Lukovit) (<xref ref-type="bibr" rid="B12">Atanassov 1934</xref>); <bold>Eastern Predbalkan</bold>: Targovishte (<xref ref-type="bibr" rid="B120">Ronketi and Penev 1966</xref>); <bold>Stara Planina Mts</bold> (<xref ref-type="bibr" rid="B34">Bobev 1972</xref>, <xref ref-type="bibr" rid="B168">Wesselinoff 1973</xref>, <xref ref-type="bibr" rid="B170">1979</xref>, <xref ref-type="bibr" rid="B18">Atanassov 1974</xref>, <xref ref-type="bibr" rid="B161">Vatov and Bobev 1976</xref>, <xref ref-type="bibr" rid="B162">Vesselinov 1981</xref>, <xref ref-type="bibr" rid="B24">Atanassov and Dlusskij 1992</xref>); <bold>Western Stara Planina Mt.:</bold> Sokolets peak, Milanovo vill., Zgorigrad vill. (<xref ref-type="bibr" rid="B12">Atanassov 1934</xref>); <bold>Central Stara Planina Mts:</bold> Kostinya river valley, Botev peak (Ray hut) (<xref ref-type="bibr" rid="B13">Atanassov 1936</xref>), Boatin reserve (under Tetevenska baba peak), Tsarichina reserve (under Vezhen peak), Dermenka hut (Troyan Balkan) (<xref ref-type="bibr" rid="B21">Atanassov 1983</xref>); <bold>Eastern Stara Planina Mts</bold> (<xref ref-type="bibr" rid="B34">Bobev 1972</xref>, <xref ref-type="bibr" rid="B161">Vatov and Bobev 1976</xref>, <xref ref-type="bibr" rid="B162">Vesselinov 1981</xref>, <xref ref-type="bibr" rid="B170">Wesselinoff 1979</xref>): Byala vill. (Sliven) (<xref ref-type="bibr" rid="B13">Atanassov 1936</xref>); <bold>Viskyar Mt.</bold> (<xref ref-type="bibr" rid="B168">Wesselinoff 1973</xref>); <bold>Verila Mt.</bold> (<xref ref-type="bibr" rid="B168">Wesselinoff 1973</xref>); <bold>Zemen Gorge</bold>: Zemen marsh (<xref ref-type="bibr" rid="B13">Atanassov 1936</xref>); <bold>Sofia Basin</bold>: Sofia (<xref ref-type="bibr" rid="B91">Lapeva-Gjonova and Atanasova 2004</xref>, <xref ref-type="bibr" rid="B9">Antonova and Penev 2006</xref>), near Vladaya village (<xref ref-type="bibr" rid="B10">Antonova and Penev 2008</xref>); <bold>Lyulin Mt.</bold> (<xref ref-type="bibr" rid="B12">Atanassov 1934</xref>, <xref ref-type="bibr" rid="B168">Wesselinoff 1973</xref>); <bold>Vitosha Mt.</bold> (<xref ref-type="bibr" rid="B12">Atanassov 1934</xref>, <xref ref-type="bibr" rid="B13">1936</xref>, <xref ref-type="bibr" rid="B14">1952</xref>, <xref ref-type="bibr" rid="B18">1974</xref>, <xref ref-type="bibr" rid="B19">1979</xref>, <xref ref-type="bibr" rid="B165">Wesselinoff 1967</xref>, <xref ref-type="bibr" rid="B168">1973</xref>): Knyazhevo (<xref ref-type="bibr" rid="B12">Atanassov 1934</xref>), Dragalevtsi (<xref ref-type="bibr" rid="B13">Atanassov 1936</xref>); <bold>Plana Mt.:</bold> Plana vill., Tsiganka peak (Pasarel vill.), Alino vill. (<xref ref-type="bibr" rid="B165">Wesselinoff 1967</xref>, <xref ref-type="bibr" rid="B168">1973</xref>, <xref ref-type="bibr" rid="B158">Vagalinski and Lapeva-Gjonova in press</xref>); <bold>Sredna Gora Mts</bold> (<xref ref-type="bibr" rid="B34">Bobev 1972</xref>, <xref ref-type="bibr" rid="B168">Wesselinoff 1973</xref>, <xref ref-type="bibr" rid="B170">1979</xref>, <xref ref-type="bibr" rid="B161">Vatov and Bobev 1976</xref>, <xref ref-type="bibr" rid="B162">Vesselinov 1981</xref>); <bold>Ihtimanska Sredna Gora Mt.:</bold> Benkovski peak (<xref ref-type="bibr" rid="B12">Atanassov 1934</xref>); <bold>Lozenska Planina Mt.</bold> (<xref ref-type="bibr" rid="B165">Wesselinoff 1967</xref>, <xref ref-type="bibr" rid="B160">Vassilev and Evtimov 1973</xref>, <xref ref-type="bibr" rid="B88">Lapeva-Gjonova 2004b</xref>); <bold>Sakar-Tundzha district</bold>: along Tundzha river (<xref ref-type="bibr" rid="B168">Wesselinoff 1973</xref>); <bold>Strandzha Mt.</bold> (<xref ref-type="bibr" rid="B34">Bobev 1972</xref>, <xref ref-type="bibr" rid="B161">Vatov and Bobev 1976</xref>, <xref ref-type="bibr" rid="B170">Wesselinoff 1979</xref>, <xref ref-type="bibr" rid="B162">Vesselinov 1981</xref>); <bold>Osogovo-Belasitsa group</bold> (<xref ref-type="bibr" rid="B168">Wesselinoff 1973</xref>, <xref ref-type="bibr" rid="B161">Vatov and Bobev 1976</xref>); <bold>Belasitsa Mt.</bold> (<xref ref-type="bibr" rid="B16">Atanassov 1964</xref>, <xref ref-type="bibr" rid="B18">1974</xref>, <xref ref-type="bibr" rid="B169">Wesselinoff 1974</xref>, <xref ref-type="bibr" rid="B88">Lapeva-Gjonova 2004b</xref>); <bold>Krupnik-Sandanski-Petrich Valley</bold>: Luda Mara river valley (<xref ref-type="bibr" rid="B16">Atanassov 1964</xref>), Sandanski (<xref ref-type="bibr" rid="B71">Gateva 1975</xref>); <bold>Rila-Pirin group</bold> (<xref ref-type="bibr" rid="B34">Bobev 1972</xref>, <xref ref-type="bibr" rid="B161">Vatov and Bobev 1976</xref>); <bold>Rila Mt.</bold> (<xref ref-type="bibr" rid="B168">Wesselinoff 1973</xref>, <xref ref-type="bibr" rid="B170">1979</xref>, <xref ref-type="bibr" rid="B18">Atanassov 1974</xref>, <xref ref-type="bibr" rid="B162">Vesselinov 1981</xref>, <xref ref-type="bibr" rid="B24">Atanassov and Dlusskij 1992</xref>): Rilska river valley (<xref ref-type="bibr" rid="B67">Forel 1892</xref>), Borovets (<xref ref-type="bibr" rid="B12">Atanassov 1934</xref>), Parangalitsa reserve (<xref ref-type="bibr" rid="B166">Wesselinoff 1968</xref>), Govedartsi vill., Borovets, Raduil, Kostenets (<xref ref-type="bibr" rid="B95">Otto et al. 1962</xref>), Ibar reserve (<xref ref-type="bibr" rid="B21">Atanassov 1983</xref>), Panichishte (<xref ref-type="bibr" rid="B88">Lapeva-Gjonova 2004b</xref>); <bold>Pirin Mt.</bold> (<xref ref-type="bibr" rid="B162">Vesselinov 1981</xref>, <xref ref-type="bibr" rid="B168">Wesselinoff 1973</xref>, <xref ref-type="bibr" rid="B170">1979</xref>):Razlog, Bansko, Dobrinishte, Gotse Delchev (<xref ref-type="bibr" rid="B95">Otto et al. 1962</xref>); <bold>Slavianka Mt.</bold> (<xref ref-type="bibr" rid="B18">Atanassov 1974</xref>); <bold>Rhodopi Mts</bold> (<xref ref-type="bibr" rid="B168">Wesselinoff 1973</xref>,<xref ref-type="bibr" rid="B72">Gateva 1978</xref>,<xref ref-type="bibr" rid="B21">Atanassov 1983</xref>, <xref ref-type="bibr" rid="B24">Atanassov and Dlusskij 1992</xref>); <bold>Western Rhodopi Mts</bold> (<xref ref-type="bibr" rid="B34">Bobev 1972</xref>, <xref ref-type="bibr" rid="B35">1973</xref>, <xref ref-type="bibr" rid="B18">Atanassov 1974</xref>): Selishte, Vishteritsa, Eleshnitsa (<xref ref-type="bibr" rid="B95">Otto et al. 1962</xref>), Yundola (<xref ref-type="bibr" rid="B95">Otto et al. 1962</xref>, <xref ref-type="bibr" rid="B32">Bechev and Stoyanova 2004</xref>), Chepelare, Golyam Beglik dam, Smolyan (<xref ref-type="bibr" rid="B71">Gateva 1975</xref>), Zdravets hut, Byala cherkva resort, Ravnishta hut, Skalni mostove, Varhovrah hut (<xref ref-type="bibr" rid="B32">Bechev and Stoyanova 2004</xref>), Rakitovo, Batak, Peshtera (<xref ref-type="bibr" rid="B89">Lapeva-Gjonova in press (a)</xref>); <bold>Eastern Rhodopi Mts</bold> (<xref ref-type="bibr" rid="B34">Bobev 1972</xref>, <xref ref-type="bibr" rid="B161">Vatov and Bobev 1976</xref>); <bold>Northern Black Sea coast</bold>: Varna, Balchik (<xref ref-type="bibr" rid="B120">Ronketi and Penev 1966</xref>).</p></tp:treatment-sec><tp:treatment-sec sec-type="Conservation Status"><title>Conservation Status:</title><p>Lower Risk/near threatened (IUCN); Protected (<xref ref-type="bibr" rid="B46">Bulgarian Biodiversity Act (2002)</xref>, Annex 2 and 3).</p></tp:treatment-sec></tp:taxon-treatment><tp:taxon-treatment><tp:treatment-meta><mixed-citation publication-type="journal"><person-group><name><surname>Lapeva-Gjonova</surname><given-names>Albena</given-names></name></person-group><person-group><name><surname>Antonova</surname><given-names>Vera</given-names></name></person-group><person-group><name><surname>Radchenko</surname><given-names>Alexander G.</given-names></name></person-group><person-group><name><surname>Atanasova</surname><given-names>Maria</given-names></name></person-group><article-title>Catalogue of the ants (Hymenoptera, Formicidae) of Bulgaria</article-title><source>Zookeys</source><day>14</day><month>10</month><year>2010</year><volume>2010</volume><issue>62</issue><fpage>1</fpage><lpage>124</lpage><pub-id pub-id-type="doi">10.3897/zookeys.62.430</pub-id></mixed-citation></tp:treatment-meta><tp:nomenclature><tp:taxon-name>
                        <tp:taxon-name-part taxon-name-part-type="genus">Formica</tp:taxon-name-part>
                        <tp:taxon-name-part taxon-name-part-type="species">rufibarbis</tp:taxon-name-part>
                    </tp:taxon-name><tp:taxon-authority>Fabricius, 1793</tp:taxon-authority></tp:nomenclature><tp:treatment-sec sec-type="Records"><title>Records</title><p>(<xref ref-type="fig" rid="F70">Map 70</xref>): <bold>Bulgaria</bold> (<xref ref-type="bibr" rid="B2">Agosti and Collingwood 1987a</xref>, <xref ref-type="bibr" rid="B24">Atanassov and Dlusskij 1992</xref>, <xref ref-type="bibr" rid="B151">Seifert 2008</xref>); <bold>Eastern</bold> <bold>Stara Planina Mts:</bold> Sliven [<xref ref-type="bibr" rid="B67">Forel 1892</xref> (as <tp:taxon-name>Formica fusca</tp:taxon-name> Rasse <italic>rufibarbis</italic>)]; <bold>Sofia Basin</bold>: Sofia (<xref ref-type="bibr" rid="B91">Lapeva-Gjonova and Atanasova 2004</xref>, <xref ref-type="bibr" rid="B7">Antonova 2005</xref>, <xref ref-type="bibr" rid="B9">Antonova and Penev 2006</xref>, <xref ref-type="bibr" rid="B10">2008</xref>); surroundings of Sofia near Vladaya vill. (<xref ref-type="bibr" rid="B9">Antonova and Penev 2006</xref>, <xref ref-type="bibr" rid="B10">2008</xref>); <bold>Vitosha Mt.</bold> [<xref ref-type="bibr" rid="B14">Atanassov 1952</xref>, <xref ref-type="bibr" rid="B165">Wesselinoff 1967</xref> (as <tp:taxon-name>Serviformica rufibarbis</tp:taxon-name>)]; <bold>Plana Mt.</bold> (<xref ref-type="bibr" rid="B158">Vagalinski and Lapeva-Gjonova in press</xref>); <bold>Lozenska Planina Mt.</bold> [<xref ref-type="bibr" rid="B165">Wesselinoff 1967</xref> (as <tp:taxon-name>Serviformica rufibarbis</tp:taxon-name>), <xref ref-type="bibr" rid="B160">Vassilev and Evtimov 1973</xref>], north of Pasarel vill. (<xref ref-type="bibr" rid="B10">Antonova and Penev 2008</xref>); <bold>Bakadzhik-Burgas district</bold>: Aytos [<xref ref-type="bibr" rid="B67">Forel 1892</xref> (as <tp:taxon-name>Formica fusca</tp:taxon-name> Rasse <italic>rufibarbis</italic>)]; <bold>Strandzha Mt.:</bold> Balgari vill. (<xref ref-type="bibr" rid="B13">Atanassov 1936</xref>); <bold>Krupnik-Sandanski-Petrich Valley</bold>: Petrich, along Strumeshnitsa river (<xref ref-type="bibr" rid="B16">Atanassov 1964</xref>); <bold>Rila Mt.:</bold> Rila monastery (<xref ref-type="bibr" rid="B67">Forel 1892</xref>); <bold>Western Rhodopi Mts:</bold> Asenovgrad [<xref ref-type="bibr" rid="B67">Forel 1892</xref><!--PageBreak--> (as <tp:taxon-name>Formica fusca</tp:taxon-name> Rasse <italic>rufibarbis</italic>)], Dobrostan (<xref ref-type="bibr" rid="B153">Seifert and Schultz 2009</xref>), Dospat, Velingrad, Batak (<xref ref-type="bibr" rid="B89">Lapeva-Gjonova in press (a)</xref>); <bold>Southern Black Sea coast</bold>: Sozopol, Pomorie [<xref ref-type="bibr" rid="B67">Forel 1892</xref> (as <tp:taxon-name>Formica fusca</tp:taxon-name> Rasse <italic>rufibarbis</italic>)], Burgas (<xref ref-type="bibr" rid="B68">Forel 1895</xref>).</p></tp:treatment-sec></tp:taxon-treatment><tp:taxon-treatment><tp:treatment-meta><mixed-citation publication-type="journal"><person-group><name><surname>Lapeva-Gjonova</surname><given-names>Albena</given-names></name></person-group><person-group><name><surname>Antonova</surname><given-names>Vera</given-names></name></person-group><person-group><name><surname>Radchenko</surname><given-names>Alexander G.</given-names></name></person-group><person-group><name><surname>Atanasova</surname><given-names>Maria</given-names></name></person-group><article-title>Catalogue of the ants (Hymenoptera, Formicidae) of Bulgaria</article-title><source>Zookeys</source><day>14</day><month>10</month><year>2010</year><volume>2010</volume><issue>62</issue><fpage>1</fpage><lpage>124</lpage><pub-id pub-id-type="doi">10.3897/zookeys.62.430</pub-id></mixed-citation></tp:treatment-meta><tp:nomenclature><tp:taxon-name>
                        <tp:taxon-name-part taxon-name-part-type="genus">Formica</tp:taxon-name-part>
                        <tp:taxon-name-part taxon-name-part-type="species">sanguinea</tp:taxon-name-part>
                    </tp:taxon-name><tp:taxon-authority>Latreille, 1798</tp:taxon-authority></tp:nomenclature><tp:treatment-sec sec-type="Records"><title>Records</title><p>(<xref ref-type="fig" rid="F70">Map 70</xref>): <bold>Bulgaria</bold> (<xref ref-type="bibr" rid="B2">Agosti and Collingwood 1987a</xref>); <bold>Danubian Plain</bold> [<xref ref-type="bibr" rid="B168">Wesselinoff 1973</xref> (as <tp:taxon-name>Raptiformica sanguinea</tp:taxon-name>), <xref ref-type="bibr" rid="B161">Vatov and Bobev 1976</xref>]; <bold>Western Danubian Plain</bold>: Vidin (<xref ref-type="bibr" rid="B71">Gateva 1975</xref>); <bold>Predbalkan</bold> (<xref ref-type="bibr" rid="B168">Wesselinoff 1973</xref>); <bold>Central Predbalkan</bold>: Lukovit, Dermantsi vill. (<xref ref-type="bibr" rid="B12">Atanassov 1934</xref>); <bold>Stara Planina Mts</bold> [<xref ref-type="bibr" rid="B168">Wesselinoff 1973</xref> (as <tp:taxon-name>Raptiformica sanguinea</tp:taxon-name>)]; <bold>Western Stara Planina Mts</bold> (<xref ref-type="bibr" rid="B161">Vatov and Bobev 1976</xref>): Gerana mine (Vratsa) (<xref ref-type="bibr" rid="B12">Atanassov 1934</xref>); <bold>Eastern</bold> <bold>Stara Planina Mts</bold> (<xref ref-type="bibr" rid="B161">Vatov and Bobev 1976</xref>): Sliven (<xref ref-type="bibr" rid="B67">Forel 1892</xref>); <bold>Verila Mt.</bold> [<xref ref-type="bibr" rid="B165">Wesselinoff 1967</xref> and <xref ref-type="bibr" rid="B168">1973</xref> (as <tp:taxon-name>Raptiformica sanguinea</tp:taxon-name>)]; <bold>Viskyar Mt.</bold>, <bold>Lyulin Mt.</bold> [<xref ref-type="bibr" rid="B168">Wesselinoff 1973</xref> (as <tp:taxon-name>Raptiformica sanguinea</tp:taxon-name>)]; <bold>Sofia Basin</bold>: Sofia and surroundings of Sofia, near Vladaya village (<xref ref-type="bibr" rid="B9">Antonova and Penev 2006</xref>, <xref ref-type="bibr" rid="B10">2008</xref>); <bold>Vitosha Mt.</bold> [<xref ref-type="bibr" rid="B13">Atanassov 1936</xref>, <xref ref-type="bibr" rid="B14">1952</xref>, <xref ref-type="bibr" rid="B168">Wesselinoff 1973</xref> (as <tp:taxon-name>Raptiformica sanguinea</tp:taxon-name>), <xref ref-type="bibr" rid="B71">Gateva 1975</xref>]: Knyazhevo (<xref ref-type="bibr" rid="B67">Forel 1892</xref>), Zlatnite mostove loc. (<xref ref-type="bibr" rid="B12">Atanassov 1934</xref>); <bold>Plana Mt.</bold> [<xref ref-type="bibr" rid="B168">Wesselinoff 1973</xref> (as <tp:taxon-name>Raptiformica sanguinea</tp:taxon-name>)]: Plana vill., Bukov dol loc. (Pasarel vill.), Tsiganka peak (Pasarel vill.), Astronomical observatory (between Plana vill. and Dolni Okol vill.), Pasarel vill. (<xref ref-type="bibr" rid="B158">Vagalinski and Lapeva-Gjonova in press</xref>); <bold>Strandzha Mt</bold>. (<xref ref-type="bibr" rid="B161">Vatov and Bobev 1976</xref>); <bold>Osogovska Planina Mt.:</bold> Hisarlaka (Kyustendil) (<xref ref-type="bibr" rid="B13">Atanassov 1936</xref>); <bold>Rila-Pirin group</bold> (<xref ref-type="bibr" rid="B161">Vatov and Bobev 1976</xref>); <bold>Rila Mt.</bold> [<xref ref-type="bibr" rid="B168">Wesselinoff 1973</xref> (as <tp:taxon-name>Raptiformica sanguinea</tp:taxon-name>)]: Elenin peak (<xref ref-type="bibr" rid="B67">Forel 1892</xref>, <xref ref-type="bibr" rid="B24">Atanassov and Dlusskij 1992</xref>), Rila monastery (<xref ref-type="bibr" rid="B67">Forel 1892</xref>, <xref ref-type="bibr" rid="B71">Gateva 1975</xref>), Parangalitsa reserve (<xref ref-type="bibr" rid="B166">Wesselinoff 1968</xref>); <bold>Rhodopi Mts</bold> [<xref ref-type="bibr" rid="B168">Wesselinoff 1973</xref> (as <tp:taxon-name>Raptiformica sanguinea</tp:taxon-name>)]; <bold>Western Rhodopi Mts:</bold> Buynovo vill. (<xref ref-type="bibr" rid="B74">Hlaváč et al. 2007</xref>), Smolyan (<xref ref-type="bibr" rid="B71">Gateva 1975</xref>, <xref ref-type="bibr" rid="B89">Lapeva-Gjonova in press (a)</xref>), Dospat, Rakitovo (<xref ref-type="bibr" rid="B89">Lapeva-Gjonova in press (a)</xref>); <bold>Eastern</bold> <bold>Rhodopi Mts:</bold> Malki Voden vill. (Madzharovo) (<xref ref-type="bibr" rid="B87">Lapeva-Gjonova 2004a</xref>).</p></tp:treatment-sec></tp:taxon-treatment><tp:taxon-treatment><tp:treatment-meta><mixed-citation publication-type="journal"><person-group><name><surname>Lapeva-Gjonova</surname><given-names>Albena</given-names></name></person-group><person-group><name><surname>Antonova</surname><given-names>Vera</given-names></name></person-group><person-group><name><surname>Radchenko</surname><given-names>Alexander G.</given-names></name></person-group><person-group><name><surname>Atanasova</surname><given-names>Maria</given-names></name></person-group><article-title>Catalogue of the ants (Hymenoptera, Formicidae) of Bulgaria</article-title><source>Zookeys</source><day>14</day><month>10</month><year>2010</year><volume>2010</volume><issue>62</issue><fpage>1</fpage><lpage>124</lpage><pub-id pub-id-type="doi">10.3897/zookeys.62.430</pub-id></mixed-citation></tp:treatment-meta><tp:nomenclature><tp:taxon-name>
                        <tp:taxon-name-part taxon-name-part-type="genus">Formica</tp:taxon-name-part>
                        <tp:taxon-name-part taxon-name-part-type="species">truncorum</tp:taxon-name-part>
                    </tp:taxon-name><tp:taxon-authority>Fabricius, 1804</tp:taxon-authority></tp:nomenclature><tp:treatment-sec sec-type="Records"><title>Records</title><p>(<xref ref-type="fig" rid="F70">Map 70</xref>): <bold>Bulgaria</bold> (<xref ref-type="bibr" rid="B24">Atanassov and Dlusskij 1992</xref>); <bold>Danubian Plain</bold> (<xref ref-type="bibr" rid="B168">Wesselinoff 1973</xref>); <bold>Western Predbalkan</bold>: Belogradchik (<xref ref-type="bibr" rid="B26">Atanassov and Vassileva 1976</xref>, <xref ref-type="bibr" rid="B76">Hubenov et al. 1998</xref>), <italic>Bleshnitsa</italic> (<xref ref-type="bibr" rid="B76">Hubenov et al. 1998</xref>); <bold>Western Stara Planina Mts:</bold> Berkovitsa (<xref ref-type="bibr" rid="B26">Atanassov and Vassileva 1976</xref>); <bold>Eastern</bold> <bold>Stara Planina Mts:</bold>under Razboyna peak (<xref ref-type="bibr" rid="B26">Atanassov and Vassileva 1976</xref>); <bold>Osogovska Planina Mt.:</bold> Hisarlaka (Kyustendil) (<xref ref-type="bibr" rid="B26">Atanassov and Vassileva 1976</xref>); <bold>Krupnik-Sandanski-Petrich Valley</bold>: Sandanski (<xref ref-type="bibr" rid="B26">Atanassov and Vassileva 1976</xref>, <xref ref-type="bibr" rid="B76">Hubenov et al. 1998</xref>); <bold>Sturgach Mt.</bold> (<xref ref-type="bibr" rid="B26">Atanassov and Vassileva 1976</xref>); <bold>Western Rhodopi Mts:</bold> Eleshnitsa (<xref ref-type="bibr" rid="B26">Atanassov and Vassileva 1976</xref>); <bold>Northern</bold> <bold>Black Sea coast</bold>: Kranevo (<xref ref-type="bibr" rid="B26">Atanassov and Vassileva 1976</xref>).</p></tp:treatment-sec></tp:taxon-treatment></tp:taxon-treatment><tp:taxon-treatment><tp:treatment-meta><mixed-citation publication-type="journal"><person-group><name><surname>Lapeva-Gjonova</surname><given-names>Albena</given-names></name></person-group><person-group><name><surname>Antonova</surname><given-names>Vera</given-names></name></person-group><person-group><name><surname>Radchenko</surname><given-names>Alexander G.</given-names></name></person-group><person-group><name><surname>Atanasova</surname><given-names>Maria</given-names></name></person-group><article-title>Catalogue of the ants (Hymenoptera, Formicidae) of Bulgaria</article-title><source>Zookeys</source><day>14</day><month>10</month><year>2010</year><volume>2010</volume><issue>62</issue><fpage>1</fpage><lpage>124</lpage><pub-id pub-id-type="doi">10.3897/zookeys.62.430</pub-id></mixed-citation></tp:treatment-meta><tp:nomenclature><label>Genus</label><tp:taxon-name>
                        <tp:taxon-name-part taxon-name-part-type="genus">Proformica</tp:taxon-name-part>
                    </tp:taxon-name><tp:taxon-authority>Ruzsky, 1902</tp:taxon-authority></tp:nomenclature><tp:taxon-treatment><tp:treatment-meta><mixed-citation publication-type="journal"><person-group><name><surname>Lapeva-Gjonova</surname><given-names>Albena</given-names></name></person-group><person-group><name><surname>Antonova</surname><given-names>Vera</given-names></name></person-group><person-group><name><surname>Radchenko</surname><given-names>Alexander G.</given-names></name></person-group><person-group><name><surname>Atanasova</surname><given-names>Maria</given-names></name></person-group><article-title>Catalogue of the ants (Hymenoptera, Formicidae) of Bulgaria</article-title><source>Zookeys</source><day>14</day><month>10</month><year>2010</year><volume>2010</volume><issue>62</issue><fpage>1</fpage><lpage>124</lpage><pub-id pub-id-type="doi">10.3897/zookeys.62.430</pub-id></mixed-citation></tp:treatment-meta><tp:nomenclature><tp:taxon-name>
                        <tp:taxon-name-part taxon-name-part-type="genus">Proformica</tp:taxon-name-part>
                        <tp:taxon-name-part taxon-name-part-type="species">kobachidzei</tp:taxon-name-part>
                    </tp:taxon-name><tp:taxon-authority>K. Arnoldi, 1968</tp:taxon-authority></tp:nomenclature><tp:treatment-sec sec-type="Records"><title>Records</title><p>(<xref ref-type="fig" rid="F71">Map 71</xref>): <bold>Boboshevo-Simitli Valley</bold>: Bistritsa vill. (Blagoevgrad) (<xref ref-type="bibr" rid="B24">Atanassov and Dlusskij 1992</xref>).</p></tp:treatment-sec></tp:taxon-treatment><tp:taxon-treatment><tp:treatment-meta><mixed-citation publication-type="journal"><person-group><name><surname>Lapeva-Gjonova</surname><given-names>Albena</given-names></name></person-group><person-group><name><surname>Antonova</surname><given-names>Vera</given-names></name></person-group><person-group><name><surname>Radchenko</surname><given-names>Alexander G.</given-names></name></person-group><person-group><name><surname>Atanasova</surname><given-names>Maria</given-names></name></person-group><article-title>Catalogue of the ants (Hymenoptera, Formicidae) of Bulgaria</article-title><source>Zookeys</source><day>14</day><month>10</month><year>2010</year><volume>2010</volume><issue>62</issue><fpage>1</fpage><lpage>124</lpage><pub-id pub-id-type="doi">10.3897/zookeys.62.430</pub-id></mixed-citation></tp:treatment-meta><tp:nomenclature><tp:taxon-name>
                        <tp:taxon-name-part taxon-name-part-type="genus">Proformica</tp:taxon-name-part>
                        <tp:taxon-name-part taxon-name-part-type="species">korbi</tp:taxon-name-part>
                    </tp:taxon-name><tp:taxon-authority>Emery, 1909</tp:taxon-authority></tp:nomenclature><tp:treatment-sec sec-type="Records"><title>Records</title><p>(<xref ref-type="fig" rid="F71">Map 71</xref>): <bold>Boboshevo-Simitli Valle</bold>: Kocherinovo (<xref ref-type="bibr" rid="B60">Dlussky 1969</xref>).</p></tp:treatment-sec><tp:treatment-sec sec-type="Notes"><title>Notes:</title><p>This species was omitted by <xref ref-type="bibr" rid="B24">Atanassov and Dlusskij (1992)</xref>.</p></tp:treatment-sec></tp:taxon-treatment><tp:taxon-treatment><tp:treatment-meta><mixed-citation publication-type="journal"><person-group><name><surname>Lapeva-Gjonova</surname><given-names>Albena</given-names></name></person-group><person-group><name><surname>Antonova</surname><given-names>Vera</given-names></name></person-group><person-group><name><surname>Radchenko</surname><given-names>Alexander G.</given-names></name></person-group><person-group><name><surname>Atanasova</surname><given-names>Maria</given-names></name></person-group><article-title>Catalogue of the ants (Hymenoptera, Formicidae) of Bulgaria</article-title><source>Zookeys</source><day>14</day><month>10</month><year>2010</year><volume>2010</volume><issue>62</issue><fpage>1</fpage><lpage>124</lpage><pub-id pub-id-type="doi">10.3897/zookeys.62.430</pub-id></mixed-citation></tp:treatment-meta><tp:nomenclature><tp:taxon-name>
                        <tp:taxon-name-part taxon-name-part-type="genus">Proformica</tp:taxon-name-part>
                        <tp:taxon-name-part taxon-name-part-type="species">nasuta</tp:taxon-name-part>
                    </tp:taxon-name><tp:taxon-authority>(Nylander, 1856)</tp:taxon-authority></tp:nomenclature><tp:treatment-sec sec-type="Records"><title>Records</title><p>(<xref ref-type="fig" rid="F71">Map 71</xref>): <bold>Eastern</bold> <bold>Stara Planina Mts:</bold> Sliven [<xref ref-type="bibr" rid="B12">Atanassov 1934</xref> (as <tp:taxon-name>Formica nasuta</tp:taxon-name>)]; <bold>Thracian Lowland</bold>: Krichim [<xref ref-type="bibr" rid="B12">Atanassov 1934</xref> (as <tp:taxon-name>Formica nasuta</tp:taxon-name>)]; <bold>Western Rhodopi Mts:</bold> Radilovo vill. (Peshtera) [<xref ref-type="bibr" rid="B13">Atanassov 1936</xref> (as <tp:taxon-name>Formica nasuta</tp:taxon-name>)].</p></tp:treatment-sec><tp:treatment-sec sec-type="Notes"><title>Notes:</title><p><xref ref-type="bibr" rid="B24">Atanassov and Dlusskij (1992)</xref> noted that specimens determined by <xref ref-type="bibr" rid="B67">Forel (1892)</xref> and <xref ref-type="bibr" rid="B16">Atanassov (1964)</xref> as <tp:taxon-name>Proformica nasuta</tp:taxon-name> in fact are <tp:taxon-name>Proformica striaticeps</tp:taxon-name> (see below). At the same time, they stressed that material, based on which (<xref ref-type="bibr" rid="B12">Atanassov (1934</xref>, <xref ref-type="bibr" rid="B13">1936</xref>) recorded <tp:taxon-name>Proformica nasuta</tp:taxon-name> for Bulgaria, has been lost, and it is impossible to make definitive conclusion on the taxonomic status of those ants. <tp:taxon-name>Proformica nasuta</tp:taxon-name> is definitely distributed in the Iberian Peninsula and France, but it is also recorded from Romania and Greece (see <xref ref-type="bibr" rid="B93">Markó et al. 2006</xref>, <xref ref-type="bibr" rid="B114">Radchenko 2007</xref>). As we cannot exclude its occurrence in Bulgaria, we include this species in the current list; on the other hand, this data needs confirmation.</p></tp:treatment-sec></tp:taxon-treatment><tp:taxon-treatment><tp:treatment-meta><mixed-citation publication-type="journal"><person-group><name><surname>Lapeva-Gjonova</surname><given-names>Albena</given-names></name></person-group><person-group><name><surname>Antonova</surname><given-names>Vera</given-names></name></person-group><person-group><name><surname>Radchenko</surname><given-names>Alexander G.</given-names></name></person-group><person-group><name><surname>Atanasova</surname><given-names>Maria</given-names></name></person-group><article-title>Catalogue of the ants (Hymenoptera, Formicidae) of Bulgaria</article-title><source>Zookeys</source><day>14</day><month>10</month><year>2010</year><volume>2010</volume><issue>62</issue><fpage>1</fpage><lpage>124</lpage><pub-id pub-id-type="doi">10.3897/zookeys.62.430</pub-id></mixed-citation></tp:treatment-meta><tp:nomenclature><tp:taxon-name>
                        <tp:taxon-name-part taxon-name-part-type="genus">Proformica</tp:taxon-name-part>
                        <tp:taxon-name-part taxon-name-part-type="species">pilosiscapus</tp:taxon-name-part>
                    </tp:taxon-name><tp:taxon-authority>Dlussky, 1969</tp:taxon-authority></tp:nomenclature><tp:treatment-sec sec-type="Records"><title>Records</title><p>(<xref ref-type="fig" rid="F72">Map 72</xref>): <bold>Krupnik-Sandanski-Petrich Valley</bold>: Sandanski district (<xref ref-type="bibr" rid="B24">Atanassov and Dlusskij 1992</xref>); <bold>Mesta Valley</bold>: Dolno Dryanovo vill. (<xref ref-type="bibr" rid="B24">Atanassov and Dlusskij 1992</xref>, <xref ref-type="bibr" rid="B76">Hubenov et al. 1998</xref>).</p></tp:treatment-sec></tp:taxon-treatment><tp:taxon-treatment><tp:treatment-meta><mixed-citation publication-type="journal"><person-group><name><surname>Lapeva-Gjonova</surname><given-names>Albena</given-names></name></person-group><person-group><name><surname>Antonova</surname><given-names>Vera</given-names></name></person-group><person-group><name><surname>Radchenko</surname><given-names>Alexander G.</given-names></name></person-group><person-group><name><surname>Atanasova</surname><given-names>Maria</given-names></name></person-group><article-title>Catalogue of the ants (Hymenoptera, Formicidae) of Bulgaria</article-title><source>Zookeys</source><day>14</day><month>10</month><year>2010</year><volume>2010</volume><issue>62</issue><fpage>1</fpage><lpage>124</lpage><pub-id pub-id-type="doi">10.3897/zookeys.62.430</pub-id></mixed-citation></tp:treatment-meta><tp:nomenclature><tp:taxon-name>
                        <tp:taxon-name-part taxon-name-part-type="genus">Proformica</tp:taxon-name-part>
                        <tp:taxon-name-part taxon-name-part-type="species">striaticeps</tp:taxon-name-part>
                    </tp:taxon-name><tp:taxon-authority>(Forel, 1911)</tp:taxon-authority></tp:nomenclature><tp:treatment-sec sec-type="Records"><title>Records</title><p>(<xref ref-type="fig" rid="F72">Map 72</xref>): <bold>Western Stara Planina Mts:</bold> Chepan (Dragoman) (<xref ref-type="bibr" rid="B41">Borisova et al. 2005</xref>); <bold>Eastern</bold> <bold>Stara Planina Mts:</bold> Sliven [<xref ref-type="bibr" rid="B67">Forel 1892</xref> (as <tp:taxon-name>Formica (Proformica) nasuta</tp:taxon-name>)]; <bold>Thracian Lowland</bold>: Pazardzhik [<xref ref-type="bibr" rid="B67">Forel 1892</xref> (as <tp:taxon-name>Formica (Proformica) nasuta</tp:taxon-name>)];<!--PageBreak--> <bold>Bakadzhik-Burgas district</bold>: Aytos [<xref ref-type="bibr" rid="B67">Forel 1892</xref> (as <tp:taxon-name>Formica (Proformica) nasuta</tp:taxon-name>)]; <bold>Belasitsa Mt.</bold> [<xref ref-type="bibr" rid="B16">Atanassov 1964</xref> (as <tp:taxon-name>Formica (Proformica) nasuta</tp:taxon-name>)]; <bold>Krupnik-Sandanski-Petrich Valley</bold>: Kresna gorge, Kozhuh Mt. (<xref ref-type="bibr" rid="B24">Atanassov and Dlusskij 1992</xref>); <bold>Dupnitsa Basin</bold>: Dupnitsa [<xref ref-type="bibr" rid="B67">Forel 1892</xref> (as <tp:taxon-name>Formica (Proformica) nasuta</tp:taxon-name>)]; <bold>Rila Mt.</bold> [<xref ref-type="bibr" rid="B67">Forel 1892</xref> (as <tp:taxon-name>Formica (Proformica) nasuta</tp:taxon-name>), <xref ref-type="bibr" rid="B24">Atanassov and Dlusskij 1992</xref>]; <bold>Pirin Mt.</bold> (<xref ref-type="bibr" rid="B24">Atanassov and Dlusskij 1992</xref>); <bold>Eastern Rhodopi Mts:</bold> Momchilgrad, Senoklas vill. (Madzharovo) (<xref ref-type="bibr" rid="B87">Lapeva-Gjonova 2004a</xref>).</p></tp:treatment-sec></tp:taxon-treatment></tp:taxon-treatment><tp:taxon-treatment><tp:treatment-meta><mixed-citation publication-type="journal"><person-group><name><surname>Lapeva-Gjonova</surname><given-names>Albena</given-names></name></person-group><person-group><name><surname>Antonova</surname><given-names>Vera</given-names></name></person-group><person-group><name><surname>Radchenko</surname><given-names>Alexander G.</given-names></name></person-group><person-group><name><surname>Atanasova</surname><given-names>Maria</given-names></name></person-group><article-title>Catalogue of the ants (Hymenoptera, Formicidae) of Bulgaria</article-title><source>Zookeys</source><day>14</day><month>10</month><year>2010</year><volume>2010</volume><issue>62</issue><fpage>1</fpage><lpage>124</lpage><pub-id pub-id-type="doi">10.3897/zookeys.62.430</pub-id></mixed-citation></tp:treatment-meta><tp:nomenclature><label>Genus</label><tp:taxon-name>
                        <tp:taxon-name-part taxon-name-part-type="genus">Cataglyphis</tp:taxon-name-part>
                    </tp:taxon-name><tp:taxon-authority>Förster, 1850</tp:taxon-authority></tp:nomenclature><tp:taxon-treatment><tp:treatment-meta><mixed-citation publication-type="journal"><person-group><name><surname>Lapeva-Gjonova</surname><given-names>Albena</given-names></name></person-group><person-group><name><surname>Antonova</surname><given-names>Vera</given-names></name></person-group><person-group><name><surname>Radchenko</surname><given-names>Alexander G.</given-names></name></person-group><person-group><name><surname>Atanasova</surname><given-names>Maria</given-names></name></person-group><article-title>Catalogue of the ants (Hymenoptera, Formicidae) of Bulgaria</article-title><source>Zookeys</source><day>14</day><month>10</month><year>2010</year><volume>2010</volume><issue>62</issue><fpage>1</fpage><lpage>124</lpage><pub-id pub-id-type="doi">10.3897/zookeys.62.430</pub-id></mixed-citation></tp:treatment-meta><tp:nomenclature><tp:taxon-name>
                        <tp:taxon-name-part taxon-name-part-type="genus">Cataglyphis</tp:taxon-name-part>
                        <tp:taxon-name-part taxon-name-part-type="species">aenescens</tp:taxon-name-part>
                    </tp:taxon-name><tp:taxon-authority>(Nylander, 1849)</tp:taxon-authority><tp:nomenclature-citation-list><tp:nomenclature-citation><tp:taxon-name>Myrmecocystus cursor</tp:taxon-name><comment> Fonsc. var. <italic>aenescens</italic> Nyl.: <xref ref-type="bibr" rid="B13">Atanassov 1936</xref>, <xref ref-type="bibr" rid="B16">1964</xref></comment></tp:nomenclature-citation></tp:nomenclature-citation-list></tp:nomenclature><tp:treatment-sec sec-type="Records"><title>Records</title><p>(<xref ref-type="fig" rid="F73">Map 73</xref>): <bold>Bulgaria</bold> [<xref ref-type="bibr" rid="B13">Atanassov 1936</xref> (as <tp:taxon-name>Myrmecocystus cursor var. aenescens</tp:taxon-name>)]; <bold>Eastern Danubian Plain</bold>: Dunav river valley (lower reaches) (<xref ref-type="bibr" rid="B24">Atanassov and Dlusskij 1992</xref>); <bold>Central</bold> <bold>Predbalkan</bold>: Vit river valley (middle reaches) (<xref ref-type="bibr" rid="B24">Atanassov and Dlusskij 1992</xref>); <bold>Eastern</bold> <bold>Stara Planina Mts:</bold> Sliven [<xref ref-type="bibr" rid="B67">Forel 1892</xref> (as <tp:taxon-name>Myrmecocystus cursor</tp:taxon-name>)]; <bold>Ihtimanska Sredna Gora Mts:</bold> Benkovski peak [<xref ref-type="bibr" rid="B12">Atanassov 1934</xref> (as <tp:taxon-name>Myrmecocystus cursor</tp:taxon-name>)]; <bold>Bakadzhik-Burgas district</bold>: Aytos [<xref ref-type="bibr" rid="B67">Forel 1892</xref> (as <tp:taxon-name>Myrmecocystus cursor</tp:taxon-name>)]; <bold>Strandzha Mt.:</bold> [<xref ref-type="bibr" rid="B12">Atanassov 1934</xref> (as <tp:taxon-name>Myrmecocystus cursor</tp:taxon-name>)]; <bold>Krupnik-Sandanski-Petrich Valley</bold>: west of Petrich, along Strumeshnitsa river, Kozhuh Mt. [<xref ref-type="bibr" rid="B16">Atanassov 1964</xref> (as <tp:taxon-name>Myrmecocystus cursor var. aenescens</tp:taxon-name>)]; <bold>Western Rhodopi Mts:</bold> Peshtera [<xref ref-type="bibr" rid="B12">Atanassov 1934</xref> (as <tp:taxon-name>Myrmecocystus cursor</tp:taxon-name>)]; <bold>Black Sea coast</bold> (<xref ref-type="bibr" rid="B24">Atanassov and Dlusskij 1992</xref>); <bold>Southern Black Sea coast</bold>: Pomorie, Burgas, Sozopol, Veselie vill. [<xref ref-type="bibr" rid="B67">Forel 1892</xref> (as <tp:taxon-name>Myrmecocystus cursor</tp:taxon-name>)].</p></tp:treatment-sec><tp:treatment-sec sec-type="Notes"><title>Notes:</title><p><xref ref-type="bibr" rid="B67">Forel (1892)</xref> and <xref ref-type="bibr" rid="B12">Atanassov (1934)</xref> recorded <tp:taxon-name>Cataglyphis cursor</tp:taxon-name> (as <tp:taxon-name>Myrmecocystus cursor</tp:taxon-name>) from Bulgaria; the species distribution in Mediterranean region runs from Iberian peninsula to Greece (<xref ref-type="bibr" rid="B1">Agosti 1990</xref>, <xref ref-type="bibr" rid="B114">Radchenko 2007</xref>). We suggest that the occurence of <tp:taxon-name>Cataglyphis cursor</tp:taxon-name> (which can hardly be distinguished from <tp:taxon-name>Cataglyphis aenescens</tp:taxon-name>) is rather improbable, and old records of this species should be considered as belonging to <tp:taxon-name>Cataglyphis aenescens</tp:taxon-name>.</p></tp:treatment-sec></tp:taxon-treatment><tp:taxon-treatment><tp:treatment-meta><mixed-citation publication-type="journal"><person-group><name><surname>Lapeva-Gjonova</surname><given-names>Albena</given-names></name></person-group><person-group><name><surname>Antonova</surname><given-names>Vera</given-names></name></person-group><person-group><name><surname>Radchenko</surname><given-names>Alexander G.</given-names></name></person-group><person-group><name><surname>Atanasova</surname><given-names>Maria</given-names></name></person-group><article-title>Catalogue of the ants (Hymenoptera, Formicidae) of Bulgaria</article-title><source>Zookeys</source><day>14</day><month>10</month><year>2010</year><volume>2010</volume><issue>62</issue><fpage>1</fpage><lpage>124</lpage><pub-id pub-id-type="doi">10.3897/zookeys.62.430</pub-id></mixed-citation></tp:treatment-meta><tp:nomenclature><tp:taxon-name>
                        <tp:taxon-name-part taxon-name-part-type="genus">Cataglyphis</tp:taxon-name-part>
                        <tp:taxon-name-part taxon-name-part-type="species">bicolor</tp:taxon-name-part>
                        <tp:taxon-name-part taxon-name-part-type="subspecies">rufiventris</tp:taxon-name-part>
                    </tp:taxon-name><tp:taxon-authority>Emery, 1925</tp:taxon-authority></tp:nomenclature><tp:treatment-sec sec-type="Records"><title>Records</title><p>(<xref ref-type="fig" rid="F73">Map 73</xref>): <bold>Thracian Lowland</bold>: Pazardzhik (<xref ref-type="bibr" rid="B1">Agosti 1990</xref>); <bold>Western Rhodopi Mts:</bold> Asenovgrad (<xref ref-type="bibr" rid="B1">Agosti 1990</xref>).</p></tp:treatment-sec><tp:treatment-sec sec-type="Notes"><title>Notes:</title><p>This taxon was omitted by <xref ref-type="bibr" rid="B24">Atanassov and Dlusskij (1992)</xref>. Taxonomic status of this subspecies is not properly resolved and we cannot exclude the possibility that this name is junior synonym of <tp:taxon-name>Cataglyphis nodus</tp:taxon-name>.</p></tp:treatment-sec></tp:taxon-treatment><tp:taxon-treatment><tp:treatment-meta><mixed-citation publication-type="journal"><person-group><name><surname>Lapeva-Gjonova</surname><given-names>Albena</given-names></name></person-group><person-group><name><surname>Antonova</surname><given-names>Vera</given-names></name></person-group><person-group><name><surname>Radchenko</surname><given-names>Alexander G.</given-names></name></person-group><person-group><name><surname>Atanasova</surname><given-names>Maria</given-names></name></person-group><article-title>Catalogue of the ants (Hymenoptera, Formicidae) of Bulgaria</article-title><source>Zookeys</source><day>14</day><month>10</month><year>2010</year><volume>2010</volume><issue>62</issue><fpage>1</fpage><lpage>124</lpage><pub-id pub-id-type="doi">10.3897/zookeys.62.430</pub-id></mixed-citation></tp:treatment-meta><tp:nomenclature><tp:taxon-name>
                        <tp:taxon-name-part taxon-name-part-type="genus">Cataglyphis</tp:taxon-name-part>
                        <tp:taxon-name-part taxon-name-part-type="species">lividus</tp:taxon-name-part>
                    </tp:taxon-name><tp:taxon-authority>(André, 1881)</tp:taxon-authority><tp:nomenclature-citation-list><tp:nomenclature-citation><tp:taxon-name>Cataglyphis livida bulgarica</tp:taxon-name><comment> Atanassov, 1982 (recorded by all authors, below).</comment></tp:nomenclature-citation></tp:nomenclature-citation-list></tp:nomenclature><tp:treatment-sec sec-type="Records"><title>Records</title><p>(<xref ref-type="fig" rid="F74">Map 74</xref>): <bold>Eastern Rhodopi Mts:</bold> Odrintsi vill. (Ivaylovgrad) (<xref ref-type="bibr" rid="B20">Atanassov 1982</xref>, <xref ref-type="bibr" rid="B1">Agosti 1990</xref>, <xref ref-type="bibr" rid="B24">Atanassov and Dlusskij 1992</xref>), Mandritsa vill., Gugutka vill., Svirachi vill. (<xref ref-type="bibr" rid="B24">Atanassov and Dlusskij 1992</xref>).</p></tp:treatment-sec></tp:taxon-treatment><tp:taxon-treatment><tp:treatment-meta><mixed-citation publication-type="journal"><person-group><name><surname>Lapeva-Gjonova</surname><given-names>Albena</given-names></name></person-group><person-group><name><surname>Antonova</surname><given-names>Vera</given-names></name></person-group><person-group><name><surname>Radchenko</surname><given-names>Alexander G.</given-names></name></person-group><person-group><name><surname>Atanasova</surname><given-names>Maria</given-names></name></person-group><article-title>Catalogue of the ants (Hymenoptera, Formicidae) of Bulgaria</article-title><source>Zookeys</source><day>14</day><month>10</month><year>2010</year><volume>2010</volume><issue>62</issue><fpage>1</fpage><lpage>124</lpage><pub-id pub-id-type="doi">10.3897/zookeys.62.430</pub-id></mixed-citation></tp:treatment-meta><tp:nomenclature><tp:taxon-name>
                        <tp:taxon-name-part taxon-name-part-type="genus">Cataglyphis</tp:taxon-name-part>
                        <tp:taxon-name-part taxon-name-part-type="species">nodus</tp:taxon-name-part>
                    </tp:taxon-name><tp:taxon-authority>(Brullé, 1833)</tp:taxon-authority><tp:nomenclature-citation-list><tp:nomenclature-citation><tp:taxon-name>Myrmecocystus viaticus</tp:taxon-name><comment> Fab. var. <italic>megalocola</italic> Foerst.: <xref ref-type="bibr" rid="B67">Forel 1892</xref></comment></tp:nomenclature-citation></tp:nomenclature-citation-list></tp:nomenclature><tp:treatment-sec sec-type="Records"><title>Records</title><p>(<xref ref-type="fig" rid="F74">Map 74</xref>): <bold>Bulgaria</bold> (<xref ref-type="bibr" rid="B2">Agosti and Collingwood 1987a</xref>, <xref ref-type="bibr" rid="B24">Atanassov and Dlusskij 1992</xref>); <bold>Central Predbalkan</bold>: Dermantsi vill. (Lukovit), Balgarski izvor vill. (Teteven), Lukovit [<xref ref-type="bibr" rid="B13">Atanassov 1936</xref> (as <tp:taxon-name>Myrmecocystus viaticus</tp:taxon-name>)]; <bold>Central Stara Planina Mts:</bold> Shipka pass (<xref ref-type="bibr" rid="B52">Csősz and Markó 2005</xref>); <bold>Eastern</bold> <bold>Stara Planina Mts:</bold> Sliven [<xref ref-type="bibr" rid="B67">Forel 1892</xref> (as <tp:taxon-name>Myrmecocystus viaticus</tp:taxon-name> Fab. var. <italic>megalocola</italic>)], along Belenska river [<xref ref-type="bibr" rid="B13">Atanasov 1936</xref> (as <tp:taxon-name>Myrmecocystus viaticus</tp:taxon-name>)]; <bold>Zemen Gorge</bold>: Skakavitsa station (Kyustendil) [<xref ref-type="bibr" rid="B13">Atanassov 1936</xref> (as <tp:taxon-name>Myrmecocystus viaticus</tp:taxon-name>)]; <bold>Sofia Basin</bold>: surroundings of Sofia (<xref ref-type="bibr" rid="B9">Antonova and Penev 2006</xref>); <bold>Podbalkan Basins</bold>: Rose valley (<xref ref-type="bibr" rid="B25">Atanassov et al. 1955</xref>); <bold>Ihtimanska Sredna Gora Mts:</bold> Benkovski peak (<xref ref-type="bibr" rid="B12">Atanassov 1934</xref>); <bold>Lozenska Planina Mts</bold> (<xref ref-type="bibr" rid="B160">Vassilev and Evtimov 1973</xref>): north of Pasarel vill. (<xref ref-type="bibr" rid="B10">Antonova and Penev 2008</xref>); <bold>Thracian Lowland</bold>: Pazardzhik [<xref ref-type="bibr" rid="B67">Forel 1892</xref> (as <tp:taxon-name>Myrmecocystus viaticus</tp:taxon-name> Fab. var. <italic>megalocola</italic>)], Svilengrad,Ognyanovo (<xref ref-type="bibr" rid="B26">Atanassov and Vassileva 1976</xref>, <xref ref-type="bibr" rid="B76">Hubenov et al. 1998</xref>), Plovdiv [<xref ref-type="bibr" rid="B13">Atanassov 1936</xref> (as <tp:taxon-name>Myrmecocystus viaticus</tp:taxon-name>)]; <bold>Bakadzhik-Burgas district</bold>: Aytos [<xref ref-type="bibr" rid="B67">Forel 1892</xref> (as <tp:taxon-name>Myrmecocystus viaticus</tp:taxon-name> Fab. var. <italic>megalocola</italic>)]; <bold>Strandzha Mt.</bold> (<xref ref-type="bibr" rid="B11">Antonova et al. in press</xref>): Papia peak [<xref ref-type="bibr" rid="B13">Atanassov 1936</xref> (as <tp:taxon-name>Myrmecocystus viaticus</tp:taxon-name>)]; <bold>Osogovska Planina Mt.:</bold> Osogovo hut (Kyustendil) [<xref ref-type="bibr" rid="B13">Atanassov 1936</xref> (as <tp:taxon-name>Myrmecocystus viaticus</tp:taxon-name>)]; <bold>Ograzhden Mt.</bold> [<xref ref-type="bibr" rid="B16">Atanassov 1964</xref> (as <tp:taxon-name>Myrmecocystus viaticus</tp:taxon-name>)]; <bold>Boboshevo-Simitli Valley</bold>: Kocherinovo [<xref ref-type="bibr" rid="B67">Forel 1892</xref> (as <tp:taxon-name>Myrmecocystus viaticus</tp:taxon-name> Fab. var. <italic>megalocola</italic>)]; <bold>Krupnik-Sandanski-Petrich Valley</bold>: west of Petrich, along Strumeshnitsa river, around Marikostino vill., Marino pole vill. [<xref ref-type="bibr" rid="B16">Atanassov 1964</xref> (as <tp:taxon-name>Myrmecocystus viaticus</tp:taxon-name>)]; <bold>Pirin Mt.:</bold> Vihren (<xref ref-type="bibr" rid="B52">Csősz and Markó 2005</xref>); <bold>Slavianka Mt.</bold> [<xref ref-type="bibr" rid="B12">Atanassov 1934</xref> (as <tp:taxon-name>Myrmecocystus viaticus</tp:taxon-name>)]; <bold>Western Rhodopi Mts:</bold> Asenovgrad [<xref ref-type="bibr" rid="B67">Forel 1892</xref> (as <tp:taxon-name>Myrmecocystus viaticus</tp:taxon-name> Fab. var. <italic>megalocola</italic>)], Peshtera [<xref ref-type="bibr" rid="B12">Atanassov 1934</xref> (as <tp:taxon-name>Myrmecocystus viaticus</tp:taxon-name> Fab. and <tp:taxon-name>Myrmecocystus viaticus</tp:taxon-name> Fab. var. <italic>megalocola</italic>)]; <bold>Eastern Rhodopi Mts:</bold> Momchilgrad, Madzharovo, between Dabovets vill. and Kamilski dol vill. (Ivaylovgrad) (<xref ref-type="bibr" rid="B87">Lapeva-Gjonova 2004a</xref>); <bold>Northern Black Sea coast</bold>: Evksinograd palace (<xref ref-type="bibr" rid="B13">Atanassov 1936</xref>); <bold>Southern Black Sea coast</bold>: Veselie vill., Sozopol [<xref ref-type="bibr" rid="B67">Forel 1892</xref> (as <tp:taxon-name>Myrmecocystus viaticus</tp:taxon-name> Fab. var. <italic>megalocola</italic>)].</p></tp:treatment-sec><tp:treatment-sec sec-type="Notes"><title>Notes:</title><p><xref ref-type="bibr" rid="B24">Atanassov and Dlusskij (1992)</xref> without any comments referred to records of <tp:taxon-name>Myrmecocystus viaticus var. megalocola</tp:taxon-name> (<xref ref-type="bibr" rid="B67">Forel 1892</xref>, <xref ref-type="bibr" rid="B12">Atanassov 1934</xref>), and <tp:taxon-name>Cataglyphis viaticus</tp:taxon-name><!--PageBreak--> (<xref ref-type="bibr" rid="B12">Atanassov 1934</xref>, <xref ref-type="bibr" rid="B13">1936</xref>, <xref ref-type="bibr" rid="B16">1964</xref>, <xref ref-type="bibr" rid="B25">Atanassov et al. 1955</xref>, <xref ref-type="bibr" rid="B160">Vassilev and Evtimov 1973</xref>) to <tp:taxon-name>Cataglyphis nodus</tp:taxon-name>. The first name is now considered as a junior synonym of <tp:taxon-name>Cataglyphis bicolor</tp:taxon-name> (Förster) – the species is distributed mostly in North Africa and probably in the Middle East. <tp:taxon-name>Cataglyphis viaticus</tp:taxon-name> is definitely known from Iberian Peninsula and North Africa. At the same time, in Balkans, lives single species from the <italic>bicolor</italic> species-group: <tp:taxon-name>Cataglyphis nodus</tp:taxon-name>. As the taxonomy of this genus was studied insufficiently previously to the last two decades, all old records of <tp:taxon-name>Cataglyphis bicolor</tp:taxon-name> and <tp:taxon-name>Cataglyphis viaticus</tp:taxon-name> for Bulgaria most probably belong to <tp:taxon-name>Cataglyphis nodus</tp:taxon-name>.</p></tp:treatment-sec></tp:taxon-treatment></tp:taxon-treatment><tp:taxon-treatment><tp:treatment-meta><mixed-citation publication-type="journal"><person-group><name><surname>Lapeva-Gjonova</surname><given-names>Albena</given-names></name></person-group><person-group><name><surname>Antonova</surname><given-names>Vera</given-names></name></person-group><person-group><name><surname>Radchenko</surname><given-names>Alexander G.</given-names></name></person-group><person-group><name><surname>Atanasova</surname><given-names>Maria</given-names></name></person-group><article-title>Catalogue of the ants (Hymenoptera, Formicidae) of Bulgaria</article-title><source>Zookeys</source><day>14</day><month>10</month><year>2010</year><volume>2010</volume><issue>62</issue><fpage>1</fpage><lpage>124</lpage><pub-id pub-id-type="doi">10.3897/zookeys.62.430</pub-id></mixed-citation></tp:treatment-meta><tp:nomenclature><label>Genus</label><tp:taxon-name>
                        <tp:taxon-name-part taxon-name-part-type="genus">Polyergus</tp:taxon-name-part>
                    </tp:taxon-name><tp:taxon-authority>Latreille, 1804</tp:taxon-authority></tp:nomenclature><tp:taxon-treatment><tp:treatment-meta><mixed-citation publication-type="journal"><person-group><name><surname>Lapeva-Gjonova</surname><given-names>Albena</given-names></name></person-group><person-group><name><surname>Antonova</surname><given-names>Vera</given-names></name></person-group><person-group><name><surname>Radchenko</surname><given-names>Alexander G.</given-names></name></person-group><person-group><name><surname>Atanasova</surname><given-names>Maria</given-names></name></person-group><article-title>Catalogue of the ants (Hymenoptera, Formicidae) of Bulgaria</article-title><source>Zookeys</source><day>14</day><month>10</month><year>2010</year><volume>2010</volume><issue>62</issue><fpage>1</fpage><lpage>124</lpage><pub-id pub-id-type="doi">10.3897/zookeys.62.430</pub-id></mixed-citation></tp:treatment-meta><tp:nomenclature><tp:taxon-name>
                        <tp:taxon-name-part taxon-name-part-type="genus">Polyergus</tp:taxon-name-part>
                        <tp:taxon-name-part taxon-name-part-type="species">rufescens</tp:taxon-name-part>
                    </tp:taxon-name><tp:taxon-authority>(Latreille, 1798)</tp:taxon-authority></tp:nomenclature><tp:treatment-sec sec-type="Records"><title>Records </title><p>(<xref ref-type="fig" rid="F75">Map 75</xref>): <bold>Bulgaria</bold> (<xref ref-type="bibr" rid="B2">Agosti and Collingwood 1987a</xref>, <xref ref-type="bibr" rid="B24">Atanassov and Dlusskij 1992</xref>); <bold>Central Stara Planina Mts:</bold> Brestnitsa vill. (Teteven) (<xref ref-type="bibr" rid="B13">Atanassov 1936</xref>); <bold>Sofia Basin</bold>: Sofia (<xref ref-type="bibr" rid="B12">Atanassov 1934</xref>, <xref ref-type="bibr" rid="B7">Antonova 2005</xref>, <xref ref-type="bibr" rid="B9">Antonova and Penev 2006</xref>), the surroundings of Sofia (<xref ref-type="bibr" rid="B9">Antonova and Penev 2006</xref>); <bold>Podbalkan Basins</bold>: Rose valley (<xref ref-type="bibr" rid="B25">Atanassov et al. 1955</xref>); <bold>Ihtimanska Sredna Gora Mts:</bold> Momin prohod, Benkovski peak (<xref ref-type="bibr" rid="B12">Atanassov 1934</xref>); <bold>Strandzha</bold> <bold>Mt.:</bold> Valchanov most loc. (Malko Tarnovo) (<xref ref-type="bibr" rid="B13">Atanassov 1936</xref>); <bold>Ograzhden Mt.</bold> (<xref ref-type="bibr" rid="B16">Atanassov 1964</xref>); <bold>Krupnik-Sandanski-Petrich Valley</bold>: Kozhuh Mt., Marino pole vill. (<xref ref-type="bibr" rid="B16">Atanassov 1964</xref>); <bold>Rila Mt.:</bold> Rila monastery (<xref ref-type="bibr" rid="B67">Forel 1892</xref>).</p></tp:treatment-sec></tp:taxon-treatment></tp:taxon-treatment><tp:treatment-sec><!--Section generated to contain objects referenced in tp:taxon-treatment.--><fig id="F47" position="float" orientation="portrait"><label>Map 47.</label><graphic xmlns:xlink="http://www.w3.org/1999/xlink" xlink:href="ZooKeys-062-001-g047.jpg" position="float" orientation="portrait" xlink:type="simple"/></fig><fig id="F48" position="float" orientation="portrait"><label>Map 48.</label><graphic xmlns:xlink="http://www.w3.org/1999/xlink" xlink:href="ZooKeys-062-001-g048.jpg" position="float" orientation="portrait" xlink:type="simple"/></fig><fig id="F49" position="float" orientation="portrait"><label>Map 49.</label><graphic xmlns:xlink="http://www.w3.org/1999/xlink" xlink:href="ZooKeys-062-001-g049.jpg" position="float" orientation="portrait" xlink:type="simple"/></fig><fig id="F50" position="float" orientation="portrait"><label>Map 50.</label><graphic xmlns:xlink="http://www.w3.org/1999/xlink" xlink:href="ZooKeys-062-001-g050.jpg" position="float" orientation="portrait" xlink:type="simple"/></fig><fig id="F51" position="float" orientation="portrait"><label>Map 51.</label><graphic xmlns:xlink="http://www.w3.org/1999/xlink" xlink:href="ZooKeys-062-001-g051.jpg" position="float" orientation="portrait" xlink:type="simple"/></fig><fig id="F52" position="float" orientation="portrait"><label>Map 52.</label><graphic xmlns:xlink="http://www.w3.org/1999/xlink" xlink:href="ZooKeys-062-001-g052.jpg" position="float" orientation="portrait" xlink:type="simple"/></fig><fig id="F53" position="float" orientation="portrait"><label>Map 53.</label><graphic xmlns:xlink="http://www.w3.org/1999/xlink" xlink:href="ZooKeys-062-001-g053.jpg" position="float" orientation="portrait" xlink:type="simple"/></fig><fig id="F54" position="float" orientation="portrait"><label>Map 54.</label><graphic xmlns:xlink="http://www.w3.org/1999/xlink" xlink:href="ZooKeys-062-001-g054.jpg" position="float" orientation="portrait" xlink:type="simple"/></fig><fig id="F55" position="float" orientation="portrait"><label>Map 55.</label><graphic xmlns:xlink="http://www.w3.org/1999/xlink" xlink:href="ZooKeys-062-001-g055.jpg" position="float" orientation="portrait" xlink:type="simple"/></fig><fig id="F56" position="float" orientation="portrait"><label>Map 56.</label><graphic xmlns:xlink="http://www.w3.org/1999/xlink" xlink:href="ZooKeys-062-001-g056.jpg" position="float" orientation="portrait" xlink:type="simple"/></fig><fig id="F57" position="float" orientation="portrait"><label>Map 57.</label><graphic xmlns:xlink="http://www.w3.org/1999/xlink" xlink:href="ZooKeys-062-001-g057.jpg" position="float" orientation="portrait" xlink:type="simple"/></fig><fig id="F58" position="float" orientation="portrait"><label>Map 58.</label><graphic xmlns:xlink="http://www.w3.org/1999/xlink" xlink:href="ZooKeys-062-001-g058.jpg" position="float" orientation="portrait" xlink:type="simple"/></fig><fig id="F59" position="float" orientation="portrait"><label>Map 59.</label><graphic xmlns:xlink="http://www.w3.org/1999/xlink" xlink:href="ZooKeys-062-001-g059.jpg" position="float" orientation="portrait" xlink:type="simple"/></fig><fig id="F60" position="float" orientation="portrait"><label>Map 60.</label><graphic xmlns:xlink="http://www.w3.org/1999/xlink" xlink:href="ZooKeys-062-001-g060.jpg" position="float" orientation="portrait" xlink:type="simple"/></fig><fig id="F61" position="float" orientation="portrait"><label>Map 61.</label><graphic xmlns:xlink="http://www.w3.org/1999/xlink" xlink:href="ZooKeys-062-001-g061.jpg" position="float" orientation="portrait" xlink:type="simple"/></fig><fig id="F62" position="float" orientation="portrait"><label>Map 62.</label><graphic xmlns:xlink="http://www.w3.org/1999/xlink" xlink:href="ZooKeys-062-001-g062.jpg" position="float" orientation="portrait" xlink:type="simple"/></fig><fig id="F63" position="float" orientation="portrait"><label>Map 63.</label><graphic xmlns:xlink="http://www.w3.org/1999/xlink" xlink:href="ZooKeys-062-001-g063.jpg" position="float" orientation="portrait" xlink:type="simple"/></fig><fig id="F64" position="float" orientation="portrait"><label>Map 64.</label><graphic xmlns:xlink="http://www.w3.org/1999/xlink" xlink:href="ZooKeys-062-001-g064.jpg" position="float" orientation="portrait" xlink:type="simple"/></fig><fig id="F65" position="float" orientation="portrait"><label>Map 65.</label><graphic xmlns:xlink="http://www.w3.org/1999/xlink" xlink:href="ZooKeys-062-001-g065.jpg" position="float" orientation="portrait" xlink:type="simple"/></fig><fig id="F66" position="float" orientation="portrait"><label>Map 66.</label><graphic xmlns:xlink="http://www.w3.org/1999/xlink" xlink:href="ZooKeys-062-001-g066.jpg" position="float" orientation="portrait" xlink:type="simple"/></fig><fig id="F67" position="float" orientation="portrait"><label>Map 67.</label><graphic xmlns:xlink="http://www.w3.org/1999/xlink" xlink:href="ZooKeys-062-001-g067.jpg" position="float" orientation="portrait" xlink:type="simple"/></fig><fig id="F68" position="float" orientation="portrait"><label>Map 68.</label><graphic xmlns:xlink="http://www.w3.org/1999/xlink" xlink:href="ZooKeys-062-001-g068.jpg" position="float" orientation="portrait" xlink:type="simple"/></fig><fig id="F69" position="float" orientation="portrait"><label>Map 69.</label><graphic xmlns:xlink="http://www.w3.org/1999/xlink" xlink:href="ZooKeys-062-001-g069.jpg" position="float" orientation="portrait" xlink:type="simple"/></fig><fig id="F70" position="float" orientation="portrait"><label>Map 70.</label><graphic xmlns:xlink="http://www.w3.org/1999/xlink" xlink:href="ZooKeys-062-001-g070.jpg" position="float" orientation="portrait" xlink:type="simple"/></fig><fig id="F71" position="float" orientation="portrait"><label>Map 71.</label><graphic xmlns:xlink="http://www.w3.org/1999/xlink" xlink:href="ZooKeys-062-001-g071.jpg" position="float" orientation="portrait" xlink:type="simple"/></fig><fig id="F72" position="float" orientation="portrait"><label>Map 72.</label><graphic xmlns:xlink="http://www.w3.org/1999/xlink" xlink:href="ZooKeys-062-001-g072.jpg" position="float" orientation="portrait" xlink:type="simple"/></fig><fig id="F73" position="float" orientation="portrait"><label>Map 73.</label><graphic xmlns:xlink="http://www.w3.org/1999/xlink" xlink:href="ZooKeys-062-001-g073.jpg" position="float" orientation="portrait" xlink:type="simple"/></fig><fig id="F74" position="float" orientation="portrait"><label>Map 74.</label><graphic xmlns:xlink="http://www.w3.org/1999/xlink" xlink:href="ZooKeys-062-001-g074.jpg" position="float" orientation="portrait" xlink:type="simple"/></fig><fig id="F75" position="float" orientation="portrait"><label>Map 75.</label><graphic xmlns:xlink="http://www.w3.org/1999/xlink" xlink:href="ZooKeys-062-001-g075.jpg" position="float" orientation="portrait" xlink:type="simple"/></fig></tp:treatment-sec><ref-list><ref id="B2"><mixed-citation xmlns:xlink="http://www.w3.org/1999/xlink" xlink:type="simple"><person-group><name name-style="western"><surname>Agosti</surname><given-names>D</given-names></name><name name-style="western"><surname>Collingwood</surname><given-names>CA</given-names></name></person-group> (<year>1987a</year>)<article-title> A provisional list of the Balkan ants (Hym. Formicidae) and a key to the worker caste. I. Synonymic list.</article-title><source>Mitteilungen der Schweizerischen Entomologischen Gesellschaft</source><volume>60</volume>:<fpage>51</fpage>-<lpage>62</lpage>.</mixed-citation></ref><ref id="B24"><mixed-citation xmlns:xlink="http://www.w3.org/1999/xlink" xlink:type="simple"><person-group><name name-style="western"><surname>Atanassov</surname><given-names>N</given-names></name><name name-style="western"><surname>Dlusskij</surname><given-names>G</given-names></name></person-group> (<year>1992</year>) <source>[Fauna Bulgarica. 22. Hymenoptera, Formicidae].</source><publisher-name>Bulgarian Academy of Sciences</publisher-name>, <publisher-loc>Sofia</publisher-loc>, <lpage>310</lpage> pp. [in Bulgarian].</mixed-citation></ref><ref id="B41"><mixed-citation xmlns:xlink="http://www.w3.org/1999/xlink" xlink:type="simple"><person-group><name name-style="western"><surname>Borisova</surname><given-names>N</given-names></name><name name-style="western"><surname>Antonova</surname><given-names>V</given-names></name><name name-style="western"><surname>Delov</surname><given-names>V</given-names></name><name name-style="western"><surname>Dimitrov</surname><given-names>D</given-names></name></person-group> (<year>2005</year>) <article-title>Using GIS and remote sensing in biogeography assessment in the karst terrain of Chepan Mountain and Dragoman marshland (W Bulgaria).</article-title> In: <person-group><name name-style="western"><surname>Chipev</surname><given-names>N</given-names></name><name name-style="western"><surname>Bogoev</surname><given-names>V</given-names></name></person-group> (<role>Eds</role>) <source>Biodiversity, Ecosystems, Global changes, I-st National Scientific Conference in Ecology</source>, <publisher-name>Petekston Press</publisher-name>, <publisher-loc>Sofia</publisher-loc>, <fpage>75</fpage>–<lpage>82</lpage>.</mixed-citation></ref><ref id="B67"><mixed-citation xmlns:xlink="http://www.w3.org/1999/xlink" xlink:type="simple"><person-group><name name-style="western"><surname>Forel</surname><given-names>A</given-names></name></person-group> (<year>1892</year>)<article-title> Die Ameisenfauna Bulgariens. (Nebst biologischen Beobachtungen.</article-title><source>) Verhandlungen der Zoologisch-Botanischen Gesellschaft in Wien</source><volume>42</volume>:<fpage>305</fpage>-<lpage>318</lpage>.</mixed-citation></ref><ref id="B7"><mixed-citation xmlns:xlink="http://www.w3.org/1999/xlink" xlink:type="simple"><person-group><name name-style="western"><surname>Antonova</surname><given-names>V</given-names></name></person-group> (<year>2005</year>) <article-title>Species diversity and distribution of ants in different habitats in the parks of the city of Sofia.</article-title> In: <person-group><name name-style="western"><surname>Chipev</surname><given-names>N</given-names></name><name name-style="western"><surname>Bogoev</surname><given-names>V</given-names></name></person-group> (<role>Eds</role>) <source>Biodiversity, Ecosystems, Global changes <italic>,</italic> I-st National Scientific Conference in Ecology</source>, <publisher-name>Petekston Press</publisher-name>, <publisher-loc>Sofia</publisher-loc>, <fpage>231</fpage>–<lpage>236</lpage>.</mixed-citation></ref><ref id="B9"><mixed-citation xmlns:xlink="http://www.w3.org/1999/xlink" xlink:type="simple"><person-group><name name-style="western"><surname>Antonova</surname><given-names>V</given-names></name><name name-style="western"><surname>Penev</surname><given-names>L</given-names></name></person-group> (<year>2006</year>)<article-title> Changes in the zoogeographical structure of ants (Hymenoptera: Formicidae) caused by urban pressure in the Sofia region (Bulgaria).</article-title><source>Myrmecological News</source><volume>8</volume>:<fpage>271</fpage>-<lpage>276</lpage>.</mixed-citation></ref><ref id="B10"><mixed-citation xmlns:xlink="http://www.w3.org/1999/xlink" xlink:type="simple"><person-group><name name-style="western"><surname>Antonova</surname><given-names>V</given-names></name><name name-style="western"><surname>Penev</surname><given-names>L</given-names></name></person-group> (<year>2008</year>) <article-title>Classification of ant assemblages in green areas of Sofia.</article-title><source>Acta Zoologica Bulgarica</source><volume>60</volume> Suppl. 2: <fpage>103</fpage>–<lpage>110</lpage>.</mixed-citation></ref><ref id="B14"><mixed-citation xmlns:xlink="http://www.w3.org/1999/xlink" xlink:type="simple"><person-group><name name-style="western"><surname>Atanassov</surname><given-names>N</given-names></name></person-group> (<year>1952</year>) <article-title>[Gesetzmässigkeiten in der Verbreitung und biologische Beobachtungen an Ameisen des Witoscha Gebirges].</article-title><source>Works of Natural Science Field Station of Vitosha Mountain</source><volume>1</volume>: <fpage>1</fpage>–<lpage>214</lpage>. [in Bulgarian].</mixed-citation></ref><ref id="B160"><mixed-citation xmlns:xlink="http://www.w3.org/1999/xlink" xlink:type="simple"><person-group><name name-style="western"><surname>Vassilev</surname><given-names>I</given-names></name><name name-style="western"><surname>Evtimov</surname><given-names>M</given-names></name></person-group> (<year>1973</year>) <article-title>[The ants (Hymenoptera) from Lozen Mountain].</article-title><source>Annuaire de l’Université de Sofia “Kliment Ohridski”, Faculté de Biologie</source><volume>67</volume> (<issue>1</issue>): <fpage>121</fpage>–<lpage>128</lpage>. [in Bulgarian].</mixed-citation></ref><ref id="B13"><mixed-citation xmlns:xlink="http://www.w3.org/1999/xlink" xlink:type="simple"><person-group><name name-style="western"><surname>Atanassov</surname><given-names>N</given-names></name></person-group> (<year>1936</year>) <article-title>[Zweiter Beitrag zum Studium der Ameisenfauna Bulgariens (Formicidae)].</article-title><source>Bulletin de la Société Entomologique de Bulgarie</source><volume>9</volume>: <fpage>211</fpage>–<lpage>236</lpage>. [in Bulgarian].</mixed-citation></ref><ref id="B11"><mixed-citation xmlns:xlink="http://www.w3.org/1999/xlink" xlink:type="simple"><person-group><name name-style="western"><surname>Antonova</surname><given-names>V</given-names></name><name name-style="western"><surname>Radchenko</surname><given-names>A</given-names></name><name name-style="western"><surname>Czechowski</surname><given-names>W</given-names></name><name name-style="western"><surname>Biserkov</surname><given-names>V</given-names></name></person-group> (<year>in press</year>) <source>GIS-based spatial analyses of the myrmecofauna (Hymenoptera: Formicidae) of Strandza Mountain (SE Bulgaria).</source></mixed-citation></ref><ref id="B87"><mixed-citation xmlns:xlink="http://www.w3.org/1999/xlink" xlink:type="simple"><person-group><name name-style="western"><surname>Lapeva-Gjonova</surname><given-names>A</given-names></name></person-group> (<year>2004a</year>) <article-title>Ants (Hymenoptera: Formicidae) from the Eastern Rhodopes (Bulgaria).</article-title> In: <person-group><name name-style="western"><surname>Beron</surname><given-names>P</given-names></name><name name-style="western"><surname>Popov</surname><given-names>A</given-names></name></person-group> (<role>Eds</role>) <source>Biodiversity of Bulgaria. 2. Biodiversity of Eastern Rhodopes (Bulgaria and Greece).</source><publisher-name>Pensoft Publishers &amp; National Museum of Natural History</publisher-name>, <publisher-loc>Sofia</publisher-loc>, <fpage>507</fpage>–<lpage>513</lpage>.</mixed-citation></ref><ref id="B159"><mixed-citation xmlns:xlink="http://www.w3.org/1999/xlink" xlink:type="simple"><person-group><name name-style="western"><surname>Vassilev</surname><given-names>I</given-names></name></person-group> (<year>1984</year>) <article-title>[The ants (Formicidae, Hymenoptera) from the valley of Rachene river].</article-title><source>Annuaire de l’Université de Sofia “Kliment Ohridski”, Faculté de Biologie</source><volume>78</volume> (<issue>1</issue>): <fpage>74</fpage>–<lpage>80</lpage>. [in Bulgarian].</mixed-citation></ref><ref id="B158"><mixed-citation xmlns:xlink="http://www.w3.org/1999/xlink" xlink:type="simple"><person-group><name name-style="western"><surname>Vagalinski</surname><given-names>B</given-names></name><name name-style="western"><surname>Lapeva-Gjonova</surname><given-names>A</given-names></name></person-group> (<year>in press</year>). <article-title>The ants (Hymenoptera, Formicidae) of Plana Mountain (Bulgaria).</article-title><source>Historia Naturalis Bulgarica.</source></mixed-citation></ref><ref id="B16"><mixed-citation xmlns:xlink="http://www.w3.org/1999/xlink" xlink:type="simple"><person-group><name name-style="western"><surname>Atanassov</surname><given-names>N</given-names></name></person-group> (<year>1964</year>) <article-title>[Investigation on the systematic and ecology of ants (Formicidae, Hymenoptera) from Petrich region (SW Bulgaria)].</article-title><source>Bulletin de l’Institut et Musée de Zoologie</source><volume>15</volume>: <fpage>77</fpage>–<lpage>104</lpage>. [in Bulgarian].</mixed-citation></ref><ref id="B89"><mixed-citation xmlns:xlink="http://www.w3.org/1999/xlink" xlink:type="simple"><person-group><name name-style="western"><surname>Lapeva-Gjonova</surname><given-names>A</given-names></name></person-group> (<year>in press (a)</year>). <article-title>Ants (Hymenoptera, Formicidae) from Western Rhodopes Mountain (Bulgaria).</article-title> In: <person-group><name name-style="western"><surname>Beron</surname><given-names>P</given-names></name><name name-style="western"><surname>Popov</surname><given-names>A</given-names></name></person-group> (<role>Eds</role>) <source>Biodiversity of Bulgaria. 4. Biodiversity of Western Rhodopes (Bulgaria and Greece).</source><publisher-name>Pensoft Publishers &amp; National Museum of Natural History</publisher-name>, <publisher-loc>Sofia</publisher-loc>.</mixed-citation></ref><ref id="B25"><mixed-citation xmlns:xlink="http://www.w3.org/1999/xlink" xlink:type="simple"><person-group><name name-style="western"><surname>Atanassov</surname><given-names>N</given-names></name><name name-style="western"><surname>Martino</surname><given-names>V</given-names></name><name name-style="western"><surname>Peshev</surname><given-names>G</given-names></name></person-group> (<year>1955</year>) <article-title>[Materials for zoocenological zoning of Bulgaria].</article-title><source>Bulletin de l’Institut et Musée de Zoologie</source><volume>4–5</volume>: <fpage>435</fpage>–<lpage>450</lpage>. [in Bulgarian].</mixed-citation></ref><ref id="B26"><mixed-citation xmlns:xlink="http://www.w3.org/1999/xlink" xlink:type="simple"><person-group><name name-style="western"><surname>Atanassov</surname><given-names>N</given-names></name><name name-style="western"><surname>Vassileva</surname><given-names>E</given-names></name></person-group> (<year>1976</year>) <article-title>[New and rare ant species (Hymenoptera, Formicidae) in Bulgaria fauna].</article-title> In: <person-group><name name-style="western"><surname>Peshev</surname><given-names>G</given-names></name></person-group> (<role>Ed</role>) <source>Terrestrial fauna of Bulgaria. Materials.</source><publisher-name>Bulgarian Academy of Sciences</publisher-name>, <publisher-loc>Sofia</publisher-loc>, <fpage>217</fpage>–<lpage>222</lpage>. [in Bulgarian].</mixed-citation></ref><ref id="B76"><mixed-citation xmlns:xlink="http://www.w3.org/1999/xlink" xlink:type="simple"><person-group><name name-style="western"><surname>Hubenov</surname><given-names>Z</given-names></name><name name-style="western"><surname>Beshovski</surname><given-names>V</given-names></name><name name-style="western"><surname>Beshkov</surname><given-names>S</given-names></name><name name-style="western"><surname>Kolarov</surname><given-names>J</given-names></name><name name-style="western"><surname>Kumanski</surname><given-names>K</given-names></name><name name-style="western"><surname>Popov</surname><given-names>A</given-names></name><name name-style="western"><surname>Vassileva</surname><given-names>E</given-names></name></person-group> (<year>1998</year>) <article-title>Insects of Bulgaria, Part 2: Blattoidea, Mantoidea, Isoptera, Orthoptera, Dermaptera, Embioptera, Megaloptera, Raphidioptera, Neuroptera, Mecoptera, Hymenoptera, Trichoptera, Lepidoptera and Diptera.</article-title> In: <person-group><name name-style="western"><surname>Meine</surname><given-names>C</given-names></name></person-group> (<role>Ed</role>) <source>Bulgaria’s Biological Diversity: Conservation Status and Needs Assessment,Biodiversity Support Program</source>, <volume>1–2</volume>: <fpage>211</fpage>–<lpage>259</lpage>.</mixed-citation></ref><ref id="B136"><mixed-citation xmlns:xlink="http://www.w3.org/1999/xlink" xlink:type="simple"><person-group><name name-style="western"><surname>Seifert</surname><given-names>B</given-names></name></person-group> (<year>1992</year>)<article-title> A taxonomic revision of the Palaearctic members of the ant subgenus <italic>Lasius</italic> s. str. (Hymenoptera, Formicidae).</article-title><source>Abhandlungen und Berichte des Naturkundemuseums Görlitz</source><volume>66</volume> (<issue>5</issue>):<fpage>1</fpage>-<lpage>67</lpage>.</mixed-citation></ref><ref id="B88"><mixed-citation xmlns:xlink="http://www.w3.org/1999/xlink" xlink:type="simple"><person-group><name name-style="western"><surname>Lapeva-Gjonova</surname><given-names>A</given-names></name></person-group> (<year>2004b</year>)<article-title> Pselaphinae (Coleoptera: Staphylinidae) from ant nests (Hymenoptera: Formicidae) in Southwestern Bulgaria.</article-title><source>Acta Zoologica Bulgarica</source><volume>56</volume> (<issue>1</issue>):<fpage>69</fpage>-<lpage>73</lpage>.</mixed-citation></ref><ref id="B91"><mixed-citation xmlns:xlink="http://www.w3.org/1999/xlink" xlink:type="simple"><person-group><name name-style="western"><surname>Lapeva-Gjonova</surname><given-names>A</given-names></name><name name-style="western"><surname>Atanasova</surname><given-names>M</given-names></name></person-group> (<year>2004</year>) <article-title>A faunistic investigation of the ants (Hymenoptera, Formicidae) in the city of Sofia.</article-title> In: <person-group><name name-style="western"><surname>Penev</surname><given-names>L</given-names></name><name name-style="western"><surname>Niemala</surname><given-names>J</given-names></name><name name-style="western"><surname>Kotze</surname><given-names>DJ</given-names></name><name name-style="western"><surname>Chipev</surname><given-names>N</given-names></name></person-group> (<role>Eds</role>) <source>Ecology of the City of Sofia. Species and Communities in an Urban Environment.</source><publisher-name>Pensoft</publisher-name>, <publisher-loc>Sofia</publisher-loc>, <fpage>417</fpage>–<lpage>422</lpage>.</mixed-citation></ref><ref id="B6"><mixed-citation xmlns:xlink="http://www.w3.org/1999/xlink" xlink:type="simple"><person-group><name name-style="western"><surname>Antonova</surname><given-names>V</given-names></name></person-group> (<year>2004</year>) <article-title>Compound nests and mixed colonies of ant species (Hymenoptera, Formicidae) in Sofia - Bulgaria.</article-title> In: <person-group><name name-style="western"><surname>Penev</surname><given-names>L</given-names></name><name name-style="western"><surname>Niemala</surname><given-names>J</given-names></name><name name-style="western"><surname>Kotze</surname><given-names>DJ</given-names></name><name name-style="western"><surname>Chipev</surname><given-names>N</given-names></name></person-group> (<role>Eds</role>) <source>Ecology of the City of Sofia. Species and Communities in an Urban Environment.</source><publisher-name>Pensoft</publisher-name>, <publisher-loc>Sofia-Moscow</publisher-loc>, <fpage>423</fpage>–<lpage>428</lpage>.</mixed-citation></ref><ref id="B74"><mixed-citation xmlns:xlink="http://www.w3.org/1999/xlink" xlink:type="simple"><person-group><name name-style="western"><surname>Hlaváč</surname><given-names>P</given-names></name><name name-style="western"><surname>Bekchiev</surname><given-names>R</given-names></name><name name-style="western"><surname>Růžička</surname><given-names>J</given-names></name><name name-style="western"><surname>Lackner</surname><given-names>T</given-names></name></person-group> (<year>2007</year>)<article-title> Contribution to the knowledge of myrmecophilous beetles (Coleoptera) of Bulgaria.</article-title><source>Acta Societatis Zoologicae Bohemicae</source><volume>71</volume>:<fpage>127</fpage>-<lpage>132</lpage>.</mixed-citation></ref><ref id="B132"><mixed-citation xmlns:xlink="http://www.w3.org/1999/xlink" xlink:type="simple"><person-group><name name-style="western"><surname>Seifert</surname><given-names>B</given-names></name></person-group> (<year>1988b</year>)<article-title> A revision of the European species of the ant subgenus <italic>Chthonolasius</italic> (Insecta, Hymenoptera, Formicidae).</article-title><source>Entomologische Abhandlungen Museum für TierkundeDresden</source><volume>51</volume> (<issue>8</issue>):<fpage>143</fpage>-<lpage>180</lpage>.</mixed-citation></ref><ref id="B64"><mixed-citation xmlns:xlink="http://www.w3.org/1999/xlink" xlink:type="simple"><person-group><name name-style="western"><surname>Emery</surname><given-names>C</given-names></name></person-group> (<year>1914</year>)<article-title> Wissenschaftliche Ergebnisse der Bearbeitung von O. Leonhards Sammlungen. 5. Südeuropäische Ameisen (Hym.).</article-title><source>Entomologische Mitteilungen</source><volume>3</volume>:<fpage>156</fpage>-<lpage>159</lpage>.</mixed-citation></ref><ref id="B12"><mixed-citation xmlns:xlink="http://www.w3.org/1999/xlink" xlink:type="simple"><person-group><name name-style="western"><surname>Atanassov</surname><given-names>N</given-names></name></person-group> (<year>1934</year>) <article-title>[Beitrag zum Studium der Ameisenfauna Bulgariens (Formicidae)].</article-title><source>Bulletin de la Société Entomologique de Bulgarie</source><volume>8</volume>: <fpage>159</fpage>–<lpage>173</lpage>. [in Bulgarian].</mixed-citation></ref><ref id="B134"><mixed-citation xmlns:xlink="http://www.w3.org/1999/xlink" xlink:type="simple"><person-group><name name-style="western"><surname>Seifert</surname><given-names>B</given-names></name></person-group> (<year>1990</year>)<article-title> Supplementation to the revision of European species of the ant subgenus <italic>Chthonolasius</italic> Ruzsky, 1913.</article-title><source>Doriana, Genova</source><volume>6</volume> (<issue>271</issue>):<fpage>1</fpage>-<lpage>13</lpage>.</mixed-citation></ref><ref id="B125"><mixed-citation xmlns:xlink="http://www.w3.org/1999/xlink" xlink:type="simple"><person-group><name name-style="western"><surname>Schlick-Steiner</surname><given-names>BC</given-names></name><name name-style="western"><surname>Steiner</surname><given-names>FM</given-names></name><name name-style="western"><surname>Seifert</surname><given-names>B</given-names></name><name name-style="western"><surname>Straka</surname><given-names>U</given-names></name></person-group> (<year>2002</year>) <article-title><italic>Lasius</italic> <italic>platythorax</italic> as a host of <italic>Lasius</italic> <italic>distinguendus</italic> (Hymenoptera, Formicidae).</article-title><source>Insectes Sociaux</source><volume>49</volume>: <lpage>299</lpage>.</mixed-citation></ref><ref id="B129"><mixed-citation xmlns:xlink="http://www.w3.org/1999/xlink" xlink:type="simple"><person-group><name name-style="western"><surname>Seifert</surname><given-names>B</given-names></name></person-group> (<year>1983</year>)<article-title> The taxonomical and ecological status of <italic>Lasius</italic> <italic>myops</italic> Forel (Hymenoptera, Formicidae) and first description of its males.</article-title><source>Abhandlungen und Berichte des Naturkundemuseums Görlitz</source><volume>57</volume> (<issue>6</issue>):<fpage>1</fpage>-<lpage>16</lpage>.</mixed-citation></ref><ref id="B66"><mixed-citation xmlns:xlink="http://www.w3.org/1999/xlink" xlink:type="simple"><person-group><name name-style="western"><surname>Espadaler</surname><given-names>X</given-names></name><name name-style="western"><surname>Tartally</surname><given-names>A</given-names></name><name name-style="western"><surname>Schultz</surname><given-names>R</given-names></name><name name-style="western"><surname>Seifert</surname><given-names>B</given-names></name><name name-style="western"><surname>Nagy</surname><given-names>C</given-names></name></person-group> (<year>2007</year>) <source>Regional trends and preliminary results on the local expansion rate in the invasive garden ant, <italic>Lasius</italic><italic>neglectus</italic> (Hymenoptera, Formicidae) Insectes Sociaux</source><volume>54</volume>: <fpage>293</fpage>–<lpage>301</lpage><ext-link ext-link-type="uri" xlink:href="http://www.creaf.uab.es/xeg/Lasius/" xlink:type="simple">http://www.creaf.uab.es/xeg/Lasius/</ext-link></mixed-citation></ref><ref id="B141"><mixed-citation xmlns:xlink="http://www.w3.org/1999/xlink" xlink:type="simple"><person-group><name name-style="western"><surname>Seifert</surname><given-names>B</given-names></name></person-group> (<year>2000a</year>)<article-title> Rapid range expansion in <italic>Lasius</italic> <italic>neglectus</italic> (Hymenoptera, Formicidae) – an Asian invader swamps Europe.</article-title><source>Mitteilungen aus dem Museum für Naturkunde Berlin, Deutsche Entomologische Zeitschrift</source><volume>47</volume>:<fpage>173</fpage>-<lpage>179</lpage>.</mixed-citation></ref><ref id="B36"><mixed-citation xmlns:xlink="http://www.w3.org/1999/xlink" xlink:type="simple"><person-group><name name-style="western"><surname>Bolton</surname><given-names>B</given-names></name></person-group> (<year>1995</year>) <source>A new general catalogue of the ants of the world.</source><publisher-name>Harvard University Press</publisher-name>, <publisher-loc>Cambridge, MA</publisher-loc>, <lpage>504</lpage> pp.</mixed-citation></ref><ref id="B40"><mixed-citation xmlns:xlink="http://www.w3.org/1999/xlink" xlink:type="simple"><person-group><name name-style="western"><surname>Bolton</surname><given-names>B</given-names></name><name name-style="western"><surname>Alpert</surname><given-names>G</given-names></name><name name-style="western"><surname>Ward</surname><given-names>PS</given-names></name><name name-style="western"><surname>Naskrecki</surname><given-names>P</given-names></name></person-group> (<year>2006</year>) <source>Bolton’s Catalogue of Ants of the World</source>: <fpage>1758</fpage>–<lpage>2005</lpage>. <publisher-name>Harvard University Press</publisher-name>, <publisher-loc>Cambridge, Massachusetts, London, England</publisher-loc> (CD ROM).</mixed-citation></ref><ref id="B139"><mixed-citation xmlns:xlink="http://www.w3.org/1999/xlink" xlink:type="simple"><person-group><name name-style="western"><surname>Seifert</surname><given-names>B</given-names></name></person-group> (<year>1997a</year>)<article-title> <italic>Lasius</italic> <italic>nitidigaster</italic> n. sp. - a new ant of the subgenus <italic>Chthonolasius</italic> Ruzsky (Hymenoptera: Formicidae).</article-title><source>Annales Zoologici</source><volume>46</volume>:<fpage>201</fpage>-<lpage>205</lpage>.</mixed-citation></ref><ref id="B52"><mixed-citation xmlns:xlink="http://www.w3.org/1999/xlink" xlink:type="simple"><person-group><name name-style="western"><surname>Csősz</surname><given-names>S</given-names></name><name name-style="western"><surname>Markó</surname><given-names>B</given-names></name></person-group> (<year>2005</year>)<article-title> European ant species (Hymenoptera: Formicidae) in the ant collection of the Natural History Museum of Sibiu (Hermannstadt/Nagyszeben), Romania II. Subfamily Formicinae.</article-title><source>Annales Historico-Naturales Musei Nationalis Hungarici</source><volume>97</volume>:<fpage>225</fpage>-<lpage>240</lpage>.</mixed-citation></ref><ref id="B133"><mixed-citation xmlns:xlink="http://www.w3.org/1999/xlink" xlink:type="simple"><person-group><name name-style="western"><surname>Seifert</surname><given-names>B</given-names></name></person-group> (<year>1989</year>) <article-title><italic>Camponotus</italic> <italic>herculeanus</italic> (Linné, 1758) und <italic>Camponotus ligniperda</italic> (Latr., 1802) – Determination der weiblichen Kasten, Verbreitung und Habitatwahl in Mitteleuropa.</article-title><source>Entomologische Nachrichten und Berichte</source><volume>33</volume>: <fpage>127</fpage>–<lpage>133</lpage>.</mixed-citation></ref><ref id="B151"><mixed-citation xmlns:xlink="http://www.w3.org/1999/xlink" xlink:type="simple"><person-group><name name-style="western"><surname>Seifert</surname><given-names>B</given-names></name></person-group> (<year>2008</year>)<article-title> Removal of allometric variance improves species separation in multi-character discriminant functions when species are strongly allometric and exposes diagnostic characters.</article-title><source>Myrmecological News</source><volume>11</volume>:<fpage>91</fpage>-<lpage>105</lpage>.</mixed-citation></ref><ref id="B138"><mixed-citation xmlns:xlink="http://www.w3.org/1999/xlink" xlink:type="simple"><person-group><name name-style="western"><surname>Seifert</surname><given-names>B</given-names></name></person-group> (<year>1996</year>)<article-title> <italic>Formica paralugubris</italic> nov. spec. – a sympatric sibling species of <italic>Formica</italic> <italic>lugubris</italic> from the western Alps (Insecta: Hymenoptera: Formicidae: Myrmicinae).</article-title><source>Reichenbachia Staatliches Museum für Tierkunde Dresden</source><volume>31</volume> (<issue>35</issue>):<fpage>193</fpage>-<lpage>201</lpage>.</mixed-citation></ref><ref id="B111"><mixed-citation xmlns:xlink="http://www.w3.org/1999/xlink" xlink:type="simple"><person-group><name name-style="western"><surname>Radchenko</surname><given-names>AG</given-names></name></person-group> (<year>1997b</year>) <article-title>[A review of ants of the subgenus <italic>Myrmentoma</italic> of the genus <italic>Camponotus</italic> Mayr (Hymenoptera, Formicidae) of the Asian part of Palaearctic].</article-title><source>Zoologicheskii Zhurnal</source><volume>76</volume> (<issue>6</issue>): <fpage>703</fpage>–<lpage>711</lpage>. [in Russian].</mixed-citation></ref><ref id="B93"><mixed-citation xmlns:xlink="http://www.w3.org/1999/xlink" xlink:type="simple"><person-group><name name-style="western"><surname>Markó</surname><given-names>B</given-names></name><name name-style="western"><surname>Sipos</surname><given-names>B</given-names></name><name name-style="western"><surname>Csősz</surname><given-names>S</given-names></name><name name-style="western"><surname>Kiss</surname><given-names>K</given-names></name><name name-style="western"><surname>Boros</surname><given-names>I</given-names></name><name name-style="western"><surname>Gallé</surname><given-names>L</given-names></name></person-group> (<year>2006</year>)<article-title> A comprehensive list of the ants of Romania (Hymenoptera: Formicidae).</article-title><source>Myrmecological News</source><volume>9</volume>:<fpage>65</fpage>-<lpage>76</lpage>.</mixed-citation></ref><ref id="B42"><mixed-citation xmlns:xlink="http://www.w3.org/1999/xlink" xlink:type="simple"><person-group><name name-style="western"><surname>Borowiec</surname><given-names>ML</given-names></name></person-group> (<year>2007</year>)<article-title> <italic>Camponotus</italic> <italic>truncatus</italic> (Spinola, 1808) (Hymenoptera: Formicidae) - ant species new to Poland.</article-title><source>Polish Journal of Entomology</source><volume>76</volume>:<fpage>41</fpage>-<lpage>45</lpage>.</mixed-citation></ref><ref id="B168"><mixed-citation xmlns:xlink="http://www.w3.org/1999/xlink" xlink:type="simple"><person-group><name name-style="western"><surname>Wesselinoff</surname><given-names>GD</given-names></name></person-group> (<year>1973</year>)<article-title> Die hügelbauenden Waldameisen Bulgariens.</article-title><source>Waldhygiene</source><volume>10</volume>:<fpage>103</fpage>-<lpage>117</lpage>.</mixed-citation></ref><ref id="B100"><mixed-citation xmlns:xlink="http://www.w3.org/1999/xlink" xlink:type="simple"><person-group><name name-style="western"><surname>Petrov</surname><given-names>IZ</given-names></name><name name-style="western"><surname>Collingwood</surname><given-names>CA</given-names></name></person-group> (<year>1993</year>)<article-title> <italic>Formica balcanina</italic> sp. n., a new species related to the <italic>Formica</italic> <italic>cinerea</italic>-group (Hymenoptera: Formicidae).</article-title><source>European Journal of Entomology</source><volume>90</volume>:<fpage>349</fpage>-<lpage>354</lpage>.</mixed-citation></ref><ref id="B145"><mixed-citation xmlns:xlink="http://www.w3.org/1999/xlink" xlink:type="simple"><person-group><name name-style="western"><surname>Seifert</surname><given-names>B</given-names></name></person-group> (<year>2002b</year>)<article-title> A taxonomic revision of the <italic>Formica</italic> <italic>cinerea</italic> group (Hymenoptera: Formicidae).</article-title><source>Abhandlungen und Berichte des Naturkundemuseums Görlitz</source><volume>74</volume> (<issue>2</issue>):<fpage>245</fpage>-<lpage>272</lpage>.</mixed-citation></ref><ref id="B140"><mixed-citation xmlns:xlink="http://www.w3.org/1999/xlink" xlink:type="simple"><person-group><name name-style="western"><surname>Seifert</surname><given-names>B</given-names></name></person-group> (<year>1997b</year>)<article-title> <italic>Formica lusatica</italic> n. sp. - a sympatric sibling species of <italic>Formica</italic> <italic>cunicularia</italic> and <italic>Formica</italic> <italic>rufibarbis</italic> (Hymenoptera, Formicidae).</article-title><source>Abhandlungen und Berichte des Naturkundemuseums Görlitz</source><volume>69</volume> (<issue>5</issue>):<fpage>3</fpage>-<lpage>16</lpage>.</mixed-citation></ref><ref id="B153"><mixed-citation xmlns:xlink="http://www.w3.org/1999/xlink" xlink:type="simple"><person-group><name name-style="western"><surname>Seifert</surname><given-names>B</given-names></name><name name-style="western"><surname>Schultz</surname><given-names>R</given-names></name></person-group> (<year>2009</year>)<article-title> A taxonomic revision of the <italic>Formica</italic> <italic>rufibarbis</italic> Fabricius, 1973 group (Hymenoptera: Formicidae).</article-title><source>Myrmecological News</source><volume>12</volume>:<fpage>255</fpage>-<lpage>272</lpage>.</mixed-citation></ref><ref id="B31"><mixed-citation xmlns:xlink="http://www.w3.org/1999/xlink" xlink:type="simple"><person-group><name name-style="western"><surname>Barrett</surname><given-names>KEJ</given-names></name></person-group> (<year>1970</year>)<article-title> Ants from Hungary and Bulgaria.</article-title><source>The Entomologist</source><volume>130</volume>:<fpage>139</fpage>-<lpage>140</lpage>.</mixed-citation></ref><ref id="B143"><mixed-citation xmlns:xlink="http://www.w3.org/1999/xlink" xlink:type="simple"><person-group><name name-style="western"><surname>Seifert</surname><given-names>B</given-names></name></person-group> (<year>2000c</year>)<article-title> A taxonomic revision of the ant subgenus <italic>Coptoformica</italic> Mueller, 1923 (Hymenoptera, Formicidae).</article-title><source>Zoosystema</source><volume>22</volume> (<issue>3</issue>):<fpage>517</fpage>-<lpage>568</lpage>.</mixed-citation></ref><ref id="B34"><mixed-citation xmlns:xlink="http://www.w3.org/1999/xlink" xlink:type="simple"><person-group><name name-style="western"><surname>Bobev</surname><given-names>R</given-names></name></person-group> (<year>1972</year>) <article-title>[Red wood ants – a main part of the biological insect pest control].</article-title><source>Rastitelna Zashtita</source><volume>11</volume>: <fpage>9</fpage>–<lpage>13</lpage>. [in Bulgarian].</mixed-citation></ref><ref id="B161"><mixed-citation xmlns:xlink="http://www.w3.org/1999/xlink" xlink:type="simple"><person-group><name name-style="western"><surname>Vatov</surname><given-names>V</given-names></name><name name-style="western"><surname>Bobev</surname><given-names>R</given-names></name></person-group> (<year>1976</year>) <article-title>[Distribution of the red wood ants in Bulgaria].</article-title><source>Zashtita na Prirodata</source><volume>1</volume>: <fpage>10</fpage>–<lpage>11</lpage>. [in Bulgarian].</mixed-citation></ref><ref id="B165"><mixed-citation xmlns:xlink="http://www.w3.org/1999/xlink" xlink:type="simple"><person-group><name name-style="western"><surname>Wesselinoff</surname><given-names>GD</given-names></name></person-group> (<year>1967</year>)<article-title> Hügelbauende Waldameisen in den Losen, Plana, Werila, Witoscha und Ljulingebirgen.</article-title><source>Waldhygiene</source><volume>7</volume>:<fpage>106</fpage>-<lpage>116</lpage>.</mixed-citation></ref><ref id="B162"><mixed-citation xmlns:xlink="http://www.w3.org/1999/xlink" xlink:type="simple"><person-group><name name-style="western"><surname>Vesselinov</surname><given-names>G</given-names></name></person-group> (<year>1981</year>)<article-title> Diffusione e protezione delle formiche del gruppo <italic>Formica</italic> <italic>rufa</italic> in Bulgaria.</article-title><source>Collana Verde</source><volume>59</volume>:<fpage>317</fpage>-<lpage>318</lpage>.</mixed-citation></ref><ref id="B166"><mixed-citation xmlns:xlink="http://www.w3.org/1999/xlink" xlink:type="simple"><person-group><name name-style="western"><surname>Wesselinoff</surname><given-names>GD</given-names></name></person-group> (<year>1968</year>) <article-title>[The ants from Parangalitsa Reserve].</article-title><source>Priroda i Znanie</source><volume>6</volume>: <fpage>20</fpage>–<lpage>22</lpage>. [in Bulgarian].</mixed-citation></ref><ref id="B21"><mixed-citation xmlns:xlink="http://www.w3.org/1999/xlink" xlink:type="simple"><person-group><name name-style="western"><surname>Atanassov</surname><given-names>N</given-names></name></person-group> (<year>1983</year>)<article-title> Der Einfluß von Brunbären (<italic>Ursus arctos</italic> L.) auf die Nester von Waldameisen der Gattung <italic>Formica</italic> in Bulgarien.</article-title><source>Waldhygiene</source><volume>15</volume>:<fpage>7</fpage>-<lpage>14</lpage>.</mixed-citation></ref><ref id="B170"><mixed-citation xmlns:xlink="http://www.w3.org/1999/xlink" xlink:type="simple"><person-group><name name-style="western"><surname>Wesselinoff</surname><given-names>GD</given-names></name></person-group> (<year>1979</year>) <source>Verbreitung und Schutz der Waldameisen in Bulgarien. Comptes rendus de la reunion des groupes de travail “<italic>Formica</italic><italic>rufa</italic>” et “Vertebres predateurs des insectes” de l‘oilb (Varenna, Italie, 1978), Bulletin Srop II-3</source>: <fpage>495</fpage>–<lpage>498</lpage>.</mixed-citation></ref><ref id="B71"><mixed-citation xmlns:xlink="http://www.w3.org/1999/xlink" xlink:type="simple"><person-group><name name-style="western"><surname>Gateva</surname><given-names>R</given-names></name></person-group> (<year>1975</year>) <article-title>[Morphological, biological and ecological characteristics of ants of the genus <italic>Formica</italic>, found in Bulgaria].</article-title><source>Gorskostopanska Nauka</source><volume>12</volume> (<issue>6</issue>): <fpage>48</fpage>–<lpage>59</lpage>. [in Bulgarian].</mixed-citation></ref><ref id="B8"><mixed-citation xmlns:xlink="http://www.w3.org/1999/xlink" xlink:type="simple"><person-group><name name-style="western"><surname>Antonova</surname><given-names>V</given-names></name></person-group> (<year>2009</year>)<article-title> First record of the slave-maker ant <italic>Harpagoxenus</italic> <italic>sublaevis</italic> (Nylander, 1849) from Bulgaria (Hymenoptera: Formicidae).</article-title><source>Myrmecological News</source><volume>12</volume>:<fpage>1</fpage>-<lpage>2</lpage>.</mixed-citation></ref><ref id="B95"><mixed-citation xmlns:xlink="http://www.w3.org/1999/xlink" xlink:type="simple"><person-group><name name-style="western"><surname>Otto</surname><given-names>D</given-names></name><name name-style="western"><surname>Keremidchiev</surname><given-names>M</given-names></name><name name-style="western"><surname>Vatov</surname><given-names>V</given-names></name></person-group> (<year>1962</year>) <article-title>[The wood ants in Bulgaria and trends of their use in biological insect pest control in the forests].</article-title><source>Gorsko Stopanstvo</source><volume>12</volume>: <fpage>24</fpage>–<lpage>28</lpage>. [in Bulgarian].</mixed-citation></ref><ref id="B120"><mixed-citation xmlns:xlink="http://www.w3.org/1999/xlink" xlink:type="simple"><person-group><name name-style="western"><surname>Ronketi</surname><given-names>G</given-names></name><name name-style="western"><surname>Penev</surname><given-names>C</given-names></name></person-group> (<year>1966</year>) <article-title>[Untersuchungen zur Verteilung der Ameisen aus der Gruppe <italic>Formica</italic> <italic>rufa</italic> im Nord-Osten Bulgariens].</article-title><source>Rastitelna Zashtita</source><volume>14</volume> (<issue>10–11</issue>): <fpage>29</fpage>–<lpage>31</lpage>. [in Bulgarian].</mixed-citation></ref><ref id="B84"><mixed-citation xmlns:xlink="http://www.w3.org/1999/xlink" xlink:type="simple"><person-group><name name-style="western"><surname>Keremidchiev</surname><given-names>M</given-names></name><name name-style="western"><surname>Vatov</surname><given-names>V</given-names></name><name name-style="western"><surname>Ganchev</surname><given-names>G</given-names></name><name name-style="western"><surname>Bobev</surname><given-names>R</given-names></name></person-group> (<year>1972</year>) <article-title>[Distribution results from the red wood ants of genus <italic>Formica</italic>].</article-title><source>Gorsko Stopanstvo</source><volume>12</volume>: <fpage>13</fpage>–<lpage>18</lpage>. [in Bulgarian].</mixed-citation></ref><ref id="B18"><mixed-citation xmlns:xlink="http://www.w3.org/1999/xlink" xlink:type="simple"><person-group><name name-style="western"><surname>Atanassov</surname><given-names>N</given-names></name></person-group> (<year>1974</year>)<article-title> Besonderheiten der Nahrungszusammensetzung von <italic>Formica</italic> <italic>rufa</italic> L. und <italic>Formica</italic> <italic>lugubris</italic> Zett. in Bulgarien.</article-title><source>Waldhygiene</source><volume>10</volume>:<fpage>183</fpage>-<lpage>185</lpage>.</mixed-citation></ref><ref id="B35"><mixed-citation xmlns:xlink="http://www.w3.org/1999/xlink" xlink:type="simple"><person-group><name name-style="western"><surname>Bobev</surname><given-names>R</given-names></name></person-group> (<year>1973</year>) <article-title>[Ecological and systematic features in the distribution of few wood ants in Central and West Rhodopy Mountains].</article-title><source>Gorsko Stopanstvo</source><volume>2</volume>: <fpage>38</fpage>–<lpage>41</lpage>. [in Bulgarian].</mixed-citation></ref><ref id="B70"><mixed-citation xmlns:xlink="http://www.w3.org/1999/xlink" xlink:type="simple"><person-group><name name-style="western"><surname>Gateva</surname><given-names>R</given-names></name></person-group> (<year>1974</year>) <article-title>[Data on the ecology and biology of <italic>Formica</italic> <italic>lugubris</italic> Zett. and its advantage].</article-title><source>Gorsko Stopanstvo</source><volume>4</volume>: <fpage>5</fpage>–<lpage>9</lpage>. [in Bulgarian].</mixed-citation></ref><ref id="B1"><mixed-citation xmlns:xlink="http://www.w3.org/1999/xlink" xlink:type="simple"><person-group><name name-style="western"><surname>Agosti</surname><given-names>D</given-names></name></person-group> (<year>1990</year>)<article-title> Review and reclassification of <italic>Cataglyphis</italic> (Hymenoptera, Formicidae).</article-title><source>Journal of Natural History</source><volume>24</volume>:<fpage>1457</fpage>-<lpage>1505</lpage>.</mixed-citation></ref><ref id="B59"><mixed-citation xmlns:xlink="http://www.w3.org/1999/xlink" xlink:type="simple"><person-group><name name-style="western"><surname>Dlussky</surname><given-names>GM</given-names></name></person-group> (<year>1967</year>) <source>[Ants of the genus <italic>Formica</italic> (Hymenoptera: Formicidae g. <italic>Formica</italic>)].</source><publisher-name>Institut Morfologii Zhivotnykh, Akademiya Nauk SSSR</publisher-name>, <publisher-loc>Moscow</publisher-loc>, <lpage>236</lpage> pp. [in Russian].</mixed-citation></ref><ref id="B148"><mixed-citation xmlns:xlink="http://www.w3.org/1999/xlink" xlink:type="simple"><person-group><name name-style="western"><surname>Seifert</surname><given-names>B</given-names></name></person-group> (<year>2004</year>)<article-title> The “Black Bog Ant” <italic>Formica</italic> <italic>picea</italic> Nylander, 1846 – a species different from <italic>Formica candida</italic> Smith, 1878 (Hymenoptera: Formicidae).</article-title><source>Myrmecological News</source><volume>6</volume>:<fpage>29</fpage>-<lpage>38</lpage>.</mixed-citation></ref><ref id="B72"><mixed-citation xmlns:xlink="http://www.w3.org/1999/xlink" xlink:type="simple"><person-group><name name-style="western"><surname>Gateva</surname><given-names>R</given-names></name></person-group> (<year>1978</year>) <article-title>[Phenology of the forest ants].</article-title><source>Gorsko Stopanstvo</source><volume>1</volume>: <fpage>48</fpage>–<lpage>51</lpage>. [in Bulgarian].</mixed-citation></ref><ref id="B19"><mixed-citation xmlns:xlink="http://www.w3.org/1999/xlink" xlink:type="simple"><person-group><name name-style="western"><surname>Atanassov</surname><given-names>N</given-names></name></person-group> (<year>1979</year>)<article-title> Jahreszeitliche Dynamik im Nahrungseintrag von <italic>Formica</italic> <italic>rufa</italic> L. (Hymenoptera, Formicidae).</article-title><source>Waldhygiene</source><volume>13</volume> (<issue>4</issue>):<fpage>97</fpage>-<lpage>99</lpage>.</mixed-citation></ref><ref id="B169"><mixed-citation xmlns:xlink="http://www.w3.org/1999/xlink" xlink:type="simple"><person-group><name name-style="western"><surname>Wesselinoff</surname><given-names>GD</given-names></name></person-group> (<year>1974</year>) <article-title>[About some questions on using wood ants in biological control].</article-title><source>Gorsko Stopanstvo</source><volume>10</volume>: <fpage>39</fpage>–<lpage>42</lpage>. [in Bulgarian].</mixed-citation></ref><ref id="B32"><mixed-citation xmlns:xlink="http://www.w3.org/1999/xlink" xlink:type="simple"><person-group><name name-style="western"><surname>Bechev</surname><given-names>DN</given-names></name><name name-style="western"><surname>Stoyanova</surname><given-names>AM</given-names></name></person-group> (<year>2004</year>) <source>[Localities of invertebrates with conservation importance in the Rhodopi Mt. (Bulgaria)]. Scientific works, University of Plovdiv, Animalia</source><volume>40</volume> (<issue>6</issue>): <fpage>19</fpage>–<lpage>25</lpage>. [in Bulgarian].</mixed-citation></ref><ref id="B46"><mixed-citation xmlns:xlink="http://www.w3.org/1999/xlink" xlink:type="simple"><person-group><name name-style="western"><surname>Bulgarian Biodiversity</surname><given-names>Act</given-names></name></person-group> (<year>2002</year>) <source>Darzhaven Vestnik</source><volume>77</volume> (<issue>9</issue>): <lpage>49</lpage>. [in Bulgarian].</mixed-citation></ref><ref id="B68"><mixed-citation xmlns:xlink="http://www.w3.org/1999/xlink" xlink:type="simple"><person-group><name name-style="western"><surname>Forel</surname><given-names>A</given-names></name></person-group> (<year>1895</year>) <source>Südpalaearctische Ameisen. Mitteilungen der Schweizerischen Entomologischen Gesellschaft</source> <volume>9</volume>: <fpage>227</fpage>–<lpage>234</lpage>.</mixed-citation></ref><ref id="B60"><mixed-citation xmlns:xlink="http://www.w3.org/1999/xlink" xlink:type="simple"><person-group><name name-style="western"><surname>Dlussky</surname><given-names>GM</given-names></name></person-group> (<year>1969</year>) <article-title>[Ants of the genus <italic>Proformica</italic> Ruzs. of the USSR and contiguous countries (Hymenoptera, Formicidae)].</article-title><source>Zoologicheskii Zhurnal</source><volume>48</volume>: <fpage>218</fpage>–<lpage>232</lpage>. [in Russian].</mixed-citation></ref><ref id="B114"><mixed-citation xmlns:xlink="http://www.w3.org/1999/xlink" xlink:type="simple"><person-group><name name-style="western"><surname>Radchenko</surname><given-names>A</given-names></name></person-group> (<year>2007</year>) <article-title>Fauna Europaea: Formicidae.</article-title> In: <person-group><name name-style="western"><surname>Noyes</surname><given-names>J</given-names></name></person-group> (<role>Ed</role>) <source>Fauna Europaea: Hymenoptera: Apocrita. Fauna Europaea version 1.3.</source><ext-link ext-link-type="uri" xlink:href="http://www.faunaeur.org" xlink:type="simple">http://www.faunaeur.org</ext-link> [accessed 1.II.2010]</mixed-citation></ref><ref id="B20"><mixed-citation xmlns:xlink="http://www.w3.org/1999/xlink" xlink:type="simple"><person-group><name name-style="western"><surname>Atanassov</surname><given-names>N</given-names></name></person-group> (<year>1982</year>)<article-title> Neue Ameisen aus den Gattungen <italic>Messor</italic> und <italic>Cataglyphis</italic> (Hymenoptera, Formicidae) für die Fauna Bulgariens.</article-title><source>Waldhygiene</source><volume>14</volume>:<fpage>209</fpage>-<lpage>214</lpage>.</mixed-citation></ref></ref-list></tp:taxon-treatment>
